# Supplementary material for: Tumor microbiome contributes to an aggressive phenotype in the basal-like subtype of pancreatic cancer
Source: Commun Biol. 2021 Aug 31;4:1019. doi: 10.1038/s42003-021-02557-5 (PMC8408135; doi:10.1038/s42003-021-02557-5)
Supplement: Supplementary file 4 — Supplementary Data 1 [file 42003_2021_2557_MOESM4_ESM.xlsx]

## Sheet: Species-level
name	Basal-like1	Basal-like2	Basal-like3	Basal-like4	Basal-like5	Basal-like6	Basal-like7	Basal-like8	Basal-like9	Basal-like10	Basal-like11	Basal-like12	Basal-like13	Basal-like14	Basal-like15	Basal-like16	Basal-like17	Hybrid1	Hybrid2	Hybrid3	Hybrid4	Hybrid5	Hybrid6	Hybrid7	Hybrid8	Hybrid9	Hybrid10	Hybrid11	Hybrid12	Hybrid13	Hybrid14	Hybrid15	Hybrid16	Hybrid17	Hybrid18	Hybrid19	Hybrid20	Hybrid21	Hybrid22	Hybrid23	Classical1	Classical2	Classical3	Classical4	Classical5	Classical6	Classical7	Classical8	Classical9
Bacillus thermoamylovorans	0	0	0	0	0	0	0	12.9796	0	0	0	0	0	0	0	0	0	0	0	0	0	0	0	0	0	0	0	0	0	0	0	0	0	12.1752	0	0	0	0	0	0	0	0	0	0	0	0	0	0	0
Paraburkholderia fungorum	0	0	0	0	0	0	0	0	0	0	0	0	0	0	0	0	0	26.9671	0	0	0	34.8858	0	0	0	26.7532	0	0	44.6333	0	0	0	0	0	4.62289	0	0	301.296	0	0	0	0	0	0	0	0	0	0	0
Defluviimonas alba	0	0	0	0	0	0	0	0	10.3407	0	0	0	0	13.1729	26.5148	0	0	0	0	0	0	0	0	0	0	0	0	0	0	0	0	0	0	0	24.6004	0	0	0	0	0	0	0	0	0	0	0	0	59.4625	0
Sphingobium sp. YBL2	26.8878	0	0	66.4174	19.4932	19.2267	21.7747	23.796	30.5136	11.7049	15.9583	24.2256	19.1069	14.4477	18.4044	50.6994	68.2721	27.6092	31.8697	0	61.5904	0	0	84.6402	0	0	0	28.6166	25.1569	0	0	38.8569	15.9189	12.9607	17.8312	0	0	0	0	0	0	36.119	47.7821	0	0	23.4197	0	52.1132	27.7377
Brevundimonas subvibrioides	45.9694	76.7237	86.7666	114.721	75.1202	66.5815	66.7756	47.592	63.4004	26.4633	73.2901	41.326	90.9226	39.0939	77.9846	67.5992	158.772	37.8824	47.8046	76.374	213.681	58.9736	73.6475	46.6134	66.5658	54.5354	75.9998	30.0842	74.6593	82.6855	80.6891	64.1139	66.2569	41.6315	112.931	57.1806	49.2145	84.035	84.3839	55.271	65.0097	43.6438	47.7821	73.7421	50.9615	61.6909	70.509	173.043	95.5408
Porcine type-C oncovirus	0	0	0	58.3668	0	0	0	0	0	0	0	0	0	0	0	0	0	0	0	0	0	0	0	0	0	0	0	0	0	0	0	0	0	0	0	0	0	0	0	0	0	0	0	0	0	0	0	0	0
Modestobacter marinus	0	0	0	0	0	0	0	0	0	0	0	0	0	0	0	0	0	0	0	0	0	0	0	0	0	0	0	0	0	0	0	0	0	14.9245	0	0	0	0	0	0	0	0	0	0	0	0	0	0	0
Rhodobacter sphaeroides	58.9796	0	0	0	26.1494	23.4994	0	0	11.6969	0	15.3673	0	24.3778	9.77347	16.2208	0	0	0	0	0	0	0	0	0	0	0	0	0	0	0	0	0	0	0	18.8218	0	0	0	0	0	0	0	0	0	0	0	0	12.6942	14.9695
Altererythrobacter atlanticus	0	0	0	0	0	0	0	0	14.9177	0	0	0	12.8478	8.21538	10.294	39.2076	0	0	0	0	0	0	0	0	0	0	0	0	0	0	0	0	15.0584	0	17.8312	0	0	0	0	0	0	0	0	0	0	0	0	17.3711	10.5667
Massilia timonae	0	0	0	144.911	29.4775	35.9611	0	19.4694	11.6969	16.2851	33.6898	0	24.0484	3.25782	34.6252	39.2076	92.0879	59.0708	0	0	66.6182	0	0	0	0	0	0	0	0	0	0	0	17.6398	14.139	124.158	0	0	0	0	0	0	0	0	0	0	0	0	141.641	6.6042
Microvirga ossetica	0	0	0	0	7.60711	8.18917	0	0	3.89896	6.61583	14.1852	0	0	2.40796	7.48652	0	0	0	0	0	0	0	0	0	0	0	0	0	0	0	0	0	0	5.4985	4.9531	0	0	0	0	0	0	0	0	0	0	0	0	7.3493	9.02575
Acinetobacter pittii	8101.89	3002.93	3768.32	3057.21	5392.01	6636.08	8343.33	7893.78	6729.77	7943.07	6513.95	9201.45	1168.82	8566.1	7437.86	7295.98	3248.48	862.947	3329.55	2797.83	3245.44	954.375	4017.88	4516.6	3470.42	2365.6	5670.93	3274.04	1937.08	3641.17	5683.04	1681.53	2100	10866.2	4344.2	2230.04	4049.37	864.946	1946.27	4232.18	3089.67	2745.05	2410.5	2818.9	3232.61	3875.1	674.242	2256.23	2834.52
Chroococcidiopsis thermalis	80.6633	0	0	0	25.674	0	0	0	0	0	7.09259	0	0	0	59.5802	16.2238	0	0	0	0	0	0	0	0	0	0	0	0	0	0	0	0	0	0	22.6192	0	0	0	0	47.3751	0	82.7727	0	0	0	0	0	20.0435	102.365
Serratia marcescens	0	0	0	0	0	0	0	0	0	0	0	0	0	7.93209	0	0	0	50.0818	0	0	0	15.7817	37.6421	0	0	0	0	17.6102	0	0	0	0	0	0	0	0	0	0	0	0	0	0	10.6975	0	0	0	0	35.4103	10.1264
Acinetobacter sp. SWBY1	0	0	14.4611	0	0	21.363	0	0	4.40752	7.63365	0	10.6878	0	5.38249	6.23877	8.11191	0	0	0	11.8804	22.625	0	24.5492	14.72	0	0	0	0	0	0	0	0	0	5.89125	7.42965	0	0	0	0	0	0	10.5347	0	0	0	0	0	34.074	3.96252
Rhodocyclaceae bacterium	0	0	61.4597	0	42.3145	0	0	178.109	21.529	0	0	0	31.2958	0	55.525	0	103.202	0	31.031	0	124.438	0	0	0	0	0	0	0	0	0	0	0	0	120.967	29.5535	0	0	0	0	218.828	0	0	0	0	49.5841	0	0	0	38.3044
Porphyrobacter sp. LM 6	18.2143	0	0	0	20.9196	15.3102	14.5164	23.796	20.3424	16.2851	12.412	12.8253	16.4715	19.122	15.285	20.9558	0	0	0	15.2748	22.625	0	0	0	0	0	0	0	11.3612	0	0	0	13.7677	13.7462	20.803	0	0	0	0	20.3036	0	0	0	0	0	0	0	15.3667	9.68617
Sphingomonas sp. KC8	0	0	0	0	4.75444	11.3936	12.339	0	12.8835	10.1782	10.6389	7.12517	9.55346	5.66578	8.42234	14.8718	0	6.42074	0	8.486	0	0	0	0	0	10.2897	0	0	0	0	0	0	7.31408	4.713	9.57599	0	0	0	0	0	0	0	0	0	0	0	0	20.0435	5.72364
Human gammaherpesvirus 4	0	0	183.174	0	9.50889	0	0	0	0	0	0	0	0	0	0	0	0	0	0	0	0	0	0	0	0	0	0	0	0	0	0	0	0	0	0	0	0	0	0	0	0	0	0	0	0	0	0	0	0
Acidovorax sp. RAC01	10.4082	0	0	0	0	8.18917	0	0	3.55992	0	0	0	5.92973	2.69125	5.61489	0	0	0	0	0	0	0	0	0	0	0	0	0	0	0	0	0	12.0467	6.284	5.94372	0	0	0	0	0	0	0	0	0	0	0	0	29.3972	6.16392
Sphingopyxis sp. QXT-31	304.439	117.762	107.253	201.265	350.402	393.792	354.201	309.348	379.724	303.819	367.633	283.582	347.219	315.584	368.711	315.688	219.106	105.942	147.607	78.0712	266.473	121.27	83.4672	131.254	134.931	122.447	80.4704	120.337	119.293	82.6855	120.243	110.742	89.9201	332.266	337.141	94.1798	105.319	94.2832	107.521	340.65	92.3822	97.8223	123.378	87.6557	137.734	110.815	127.797	208.453	105.447
Enterococcus faecalis	0	26.7641	0	58.3668	15.6897	7.12102	0	0	0	0	7.09259	0	0	0	9.67009	0	0	0	0	0	0	0	0	0	0	0	0	0	0	0	0	0	0	0	3.96248	0	0	0	0	0	0	0	0	0	0	0	0	12.0261	0
Bordetella bronchiseptica	0	0	0	0	0	0	0	0	0	0	0	0	0	5.94907	0	0	0	0	0	0	0	0	0	0	0	0	0	0	0	0	0	0	0	0	0	0	0	0	0	0	0	0	0	0	0	0	0	0	0
Thauera sp. MZ1T	0	0	0	0	34.7074	38.4535	50.8076	38.9389	28.9879	48.8554	0	61.2765	30.637	54.2499	30.57	0	69.8598	91.1745	0	0	79.1877	68.9409	0	0	0	0	0	90.2525	0	0	0	60.2282	0	43.2025	41.9362	0	0	0	0	0	0	69.9806	0	0	0	0	78.2209	31.4015	43.3676
Staphylococcus hominis	0	0	0	0	0	6.05286	0	0	0	0	0	0	6.91802	3.25782	0	0	33.3422	0	0	0	0	0	0	0	0	0	0	12.4739	0	0	0	0	0	0	4.29269	0	0	0	0	0	0	0	0	0	0	0	0	40.7552	0
Methylobacterium sp. DM1	0	0	0	0	0	0	0	0	0	0	0	0	0	0	0	0	0	0	0	0	0	0	0	0	0	0	0	0	0	0	0	0	0	17.281	7.26455	0	0	0	0	0	0	0	0	0	0	0	0	663.441	0
Bosea sp. RAC05	120.561	0	0	0	249.133	265.258	356.379	188.926	226.139	186.261	382.409	185.254	58.3091	125.639	391.171	271.073	36.5176	26.325	0	25.458	0	0	0	0	0	0	0	0	0	0	0	23.3142	24.9539	223.867	203.903	0	0	0	25.8596	90.2384	39.9182	15.0496	21.395	0	0	15.9939	0	27.3928	22.4543
Dechloromonas aromatica	286.225	394.324	377.194	442.783	256.265	299.795	272.909	367.035	326.834	401.021	244.694	523.7	85.3223	448.872	235.202	255.525	511.247	490.544	301.924	417.511	486.438	514.15	309.32	320.161	380.505	366.313	420.234	422.646	533.976	401.401	461.985	413.826	385.065	438.309	178.807	395.219	392.732	432.473	406.948	163.557	401.464	437.943	474.255	378.45	366.372	362.148	484.749	394.19	367.194
Caulobacter vibrioides	1230.77	681.592	729.081	1171.36	1431.09	1555.94	1460.35	1628.94	1359.38	1395.94	1410.83	1457.81	1566.11	1399.45	1449.58	1307.37	1286.06	783.972	648.297	645.785	1329.85	674.458	597.363	842.722	687.247	727.482	612.469	683.13	735.232	559.255	602.795	747.996	590.719	1672.33	1212.68	716.439	775.621	748.116	532.163	1183.25	553.153	714.103	641.849	559.327	571.595	781.989	754.666	1111.75	713.694
Rhizobium gallicum	0	0	0	0	0	0	0	0	4.74656	0	0	0	0	3.68276	0	0	0	0	0	0	0	0	0	0	0	0	0	0	0	0	0	0	0	0	4.12758	0	0	0	0	0	0	0	0	0	0	0	0	0	0
Pseudomonas rhodesiae	0	0	0	0	0	0	0	0	6.61127	10.1782	0	0	12.1889	9.49018	5.92683	10.8159	0	0	22.6443	0	0	0	0	0	0	0	0	0	0	0	0	0	0	11.3897	9.08068	0	0	0	0	0	0	0	0	0	0	0	0	14.0305	5.72364
Vitreoscilla filiformis	0	0	0	0	0	0	0	0	4.74656	0	0	0	0	2.69125	4.67908	0	0	0	0	0	0	0	0	0	0	0	0	0	0	0	0	0	0	0	2.31145	0	0	0	0	0	0	0	0	0	0	0	0	0	3.52224
Bacteroides dorei	0	0	0	0	0	0	0	0	0	212.725	10.0478	0	9.55346	0	0	0	0	0	0	0	0	0	0	0	0	0	0	0	0	0	0	0	0	0	0	0	0	0	35.3868	0	0	0	0	0	0	0	0	27.3928	12.9883
Collimonas fungivorans	0	0	0	0	12.837	13.1739	22.5005	14.4218	17.6301	18.8297	20.6867	22.088	16.1421	24.3629	14.6611	0	0	0	0	0	0	0	0	0	0	0	0	0	0	0	0	0	13.7677	18.4592	21.2983	0	0	0	0	0	0	0	0	0	0	15.4227	0	0	11.4473
Immundisolibacter cernigliae	0	0	0	0	0	0	0	0	0	0	0	0	0	1.41645	0	0	0	0	0	0	0	0	0	0	0	0	0	0	0	0	0	0	0	0	1.81614	0	0	0	0	0	0	0	0	0	0	0	0	0	0
Novosphingobium resinovorum	0	0	0	0	10.4598	7.83312	0	0	11.5273	0	0	0	8.56517	7.50716	8.73428	0	0	0	20.9669	0	0	0	0	0	23.388	0	0	0	23.5339	0	0	0	0	13.3535	14.6942	0	0	0	0	0	0	0	0	0	37.1881	17.1364	0	32.7378	7.70491
Cylindrospermum stagnale	0	0	0	0	0	0	0	0	0	0	0	0	0	0	0	0	0	0	0	0	0	0	0	0	0	0	0	0	0	0	0	0	0	0	0	0	0	0	0	0	0	0	0	0	0	0	0	0	0
Acinetobacter soli	0	0	0	0	0	6.40891	0	0	2.5428	0	0	7.12517	0	2.83289	4.67908	0	0	0	0	0	0	0	0	0	0	0	0	0	0	0	0	0	0	3.9275	2.97186	0	0	0	0	0	0	0	0	0	0	0	0	21.3798	0
Acidovorax cattleyae	15.6123	0	0	0	0	0	0	0	3.72944	0	0	0	0	2.40796	0	0	0	0	0	0	0	0	0	0	0	0	0	0	0	0	0	0	0	0	2.97186	0	0	0	0	0	0	0	20.6818	0	0	0	0	34.074	0
Aquabacterium olei	29.4898	74.9394	84.3565	219.379	60.3814	79.3993	60.2432	89.4152	69.1641	37.1505	76.8364	45.6011	45.1319	28.6122	63.6354	49.3474	169.886	39.8086	67.9328	44.9758	94.271	33.2245	72.0109	71.1468	46.776	44.2457	116.235	89.5187	51.9369	0	52.2106	42.7426	48.6171	33.7765	67.6924	90.8163	50.1988	77.8861	0	40.6073	76.4149	75.2479	75.5955	58.4372	79.8856	40.5561	55.0851	215.802	38.3044
Phreatobacter cathodiphilus	0	21.4113	0	0	7.13167	3.91656	7.25822	0	3.05136	9.16039	5.91049	0	0	3.39947	9.98203	0	0	42.3769	0	0	0	0	0	0	0	0	0	0	12.1727	0	0	0	0	3.9275	2.31145	0	0	0	0	0	0	17.307	44.9294	0	0	0	0	0	3.96252
Sinorhizobium meliloti	0	0	0	0	0	6.40891	0	0	3.89896	9.16039	0	11.4003	0	6.51565	0	0	0	0	0	0	0	0	0	0	0	0	0	0	0	0	0	0	0	17.281	4.12758	0	0	0	0	0	0	0	0	0	0	0	0	0	0
Dermacoccus nishinomiyaensis	0	0	0	0	0	0	0	0	0	0	0	0	0	0	0	0	0	0	0	0	0	0	0	0	0	0	0	0	0	0	0	0	0	0	3.79738	0	0	0	0	0	0	0	0	0	0	0	0	0	0
Agrobacterium fabrum	0	0	0	0	0	0	0	0	6.78079	0	0	0	0	5.80743	5.61489	0	0	0	0	0	0	0	0	0	0	0	0	0	0	0	0	0	0	10.2115	2.80676	0	0	0	0	0	0	0	17.116	0	0	9.71061	0	0	0
Sphingomonas sp. LK11	47.7041	85.6451	84.3565	2262.22	40.8882	47.7108	74.7597	41.1022	43.2276	30.0257	47.875	37.0509	139.678	24.3629	76.113	50.0234	2983.33	335.163	10.0641	11.0318	18.8542	0	283.134	0	144.826	0	225.764	15.409	40.5757	0	0	0	23.6632	44.3807	48.7055	23.545	0	0	17.6934	36.0953	263.46	101.585	361.575	16.6963	0	0	0	4485.08	227.185
Paracoccus aminovorans	0	0	0	0	0	0	0	0	0	0	0	0	0	0	10.294	0	0	0	0	0	0	0	0	0	0	0	0	0	0	0	0	0	0	0	5.44841	0	0	0	0	0	0	0	0	0	0	0	0	0	12.7681
Azospira oryzae	16.4796	48.1753	27.7171	52.3289	27.1003	28.128	34.1136	26.6804	31.3612	36.1326	35.463	40.6135	18.4481	49.5756	19.3402	26.3637	44.4562	35.9561	32.7084	14.4262	32.6806	30.7327	31.0956	0	31.4838	44.2457	0	28.6166	40.5757	0	0	35.9427	25.8144	44.3807	23.1145	0	59.0574	0	48.9971	25.9435	34.2156	52.6736	43.5031	29.2186	46.8295	33.7015	24.2375	38.0827	40.5058
Staphylococcus haemolyticus	0	0	0	0	0	0	0	0	0	0	0	0	0	0	0	0	0	0	0	0	0	0	0	0	0	0	0	57.2333	0	0	0	0	0	0	2.64165	0	0	0	0	0	0	0	29.9529	0	0	0	0	11.358	0
Variovorax paradoxus	30.3572	0	75.9208	116.734	40.4128	48.0669	43.5493	40.3811	19.6643	40.2039	50.8302	23.5131	65.2271	25.921	34.3132	43.2635	90.5002	34.0299	72.9649	54.3104	79.1877	73.094	63.8279	0	58.47	36.0139	91.6469	28.6166	29.2145	88.699	71.1963	33.0284	43.4542	22.7795	49.3659	0	60.0417	86.0846	58.5243	36.0953	47.9019	25.5843	58.4795	0	34.4334	31.4167	0	435.613	44.4683
Pseudomonas mandelii	0	0	0	0	0	6.40891	0	0	3.05136	0	0	0	0	7.50716	0	0	0	0	0	0	0	0	0	0	0	0	0	0	0	0	0	0	0	0	2.47655	0	0	0	0	0	0	0	0	0	0	0	0	0	0
Pseudomonas furukawaii	0	0	0	0	0	4.98471	0	0	3.3904	0	0	0	3.95316	3.96605	0	0	0	0	0	0	0	0	0	0	0	0	0	0	0	0	0	0	0	0	0	0	0	0	0	0	0	0	0	0	0	0	0	0	0
Sinorhizobium fredii	0	0	0	0	0	21.7191	43.5493	36.0545	26.4451	67.6851	0	52.7263	0	41.5019	29.6342	0	0	0	0	0	0	0	0	0	0	0	0	0	0	0	0	0	0	54.5922	31.6998	0	0	0	0	0	0	0	0	0	0	0	0	0	0
Sphingopyxis sp. WS5A3p	554.235	228.387	230.173	354.226	609.044	628.074	585.013	558.124	662.653	446.314	644.244	458.149	635.14	527.626	653.511	514.43	484.255	203.537	208.831	161.234	556.827	219.282	266.768	179.094	222.186	234.605	140.823	163.628	220.732	177.398	249.978	158.342	174.677	507.04	576.871	171.542	193.905	231.609	205.516	631.668	140.284	207.684	187.562	166.963	261.694	229.056	221.442	465.678	178.534
Gardnerella vaginalis	0	0	0	0	0	0	0	0	0	0	0	0	0	0	0	0	0	0	0	0	0	0	0	0	0	0	0	0	0	0	0	0	0	0	0	0	0	0	0	0	0	0	0	0	0	0	0	0	0
Herbaspirillum frisingense	0	0	0	60.3795	0	0	0	0	0	0	0	0	0	0	0	0	0	0	0	0	0	0	0	0	0	0	0	0	0	0	0	0	0	0	0	0	0	0	0	0	0	0	0	0	0	0	0	22.716	0
Erythrobacter flavus	45.9694	0	0	0	10.4598	15.3102	26.8554	0	18.3081	16.2851	27.7793	0	12.5183	14.5894	28.3864	0	55.5703	25.683	0	0	43.9931	0	0	0	0	0	0	40.3568	0	0	0	0	22.3725	21.994	20.6379	0	0	0	0	0	0	0	0	0	0	0	0	25.3885	8.80561
Paracoccus denitrificans	0	0	0	0	0	0	0	0	0	0	0	0	0	0	0	0	0	0	0	0	0	0	0	0	0	0	0	0	0	0	0	0	0	0	0	0	0	0	0	0	0	0	0	0	0	0	0	22.716	0
Candida albicans	0	0	0	0	0	0	0	0	0	0	0	0	0	0	0	0	0	11.5573	0	0	0	0	0	0	14.3926	30.8691	1153.41	0	0	0	1020.48	0	6.88384	0	0	243.858	257.884	0	19.0544	103.774	0	9.78223	12.1238	0	64.7349	0	0	9.35365	38.9648
Acidovorax ebreus	121.429	0	0	0	77.4974	73.3465	105.97	0	36.2772	49.8732	63.2423	0	56.003	53.9666	64.2593	135.874	0	0	0	0	0	0	0	0	0	0	0	0	0	0	0	0	0	45.9517	66.7017	0	0	0	0	0	0	0	0	0	0	0	0	0	61.4191
Kocuria palustris	0	112.409	0	0	22.8213	24.2115	24.678	0	12.5445	28.499	41.9645	0	15.4832	10.1984	46.4788	21.6318	0	0	0	0	81.7016	51.498	0	0	0	0	0	0	0	0	0	30.1141	0	11.7825	52.9982	0	0	0	0	285.379	0	0	0	0	0	0	0	34.7421	17.8314
Lactobacillus rhamnosus	0	0	0	68.43	0	0	0	0	0	0	0	0	0	0	0	0	53.9826	0	0	0	0	0	0	0	9.89492	0	0	0	0	0	0	0	0	0	0	0	0	0	0	0	0	0	0	0	0	0	0	52.7813	0
Staphylococcus sciuri	0	0	0	0	0	0	0	0	0	0	0	0	0	0	0	0	0	0	0	0	0	0	0	0	0	0	0	0	0	0	0	0	0	0	5.94372	0	0	0	0	0	0	0	0	0	0	0	0	0	0
Plautia stali symbiont	0	0	0	0	0	0	0	0	0	0	0	0	0	0	0	0	0	0	0	0	0	0	0	0	0	0	0	0	0	0	0	0	0	0	0	0	0	0	0	12.4078	0	0	0	0	0	0	0	0	0
Variovorax boronicumulans	37.2959	0	0	0	35.6583	34.5369	0	0	14.9177	0	36.6451	0	46.4496	18.1305	22.1476	31.7716	79.3861	23.1147	46.1272	46.673	50.2779	0	0	0	42.2783	0	0	34.4867	0	0	0	33.0284	20.6515	0	35.3321	0	0	0	0	42.8632	0	0	39.2241	0	72.9989	0	47.3732	292.636	36.7634
Ralstonia mannitolilytica	17.3469	0	0	483.036	49.4462	40.5898	63.1465	150.708	35.4296	33.5881	34.2809	45.6011	66.5448	44.7597	56.1489	54.0794	646.203	0	41.0952	76.374	36.4515	45.6837	0	46.6134	0	24.6953	0	34.4867	0	0	0	0	22.8027	109.184	57.2909	0	0	0	0	126.334	0	23.3269	32.0924	0	100.546	0	0	774.349	29.9391
Zoogloeaceae bacteirum Par-f-2	0	0	0	0	62.2832	65.8694	0	295.647	45.2618	0	0	0	36.8961	90.6525	66.4429	0	104.79	0	117.415	0	126.952	0	0	125.12	0	0	0	0	0	0	0	0	0	252.931	74.6267	0	0	0	0	262.819	126.598	0	0	0	85.3949	0	0	0	60.0983
Pseudorhodoplanes sinuspersici	0	0	0	0	0	0	0	0	1.6952	0	0	0	0	0	0	0	0	0	0	0	0	0	0	0	0	0	0	0	0	0	0	0	0	0	0	0	0	0	0	0	0	0	0	0	0	0	0	0	0
Methylobacterium sp. 4-46	0	0	0	0	0	4.27261	0	0	6.10271	0	0	0	0	2.12467	0	0	0	0	0	0	0	0	0	0	0	0	0	0	0	0	0	0	0	0	0	0	0	0	0	0	0	0	0	0	0	0	0	0	0
Bordetella hinzii	55.5102	0	0	0	0	0	0	22.3538	0	0	0	0	0	2.26631	0	0	0	0	0	0	0	0	0	0	0	0	0	0	0	0	0	0	0	19.6375	0	0	0	0	0	54.143	0	0	0	0	0	0	0	0	0
Mycolicibacterium vanbaalenii	0	0	0	420.644	0	0	0	0	0	0	0	0	0	0	0	0	390.58	0	0	0	354.459	0	0	0	0	0	0	0	0	0	0	0	0	0	0	0	0	0	0	0	0	0	0	0	0	0	0	316.02	0
Geodermatophilus obscurus	0	0	0	0	0	0	0	0	0	0	0	0	0	0	0	0	0	0	0	0	0	0	0	0	0	0	0	0	0	0	0	0	0	10.2115	0	0	0	0	0	0	0	0	0	0	0	0	0	0	11.007
Verminephrobacter eiseniae	0	0	0	0	0	7.12102	0	10.0953	5.93319	5.0891	7.09259	0	6.25916	2.5496	5.30295	0	0	0	0	0	0	0	0	0	0	0	0	0	0	0	0	0	0	4.713	4.788	0	0	0	0	0	0	0	0	0	0	0	0	13.3624	3.3021
Streptococcus anginosus	0	0	0	0	0	0	0	0	0	33.5881	0	0	0	0	0	0	0	0	0	0	0	0	0	0	0	0	0	0	0	0	0	0	0	0	0	0	0	0	0	1534.05	0	0	0	0	0	0	0	0	0
Bradyrhizobium sp. SK17	1925.51	670.886	69.8953	960.033	672.754	420.496	2422.79	1939.01	50.3474	1169.48	1046.75	1331.69	547.512	83.9952	358.417	1035.62	717.651	53.2921	119.092	143.413	135.75	273.272	711.926	155.787	87.2552	123.476	212.352	98.3238	81.9629	159.358	355.981	148.628	97.2342	543.958	130.927	324.584	338.596	264.403	219.126	2719.56	207.575	69.9806	67.0375	201.747	286.486	106.817	196.103	94.2046	18.7119
Erythrobacter atlanticus	0	0	0	64.4047	29.0021	28.8401	0	42.5443	24.2413	0	24.233	29.9257	14.4949	14.4477	16.8447	0	0	0	0	0	36.4515	0	0	0	0	0	0	0	0	0	0	0	0	0	21.6285	0	0	0	0	0	0	0	0	0	0	0	0	22.716	9.90631
Blastomonas sp. RAC04	54.6429	30.3326	30.1273	102.645	62.7587	65.1573	63.1465	98.7894	84.2514	65.6494	75.6543	99.0399	71.1568	87.678	68.3145	87.203	120.667	24.3988	28.515	24.6094	114.382	32.3939	31.0956	19.6267	43.1778	29.8401	29.0588	36.688	47.0678	34.5776	31.6428	38.8569	43.4542	95.4382	70.334	50.4535	33.4659	47.1416	29.9427	81.2145	28.513	45.1488	50.6347	58.4372	38.5654	38.8424	33.0511	88.8597	44.028
Pseudomonas balearica	0	0	0	0	10.4598	6.40891	0	11.5374	5.93319	6.61583	0	0	5.27088	3.39947	10.9178	0	0	0	0	0	0	0	0	0	0	0	0	0	0	0	0	0	0	9.03324	6.10882	0	0	0	0	0	0	0	0	0	0	0	0	0	3.74238
Agrobacterium rhizogenes	0	0	0	0	0	0	0	0	6.27223	13.7406	0	12.1128	0	3.96605	6.86265	0	0	0	0	0	0	0	0	0	0	0	0	0	0	0	0	0	0	0	6.27393	0	0	0	0	0	0	0	0	0	0	0	0	0	0
Auricoccus indicus	0	0	0	0	0	0	0	0	0	0	0	0	0	0	0	0	34.9299	0	0	0	0	0	0	0	0	0	0	8.80512	0	0	0	0	0	0	0	0	0	0	0	0	0	0	0	0	0	0	0	0	0
Acinetobacter indicus	12.1429	0	0	0	0	8.54522	7.25822	10.0953	8.13695	6.10692	8.86574	9.26272	8.23574	8.21538	12.1656	12.8439	0	7.06281	0	0	0	0	0	0	0	17.4925	0	0	0	0	0	0	0	13.3535	10.2364	0	0	0	0	0	0	0	7.84482	0	0	0	0	36.0784	4.62294
Pseudomonas agarici	11.2755	0	0	0	9.98433	9.61337	0	10.8164	10.6797	12.2138	8.86574	9.26272	4.61202	11.1899	7.17458	7.43591	0	0	0	0	0	0	0	0	0	0	0	0	0	0	0	0	0	12.1752	7.75986	0	0	0	0	0	0	0	0	0	0	0	0	0	0
Stenotrophomonas rhizophila	0	0	0	0	0	0	0	0	0	0	0	0	0	0	0	0	0	0	0	0	0	0	0	0	0	0	0	0	0	0	0	0	0	0	0	0	0	0	0	37.2233	0	0	0	0	0	0	0	32.0697	0
Thauera sp. K11	71.1225	0	0	0	38.511	31.3325	42.0977	23.796	31.0221	61.5781	70.3349	66.2641	41.8376	32.4366	22.1476	66.9232	0	27.6092	31.8697	57.7048	0	0	0	0	0	0	0	0	0	0	0	0	0	34.1692	43.092	0	0	0	0	40.6073	0	0	0	0	0	52.5515	0	28.061	27.9578
Sphingomonas sp. KA1	0	0	0	0	0	16.3783	0	0	11.6969	0	0	0	0	0	0	0	0	0	0	0	0	0	0	0	0	0	0	0	0	0	0	0	0	0	7.59475	0	0	0	0	0	0	0	0	0	0	0	0	0	10.1264
Sphingopyxis granuli	668.725	269.425	253.069	386.428	1022.68	1021.87	1013.25	973.472	1102.56	698.225	893.075	548.638	1082.51	785.136	973.248	1079.56	635.089	234.357	374.05	232.516	691.321	255.829	247.128	325.067	329.231	276.793	252.588	257.55	309.187	269.104	343.324	186.513	317.947	773.717	1122.54	247.222	346.47	547.252	181.017	997.134	203.013	267.13	258.166	424.365	250.675	265.042	380.087	569.237	265.269
Brachybacterium sp. VR2415	0	0	0	0	0	0	0	0	0	0	0	0	0	0	0	0	0	0	0	0	0	0	0	0	0	0	0	0	0	0	0	0	0	0	5.28331	0	0	0	0	0	0	0	0	0	0	0	0	0	0
Azotobacter chroococcum	0	0	0	0	0	0	0	0	0	0	0	0	0	0	0	0	0	0	0	0	0	0	0	0	0	0	0	0	0	0	0	0	0	0	2.31145	0	0	0	0	0	0	0	0	0	0	0	0	0	0
Sphingomonas sp. ERG5	0	0	0	0	0	0	0	0	0	0	0	0	0	0	0	0	0	0	0	0	0	0	0	0	0	0	0	0	0	0	0	0	0	0	0	0	0	0	0	0	0	0	0	0	0	0	0	0	11.2271
Shinella sp. HZN7	161.327	137.389	118.099	177.113	154.519	169.124	177.101	309.348	262.586	334.354	169.04	366.946	132.431	293.204	167.199	154.802	130.193	86.68	184.509	142.565	189.799	104.657	139.112	134.934	124.136	245.924	203.411	74.8435	89.2665	114.256	93.3462	118.514	106.699	355.439	164.443	112.679	198.827	151.673	133.381	113.926	70.7123	126.417	82.014	102.961	143.243	81.6833	161.95	148.322	82.9928
Acinetobacter radioresistens	0	0	0	30.1897	0	6.76497	0	0	6.95031	8.65148	0	0	0	5.52414	6.86265	6.75992	0	0	0	0	0	0	0	0	0	0	0	0	0	0	0	0	4.73264	9.03324	4.62289	0	0	0	0	0	0	0	7.84482	0	0	0	0	13.3624	0
Sphingomonas melonis	354.745	181.996	254.274	978.147	433.13	467.851	463.8	416.069	514.323	335.372	521.305	287.857	401.904	305.811	481.633	448.183	1489.28	373.687	109.028	208.756	292.869	173.598	1286.38	207.307	143.926	116.274	384.47	118.869	357.878	186.418	145.557	174.856	199.631	353.868	539.558	297.676	111.225	543.153	127.937	487.287	388.918	228.754	226.073	125.222	198.337	120.526	0	1852.69	393.39
Deinococcus soli Cha et al. 2016	0	0	0	0	0	0	0	0	0	0	0	0	10.2123	0	0	0	0	0	0	0	0	0	0	0	0	0	0	0	0	0	0	0	0	0	15.0244	0	0	0	0	0	0	0	0	0	0	0	0	0	0
Bosea vaviloviae	62.449	0	0	0	222.983	227.16	437.671	193.973	197.321	151.146	337.489	146.066	58.6385	67.2812	368.711	281.213	0	0	0	24.6094	0	0	0	0	0	0	0	0	0	0	55.3749	0	21.0817	182.629	177.486	0	0	0	27.2206	42.8632	30.7941	22.5744	0	37.5667	0	12.5667	0	18.0392	17.1709
Rhodanobacter denitrificans	0	0	0	0	0	0	0	0	0	0	0	0	0	0	0	0	0	0	0	0	0	0	0	0	0	0	0	0	0	0	0	0	0	0	0	0	0	0	0	30.4554	0	0	0	0	0	0	0	0	0
Methylobacterium sp. XJLM	0	0	0	0	0	51.9834	0	0	0	0	0	0	59.6268	40.652	0	0	0	0	0	0	0	0	0	0	0	0	0	0	0	0	0	0	0	0	72.1501	0	0	0	0	0	0	0	0	0	0	0	0	0	33.6814
Helicobacter pylori	0	0	0	0	0	0	0	0	0	0	0	0	0	1.69973	0	0	0	0	0	0	0	0	0	0	0	0	0	0	0	0	106.003	0	0	0	0	0	38.3873	0	0	0	0	0	0	0	0	0	0	0	0
Corynebacterium urealyticum	0	0	0	0	0	0	0	0	0	0	0	0	0	0	0	0	0	0	0	0	0	0	0	0	0	0	0	0	0	0	0	0	0	0	0	0	0	0	0	0	0	0	0	0	0	0	0	0	0
Rhizorhabdus dicambivorans	52.0408	60.6653	124.125	203.277	68.9394	69.786	66.7756	76.4356	76.7925	72.2653	85.7021	65.5516	70.8274	65.4398	62.3877	106.807	204.816	96.3111	134.188	74.6768	243.848	106.319	0	134.934	121.438	99.8101	107.294	72.6422	101.439	70.6585	68.032	64.1139	104.978	56.556	57.456	73.9984	117.131	96.3328	118.41	73.3187	55.8855	76.0004	82.7271	94.6126	67.4895	83.9682	102.458	271.924	74.8477
Porphyrobacter sp. CACIAM 03H1	0	0	0	0	6.18078	6.76497	0	0	8.64551	0	0	8.55021	5.6003	4.53263	7.17458	0	0	0	15.0962	0	0	0	0	0	0	0	0	0	0	0	0	0	8.60479	9.42599	10.5666	0	0	0	0	0	0	0	0	0	0	0	0	10.6899	4.84308
Aerococcus viridans	0	0	0	0	0	6.05286	0	20.9116	3.22088	0	8.27469	0	6.25916	0	0	0	0	0	0	0	0	0	0	0	0	0	0	0	0	0	0	0	0	0	26.9118	0	0	0	0	0	0	0	0	0	0	0	0	0	0
Sphingobium cloacae	60.7143	124.899	56.6393	593.731	122.189	118.209	98.7118	101.674	140.871	68.194	113.481	58.4264	156.15	73.9385	126.647	110.863	720.826	157.95	100.641	121.35	155.861	111.302	104.743	133.707	148.424	62.7672	176.588	124.739	55.9945	94.7125	104.421	61.1997	97.2342	86.0122	122.011	147.997	67.916	0	99.3553	93.6223	264.601	129.426	216.802	0	0	93.6788	58.3902	1020.22	175.452
Novosphingobium aromaticivorans	19.949	21.4113	0	42.2656	25.674	27.772	25.4038	22.3538	25.9365	14.2495	18.9136	14.2503	21.7424	20.8217	29.0103	19.6038	47.6317	20.5464	21.8056	29.701	49.0209	27.4102	0	28.2134	11.694	23.6663	49.1764	22.7466	37.3296	21.0472	0	26.2284	20.2213	24.3505	18.9869	0	25.5915	0	23.1375	0	13.6863	18.812	30.6661	30.6099	19.2827	21.7061	31.9494	54.7857	29.7189
Treponema denticola	0	0	74.7157	0	0	0	0	0	0	0	0	0	0	0	0	0	0	0	0	0	0	0	0	0	0	0	0	0	0	0	0	0	0	0	0	0	0	0	0	11.2798	0	0	0	0	0	0	0	0	0
Actinomyces radicidentis	0	0	0	0	0	0	0	0	0	0	0	0	0	0	0	0	0	0	0	0	0	0	0	0	0	0	0	0	0	0	0	0	0	0	4.29269	0	0	0	0	0	0	0	0	0	0	0	0	0	0
Devosia sp. A16	0	0	0	92.5818	0	0	0	0	0	0	0	0	0	2.97454	0	0	76.2107	0	0	0	87.9863	0	0	0	0	0	0	0	0	0	0	0	0	0	0	0	0	0	0	0	0	0	0	0	0	0	0	59.4625	4.4028
Porphyrobacter neustonensis	0	0	0	0	9.03344	5.34076	0	0	4.57704	0	0	0	0	3.8244	3.43132	0	0	0	0	0	0	0	0	0	0	0	0	0	0	0	0	0	6.02336	0	2.31145	0	0	0	0	0	0	0	0	0	0	0	0	0	2.86182
Sphingomonas wittichii	124.898	248.014	109.663	483.036	116.484	108.595	159.681	88.6941	140.701	108.398	147.171	117.565	110.688	123.797	111.674	148.718	396.931	191.338	127.479	173.114	323.035	147.849	144.022	210.987	144.826	241.808	221.294	181.972	229.658	126.283	96.5105	176.799	160.479	157.1	119.37	191.723	139.769	190.616	140.186	102.646	195.029	144.476	170.446	108.526	139.111	214.776	185.086	403.543	155.639
Corynebacterium casei	0	0	0	0	0	0	0	0	0	0	0	0	0	0	0	0	0	0	0	0	0	0	0	0	0	0	0	0	0	0	0	0	0	0	0	0	0	0	0	0	0	0	0	0	0	0	0	0	0
Ensifer adhaerens	26.8878	0	0	0	19.9687	15.3102	14.5164	23.796	17.6301	20.8653	29.5525	29.9257	15.1538	21.6716	17.1566	0	0	0	0	0	0	0	0	0	0	0	0	0	0	0	0	0	0	34.9547	13.7036	0	33.4659	0	0	0	0	0	0	0	0	0	0	0	8.58547
Human betaherpesvirus 7	0	0	0	0	0	0	0	0	0	0	0	0	0	0	0	0	0	0	0	0	0	0	0	0	0	0	31.294	0	15.4188	0	0	0	0	0	0	0	0	0	0	0	0	0	0	0	0	0	0	0	0
Streptococcus parauberis	0	0	0	0	0	7.12102	0	0	0	0	0	0	0	0	0	0	0	0	0	0	0	0	0	0	0	0	0	11.7402	0	0	0	0	0	0	0	0	0	0	0	0	0	0	0	0	0	0	0	0	0
Pimelobacter simplex	0	0	0	0	0	7.83312	0	0	5.0856	0	0	0	0	0	8.73428	0	0	0	0	0	25.1389	0	0	0	0	0	0	0	0	0	0	0	0	0	0	0	0	0	0	0	0	0	0	0	0	0	0	16.0348	9.24589
Elizabethkingia meningoseptica	16774.5	0	0	68.43	10.4598	9.96942	10.8873	0	14.2397	67.1762	14.1852	175.279	14.4949	26.6292	13.4134	0	50.8071	0	0	0	66.6182	0	0	0	0	0	0	0	0	0	0	0	12.477	80.5137	7.75986	0	0	0	13.6103	10694.4	12.5457	9.78223	0	0	0	7.99697	0	40.7552	10.3466
Erythrobacter sp. HL-111	0	0	0	0	0	0	0	0	2.5428	0	0	0	0	1.69973	0	0	0	0	0	0	0	0	0	0	0	0	0	0	0	0	0	0	0	0	4.9531	0	0	0	0	0	0	0	0	0	0	0	0	7.3493	0
Phenylobacterium sp. HYN0004	0	0	0	0	0	0	0	0	3.3904	0	0	0	3.95316	1.69973	4.99101	0	0	0	0	0	0	0	0	0	0	0	0	0	0	0	0	0	0	0	5.61351	0	0	0	0	0	0	0	0	0	0	0	0	10.0218	4.18266
Pseudomonas resinovorans	0	0	0	0	0	0	0	0	8738.07	8846.9	0	0	0	10010.7	0	0	0	0	0	0	0	0	0	0	0	0	0	0	0	0	0	0	0	8888.32	6463.63	0	0	0	0	0	0	0	0	0	0	0	0	0	0
Tessaracoccus sp. T2.5-30	160.459	37.4697	120.509	66.4174	168.783	233.213	132.825	199.742	173.927	235.117	186.772	270.757	111.677	229.181	158.777	125.059	112.728	68.0598	83.029	65.3422	77.9307	24.9184	57.2814	56.4268	62.9677	34.985	96.1174	63.1033	32.4606	121.773	101.257	49.5426	66.2569	287.1	119.039	70.6349	47.2459	0	87.106	235.748	98.0848	119.644	66.3244	54.2631	172.167	73.1152	80.4243	77.5017	114.913
Aquaspirillum sp. LM1	0	0	0	0	0	0	0	0	0	0	0	0	0	2.69125	0	0	0	0	0	0	0	0	0	0	0	0	0	0	0	0	0	0	0	0	0	0	0	0	0	0	0	0	0	0	0	0	0	0	0
Agrobacterium tumefaciens	183.01	219.465	160.277	0	77.022	94.7095	106.696	286.273	128.327	373.031	141.261	462.424	70.1685	301.986	91.086	79.7671	0	138.688	254.958	135.776	0	53.9899	0	219.574	88.1547	188.301	225.764	93.9213	116.858	163.868	107.585	148.628	103.258	425.741	106.492	0	98.429	239.807	123.854	92.4943	74.1339	138.456	235.344	151.658	381.522	132.521	181.781	69.4843	96.6415
Ottowia sp. KADR8-3	31.2245	0	0	0	6.18078	6.40891	0	0	2.71232	5.59801	11.2299	0	7.90631	3.39947	9.04621	0	17.4649	0	0	0	0	0	0	0	0	0	0	0	0	0	0	0	0	5.10575	4.9531	0	0	0	0	22.5596	0	0	0	0	0	0	0	35.4103	6.82434
Roseomonas sp. FDAARGOS_362	0	0	0	0	0	0	0	0	0	0	17.1404	0	19.1069	0	16.5327	0	0	0	0	0	46.507	0	0	0	0	0	0	0	0	0	0	0	0	0	50.6867	0	0	0	0	0	0	0	0	0	0	0	0	0	0
Azoarcus sp. CIB	0	0	0	0	0	18.5146	35.5653	15.864	13.2225	0	0	0	17.7892	13.7395	9.67009	0	0	21.1884	0	0	0	0	0	0	0	0	0	0	0	0	0	0	17.6398	18.4592	13.2083	0	0	0	0	38.3513	0	0	0	0	0	0	0	32.0697	8.14519
Flavobacterium columnare	0	0	0	0	17.116	10.3255	18.8714	0	6.27223	16.2851	0	29.9257	12.8478	6.94058	10.9178	0	0	0	0	0	0	0	0	0	0	0	0	0	0	0	0	0	0	9.81874	7.92496	0	34.4502	0	0	0	0	0	0	0	0	0	85.9328	0	0
Streptococcus mitis	0	0	0	0	0	0	0	0	0	0	0	0	0	0	0	0	0	0	0	0	0	0	0	0	0	0	0	0	0	0	0	0	0	0	18.8218	0	0	0	0	0	0	0	0	0	0	0	0	0	0
Bacteroides vulgatus	0	0	0	100.632	0	4.62866	14.5164	48.3131	4.74656	45.8019	343.991	0	184.481	0	3.74326	0	69.8598	0	0	0	194.827	0	0	0	0	0	0	0	30.026	0	0	0	0	0	0	0	0	0	44.914	0	0	0	0	0	0	12.5667	0	253.885	5.94378
Parvimonas micra	0	0	27.7171	0	0	0	0	10.0953	0	1905.36	22.4599	0	5.6003	0	0	0	0	0	0	0	43.9931	0	0	0	0	0	0	0	34.8951	0	0	0	0	0	3.63227	0	0	0	0	100.39	0	0	0	0	0	0	0	0	0
Lactobacillus crispatus	0	0	19.2815	0	0	0	0	0	0	0	0	0	0	0	0	0	0	0	0	0	0	0	0	0	0	0	0	0	0	0	0	0	0	0	0	0	0	0	0	28.1995	0	0	0	0	0	0	0	0	0
Pseudoxanthomonas spadix	0	0	0	0	0	0	0	66.3403	0	0	0	0	0	0	0	0	0	0	0	0	0	0	0	0	0	0	0	0	0	0	0	0	0	0	0	0	0	0	0	0	0	0	0	0	0	0	0	0	0
Acinetobacter sp. NCu2D-2	0	0	0	0	0	0	0	0	0	0	0	0	0	0	0	0	0	0	0	0	0	0	0	0	0	0	0	0	0	0	0	0	0	0	0	0	0	0	0	0	0	0	0	0	0	0	0	7.3493	0
Pseudomonas sp. CC6-YY-74	0	0	0	0	7.13167	4.62866	0	0	9.66263	11.196	9.45679	9.26272	7.24745	9.2069	6.55071	6.75992	0	0	0	0	13.8264	0	0	0	0	0	0	0	0	0	0	0	0	11.7825	3.46717	0	0	0	0	0	0	0	0	0	0	0	0	0	2.42154
Brachybacterium ginsengisoli	0	0	0	0	0	0	0	0	0	0	0	0	0	0	0	0	0	0	0	0	0	0	0	0	0	0	0	0	0	0	0	0	0	0	6.76924	0	0	0	0	0	0	0	0	0	0	0	0	15.3667	0
Achromobacter xylosoxidans	91.0715	198.054	184.379	476.998	36.1338	48.779	64.5982	41.8233	21.0205	77.3544	70.9259	44.1761	70.8274	49.1507	64.2593	77.0631	195.29	367.266	70.4488	0	173.459	60.6348	333.869	0	149.323	59.6803	402.352	58.7008	130.654	66.1484	109.168	125.314	46.8961	54.1995	54.9794	70.6349	0	79.9357	106.16	71.0627	71.8528	288.2	309.514	87.6557	0	41.1273	63.8987	233.841	89.1568
Flavobacterium psychrophilum	0	0	0	0	0	28.128	0	0	12.0359	0	0	0	29.3192	12.6064	21.2118	0	0	0	0	0	0	0	0	0	0	0	0	0	0	0	0	0	0	0	12.5479	0	0	0	0	0	0	0	0	0	0	0	0	0	0
Comamonadaceae bacterium B1	0	0	0	0	0	0	0	0	0	0	0	0	5.92973	2.83289	0	0	0	0	0	0	0	0	0	0	0	0	0	0	0	0	0	0	0	0	3.63227	0	0	0	0	0	0	0	0	0	0	0	0	0	0
Sphingobium sp. SYK-6	0	0	0	0	0	7.47707	0	36.0545	12.3749	0	0	0	10.5418	10.765	14.973	16.2238	57.158	0	0	0	0	0	0	0	0	0	0	0	0	0	0	0	0	0	9.7411	0	0	0	0	0	0	0	0	0	0	16.5652	0	57.4581	11.8876
Novosphingobium sp. P6W	0	0	0	0	0	0	0	0	2.88184	0	0	0	3.62373	2.69125	4.36714	0	0	0	0	0	0	0	0	0	0	0	0	0	0	0	0	0	0	3.9275	5.28331	0	0	0	0	0	0	0	0	0	0	0	0	7.3493	0
Fusobacterium mortiferum	0	0	0	0	0	0	0	0	0	0	0	0	63.2505	0	0	0	0	0	0	0	0	0	0	0	0	0	0	0	0	0	0	0	0	0	0	0	0	0	0	0	0	0	0	0	0	0	0	0	0
Brevundimonas sp. DS20	4842.4	4894.26	7588.47	14032.2	7210.59	7107.84	8902.21	6458.09	6324.11	4396.99	7420.62	4508.1	7029.37	5212.94	8211.78	7355.47	17436.4	4306.39	6378.14	9432.19	15117.3	5313.43	8510.38	5423.11	5204.73	3812.33	8471.75	4264.61	5093.06	7106.44	10336.1	4956.2	6531.47	5773.42	9817.7	4902.4	5046.46	5152.78	6037.53	5756.08	9426.41	4344.82	4431.61	6887.24	4703.61	5380.25	5507.41	14450.1	9799.98
Aromatoleum aromaticum	0	0	0	54.3415	7.60711	8.18917	0	15.1429	9.83215	16.794	20.0957	18.5254	7.90631	11.6149	7.17458	0	25.4036	18.6201	0	0	21.3681	18.2735	0	0	0	0	0	0	22.7224	0	0	0	21.9422	10.2115	6.76924	0	0	0	0	11.2798	0	0	0	0	0	15.9939	0	47.4364	9.46603
Sphingomonas hengshuiensis	37.2959	26.7641	28.9222	44.2783	46.5935	50.9153	63.1465	50.4763	57.1282	22.3921	38.4182	17.8129	45.1319	35.2695	52.0937	43.9395	46.0439	32.1037	26.8377	38.187	32.6806	16.6123	24.5492	31.8934	33.2829	11.3187	26.8235	40.3568	23.5339	21.0472	25.3142	34.9712	28.8261	29.4562	48.2102	18.4996	13.7801	22.546	32.6647	38.3513	36.4967	10.5347	19.2555	20.8704	22.0374	13.1379	15.4238	59.4625	22.8946
Sphingopyxis macrogoltabida	1307.09	742.257	498.908	1038.53	1520.95	1548.11	1580.12	1396.03	1672.31	1143.52	1517.81	1187.77	1470.57	1283.72	1473.91	1379.02	1222.55	486.05	619.782	461.638	1287.11	544.882	468.071	561.815	597.293	581.368	491.764	507.762	591.594	523.174	547.42	538.168	493.055	1239.52	1601.01	632.35	635.851	748.116	498.137	1409.97	463.052	525.231	622.593	436.887	611.538	556.932	562.97	1065.65	520.411
Candidatus Accumulibacter phosphatis	0	0	20.4866	0	8.558	8.90127	13.0648	12.9796	7.11983	12.7228	7.68364	19.238	5.6003	16.1475	6.86265	7.43591	19.0527	9.63111	14.2575	13.5776	15.0834	12.4592	0	0	10.7945	0	0	14.6752	0	0	0	11.6571	7.31408	12.9607	5.1182	0	14.7644	0	0	12.4078	21.6699	9.02975	19.2555	0	0	14.8515	12.1187	0	16.9508
Cupriavidus gilardii	0	0	0	0	0	0	0	70.6669	0	0	0	0	0	4.24934	18.0924	0	0	0	0	0	0	0	0	0	0	0	0	0	0	0	0	0	0	42.0242	11.7223	0	0	0	0	58.6549	0	0	0	0	0	0	0	0	0
Aerococcus urinaeequi	0	0	0	0	11.8861	7.83312	8.70987	20.9116	0	0	13.0031	0	13.836	0	12.7895	0	0	0	0	0	32.6806	0	0	0	0	0	0	0	9.73817	0	0	0	0	0	49.0357	0	0	0	0	0	0	0	0	0	0	0	0	10.6899	0
Sphingobium sp. TKS	111.888	171.29	126.535	442.783	100.319	108.952	111.051	118.98	144.939	81.4257	106.389	129.678	94.8758	99.8594	100.132	135.198	317.544	130.983	129.995	86.5572	258.931	83.0613	111.29	179.094	119.639	134.795	0	98.3238	109.554	76.672	0	109.771	111.002	118.61	109.133	124.452	90.5547	180.368	70.7736	127.462	148.268	135.446	125.517	75.1335	137.734	102.247	101.357	287.959	128.562
Pseudomonas sp. ATCC 13867	0	0	0	0	0	0	0	0	4.06848	0	0	0	3.62373	3.96605	0	0	0	0	0	0	0	0	0	0	0	0	0	0	0	0	0	0	0	0	3.79738	0	0	0	0	0	0	0	0	0	0	0	0	0	0
Aeromonas hydrophila	0	0	0	0	0	0	0	0	2.37328	0	0	0	0	0	0	0	0	0	0	0	0	0	0	0	0	0	0	0	0	0	0	0	0	0	0	0	0	0	0	0	0	0	0	0	0	0	0	0	0
Pseudomonas sp. URMO17WK12:I11	0	0	0	0	17.116	17.0904	0	18.7484	10.8493	13.7406	0	18.5254	9.22403	11.3316	9.35815	0	0	0	0	0	0	0	0	0	0	0	0	0	0	0	0	0	0	9.03324	8.42027	0	0	0	0	0	0	0	0	0	0	0	0	0	0
Agrobacterium vitis	0	0	0	0	0	5.69681	0	0	2.20376	6.10692	0	0	0	4.24934	0	0	0	0	0	0	0	0	0	0	0	0	0	0	0	0	0	0	0	0	3.13696	0	0	0	0	0	0	0	0	0	0	0	0	0	0
Lactococcus lactis	0	0	0	0	0	7.12102	0	0	0	0	0	0	0	0	8.1104	0	0	0	0	0	0	0	0	0	0	0	0	0	0	0	0	0	0	0	3.96248	0	0	0	0	15.7917	0	0	0	0	0	0	0	0	0
Cellulosimicrobium sp. TH-20	0	0	0	52.3289	0	0	0	0	0	0	0	0	0	0	0	0	0	0	0	0	0	0	0	0	0	0	0	0	0	0	0	54.3997	0	0	4.29269	0	0	0	0	0	0	0	0	0	0	0	0	0	0
Acidovorax sp. KKS102	62.449	0	0	96.6071	16.6406	12.4618	16.6939	0	13.7311	9.6693	18.3225	26.3631	16.8009	11.6149	16.8447	0	96.8511	0	27.6763	0	0	0	0	0	21.5889	0	53.6469	26.4154	31.649	0	0	0	11.1862	9.81874	13.0432	0	0	0	0	48.5031	0	0	44.9294	0	0	0	0	146.986	10.7869
Citrobacter freundii complex sp. CFNIH2	0	0	0	0	0	0	0	0	0	0	0	0	0	0	0	0	0	0	0	0	0	0	0	0	0	0	0	0	0	0	0	0	0	0	0	0	0	0	0	0	0	0	0	0	0	0	0	0	0
Corynebacterium ureicelerivorans	0	0	0	0	0	13.5299	0	0	0	0	0	0	0	0	0	27.0397	0	0	0	0	0	0	0	0	0	0	0	33.0192	0	0	0	0	0	0	0	0	0	0	0	0	0	0	0	0	0	0	0	0	0
Acinetobacter defluvii	0	0	0	0	9.03344	10.3255	10.1615	0	7.79791	8.14257	0	16.3879	10.2123	8.64032	6.55071	0	0	22.4726	15.0962	0	25.1389	0	44.1885	0	0	0	0	0	0	27.0607	0	0	0	10.2115	10.7317	0	0	0	0	0	0	0	12.837	0	0	0	24.2375	21.3798	4.4028
Acinetobacter lwoffii	52.9082	0	85.5615	1793.27	53.2498	71.2102	54.4367	43.9865	35.0906	105.344	108.162	188.105	25.6955	61.4737	96.7009	125.735	933.581	74.4806	23.4829	33.944	1199.13	52.3286	338.779	0	52.1732	0	149.764	18.344	21.0994	73.6653	117.078	86.4566	10.756	55.7705	123.662	40.3628	0	0	0	55.271	41.0588	69.9806	186.136	0	0	12.5667	0	4385.53	32.3606
Tobacco vein clearing virus	0	0	0	0	0	0	0	0	0	0	0	0	0	0	0	0	0	0	0	0	0	0	0	0	0	0	0	0	0	0	0	0	0	0	0	0	0	0	0	0	0	0	0	0	0	0	0	0	0
Altererythrobacter dongtanensis	0	0	0	0	0	0	0	0	5.93319	7.63365	0	0	6.58859	2.69125	5.92683	0	0	0	0	0	0	0	0	0	0	0	0	0	0	0	0	0	0	7.0695	7.59475	0	0	0	0	0	0	0	0	0	0	0	0	0	0
Simplicispira suum	0	0	0	0	0	4.62866	0	0	3.72944	0	0	0	10.2123	2.12467	4.67908	0	0	0	0	0	0	0	0	0	0	0	0	0	0	0	0	0	0	0	3.46717	0	0	0	0	0	0	0	12.1238	0	0	0	0	16.703	0
Diaphorobacter polyhydroxybutyrativorans	21.6837	0	0	330.074	67.0377	48.779	0	149.266	43.2276	64.6316	75.6543	39.901	42.4964	57.791	77.6727	47.9954	304.843	0	199.605	0	0	0	0	0	125.036	130.679	0	0	90.8896	0	0	120.456	59.8033	87.9759	49.0357	0	0	0	69.4126	58.6549	125.457	82.0203	248.181	0	0	51.4091	0	388.177	116.674
Brachybacterium faecium	0	0	0	0	0	0	0	0	0	0	0	0	0	0	0	0	0	0	0	0	0	0	0	0	0	0	0	0	0	0	0	0	0	0	4.45779	0	0	0	0	0	0	0	0	0	0	0	0	0	0
Sinorhizobium sp. M14	0	0	0	0	160.7	108.595	294.684	0	182.064	0	0	0	146.596	168.982	174.686	0	0	0	0	0	0	0	0	0	0	0	0	0	0	0	0	0	0	231.722	267.467	0	0	0	0	0	0	0	0	0	0	0	0	0	0
Citrobacter freundii	0	0	0	148.936	0	0	0	36.7756	0	0	0	0	0	0	0	0	0	0	57.8687	94.1946	0	0	0	0	0	0	0	0	0	0	0	144.742	0	0	17.501	0	0	0	0	0	58.1666	0	0	0	52.3388	0	0	0	13.4285
Rhizobium sp. NT-26	0	0	0	0	9.98433	8.54522	0	0	14.4092	17.8119	15.9583	14.2503	7.57688	13.5979	10.6059	15.5478	0	0	18.4509	15.2748	0	0	0	0	0	15.4345	0	0	0	0	0	0	9.89551	16.8882	15.5197	0	0	0	0	0	0	13.5446	0	0	0	9.13939	0	0	6.82434
Betaproteobacteria bacterium GR16-43	0	0	0	0	0	0	0	0	0	0	0	0	0	0	0	0	0	0	0	0	0	0	0	0	0	0	0	0	0	0	0	0	0	0	2.64165	0	0	0	0	0	0	0	0	0	0	0	0	0	0
Sphingomonas sp. MM-1	98.0103	85.6451	84.3565	104.658	54.2007	61.5968	100.889	67.0614	86.6246	62.596	76.8364	76.9519	57.9796	53.9666	91.398	51.3754	109.553	75.1226	82.1903	0	137.007	57.3123	75.2841	0	54.8718	0	0	80.7136	34.0836	0	0	70.9139	40.0123	54.1995	69.5085	0	69.8846	0	78.9398	53.015	82.1175	51.9211	98.4168	65.394	81.2629	46.8394	98.0515	151.663	62.9601
Acidovorax citrulli	42.5	0	0	0	0	6.76497	0	0	4.91608	0	0	0	7.90631	4.10769	9.04621	0	0	0	0	0	0	0	0	0	0	0	118.47	0	0	0	0	0	0	5.4985	7.75986	0	0	0	0	16.9197	0	0	33.5188	0	0	0	0	56.79	0
Sphingobium yanoikuyae	30.3572	58.881	33.7426	110.696	25.674	34.5369	29.7587	33.8913	35.0906	23.4099	46.6929	17.8129	28.9898	24.5045	43.9833	37.8556	141.307	57.7866	56.1913	70.4338	76.6738	58.1429	55.6448	53.9735	71.0635	40.1298	0	66.0384	47.0678	58.6315	0	52.4568	44.3147	33.7765	51.6773	45.4081	53.1517	57.3898	29.9427	23.6876	50.1829	36.119	39.9372	55.6544	57.8482	52.5515	53.9834	102.89	47.9906
Flavobacterium indicum	10.4082	0	0	0	22.3459	16.0223	0	0	17.7996	21.8831	28.9614	0	18.4481	13.5979	16.8447	0	0	38.5244	0	0	0	0	0	0	0	0	0	55.032	0	0	0	0	14.1979	15.71	12.2176	0	0	0	0	0	0	0	0	0	0	0	0	32.0697	11.2271
Dokdonella koreensis	0	0	0	0	0	0	0	23.0749	0	0	0	0	0	0	0	0	0	0	0	0	0	0	0	0	0	0	0	0	0	0	0	0	0	9.42599	3.79738	0	0	0	0	15.7917	0	0	0	0	0	0	0	0	0
Xanthomonas sacchari	0	0	0	0	0	0	0	0	0	0	0	0	0	0	0	0	0	0	0	0	0	0	0	0	0	0	0	0	0	0	0	0	0	9.81874	0	0	0	0	0	0	0	0	0	0	0	0	0	0	0
Rhizobium phaseoli	0	0	0	0	0	0	0	0	0	0	0	0	0	28.6122	0	0	0	0	0	0	0	0	0	0	0	0	0	0	0	0	0	0	0	40.4532	18.8218	0	0	0	0	0	0	0	0	0	0	0	0	0	0
Sulfuritalea hydrogenivorans	0	0	0	0	6.18078	4.98471	0	8.65309	5.59415	9.6693	7.68364	17.8129	5.92973	6.79894	4.36714	0	0	0	0	0	0	0	0	0	0	0	0	0	0	0	0	0	4.73264	12.1752	8.58537	0	0	0	0	0	0	0	0	0	0	0	0	7.3493	5.72364
Cercospora beticola	0	0	0	0	0	0	0	0	3.3904	0	0	0	0	9.77347	3.74326	0	0	0	0	0	281.556	0	0	0	0	0	0	0	0	0	0	0	0	0	3.13696	0	0	0	0	0	0	0	0	0	0	0	0	37.4146	0
Acinetobacter bereziniae	0	0	39.768	26.1644	0	0	0	0	2.20376	0	0	0	0	2.40796	3.11938	0	0	0	0	0	0	0	346.962	0	0	0	0	0	0	39.0877	0	0	0	0	2.80676	0	0	0	0	0	0	0	0	0	0	0	0	15.3667	0
Variovorax sp. PAMC 28711	0	0	0	0	9.98433	13.1739	0	0	4.238	0	8.27469	0	11.8595	4.81591	10.294	0	25.4036	8.34696	0	0	0	27.4102	0	0	0	0	0	0	0	0	0	14.5713	6.88384	0	13.0432	0	0	0	0	0	0	0	22.8213	0	0	0	0	75.4973	10.3466
Clostridium botulinum	0	0	0	26.1644	0	0	0	0	0	0	0	0	0	0	0	0	0	0	818.549	0	32.6806	0	0	0	0	24.6953	0	0	0	0	0	0	0	0	6.27393	0	1512.85	0	0	0	0	0	0	0	1461.36	0	0	14.6986	0
Rhizobium leguminosarum	19.949	0	0	0	13.7879	18.8707	0	25.2382	12.714	20.3564	12.412	27.0757	12.8478	19.6886	14.0372	11.4919	0	0	16.7735	0	0	0	0	0	0	0	0	0	0	0	0	0	0	32.991	16.5103	0	0	0	0	0	0	0	0	0	0	10.2818	0	28.061	5.5035
Flavobacterium gilvum	0	0	0	0	0	14.9541	0	0	7.62839	0	0	0	0	4.95756	0	0	0	0	0	0	0	0	0	0	0	0	0	0	0	0	0	0	0	0	10.5666	0	0	0	0	0	0	0	0	0	0	0	0	0	0
Hydrogenophaga crassostreae	9.54082	0	0	0	0	0	0	0	2.5428	0	0	0	6.58859	2.5496	0	0	0	0	0	0	0	0	0	0	0	0	0	0	0	0	0	0	0	0	5.28331	0	0	0	0	0	0	0	0	0	0	0	0	0	3.3021
Haemophilus parainfluenzae	0	0	0	0	0	0	0	0	0	0	0	0	0	0	0	0	0	0	0	0	0	0	0	0	0	0	0	0	0	0	0	0	0	0	0	0	0	0	0	1146.03	0	0	0	0	0	0	0	0	0
Thauera humireducens	0	0	0	0	0	0	0	0	4.06848	0	0	0	13.1772	7.36552	5.61489	0	0	0	0	0	0	0	0	0	0	0	0	0	0	0	0	0	0	8.64049	11.8874	0	0	0	0	0	0	0	0	0	0	0	0	14.6986	5.5035
Janibacter indicus	0	82.0765	0	207.303	19.4932	12.4618	50.0817	0	10.3407	13.7406	0	0	22.0718	4.24934	29.6342	0	55.5703	0	0	0	36.4515	0	0	0	34.1824	0	0	0	0	0	0	0	0	14.139	14.8593	0	0	0	0	0	0	0	0	0	0	0	0	191.75	0
Azoarcus olearius	0	0	0	0	27.5758	0	0	0	22.8852	0	0	0	0	27.479	24.9551	0	0	0	0	0	0	0	0	0	0	0	0	0	0	0	0	0	0	0	30.5441	0	0	0	0	0	0	0	0	0	0	0	0	0	22.014
Chryseobacterium taklimakanense	0	0	0	0	8.08255	7.83312	0	0	5.59415	0	0	0	0	5.66578	0	0	0	0	0	0	0	0	0	0	0	0	0	0	0	0	0	0	0	0	0	0	0	0	0	0	0	0	0	0	0	0	0	7.3493	2.64168
Microvirgula aerodenitrificans	0	0	0	0	0	0	0	0	0	0	0	0	0	0	0	0	0	0	0	0	0	0	0	0	0	0	0	0	0	0	0	0	0	0	2.47655	0	0	0	0	0	0	0	0	0	0	0	0	0	0
Peptostreptococcaceae bacterium oral taxon 929	0	0	0	0	0	0	0	0	0	0	0	0	0	0	0	0	0	0	0	0	0	0	0	0	0	0	0	0	0	0	0	0	0	0	2.97186	0	0	0	0	0	0	0	0	0	0	0	0	0	0
Thiomonas intermedia	19.949	0	0	0	24.7231	26.3478	21.7747	21.6327	31.7002	31.0435	31.9167	39.901	20.7541	36.5443	23.3954	19.6038	0	17.9781	0	0	0	0	0	0	14.3926	0	0	0	12.9842	0	0	11.6571	11.1862	33.3837	37.9738	0	0	0	0	13.5358	0	18.812	9.98431	0	26.1694	16.5652	0	17.3711	16.5105
Elizabethkingia ursingii	229265	28.5484	33.7426	909.717	174.013	163.071	202.504	179.552	146.804	833.595	161.947	2200.97	160.432	384.423	206.815	162.914	604.922	17.9781	41.0952	184.146	1030.7	0	88.377	36.8001	27.8857	18.5215	82.7057	0	0	63.1417	60.1213	0	149.293	1165.29	115.572	21.8632	29.5287	0	137.464	146576	144.846	161.031	19.2555	69.5681	42.6975	71.4015	0	588.612	166.426
Martelella mediterranea	0	0	0	0	0	0	0	0	0	0	0	0	0	0	0	0	0	0	0	0	0	0	0	0	0	0	0	0	0	0	0	0	0	0	2.47655	0	0	0	0	0	0	0	0	0	0	0	0	0	0
Bradyrhizobium erythrophlei	52.9082	0	0	82.5186	13.7879	8.90127	46.4526	43.9865	5.25511	17.8119	15.3673	32.7758	9.22403	2.97454	13.4134	16.8998	93.6756	0	0	0	0	0	22.9126	0	0	0	0	0	0	0	0	0	0	12.568	3.96248	0	0	0	0	47.3751	0	0	0	0	0	0	0	14.0305	0
Pseudomonas stutzeri	2327.96	1468.46	1373.81	1428.98	3047.6	3151.05	2885.87	2211.58	2638.75	1994.42	3061.64	2308.56	3310.11	1774.52	2890.11	2875	1987.83	1767.63	1553.23	1734.54	1929.41	1132.13	1438.58	1489.18	1959.19	1321.2	1441.76	1862.28	1162.9	1277.87	1403.36	1554.28	1758.82	1754.81	2207.43	1925.64	1563.05	1297.42	1822.42	2601.12	1691.39	1111.41	1610.33	1469.28	1516.45	682.599	1352.89	2024.4	1746.81
Sphingopyxis fribergensis	1325.31	403.246	384.424	740.655	1265.63	1340.53	1336.96	1352.04	1439.22	1298.74	1333.41	1535.47	1370.76	1451.57	1289.55	1250.59	763.694	345.436	394.178	337.743	834.613	355.503	307.683	426.881	406.591	432.167	362.117	376.419	416.307	378.85	357.563	324.455	349.355	1575.71	1220.11	393.537	411.433	426.324	351.146	1241.91	322.768	330.338	364.427	339.492	398.051	455.827	406.528	774.349	362.351
Pseudomonas psychrotolerans	0	0	0	0	0	3.91656	0	0	2.88184	0	0	0	4.61202	2.12467	0	0	0	0	0	0	0	0	0	0	0	0	0	0	0	0	0	0	0	3.9275	2.31145	0	0	0	0	0	0	0	0	0	0	0	0	0	0
Rhizobium sp. Y9	0	0	0	0	48.0199	45.9306	0	0	42.0409	115.523	0	153.904	48.0967	107.65	57.0847	0	0	71.2702	253.28	100.983	0	86.3838	0	226.934	0	0	0	64.5709	0	0	0	0	86.4782	240.756	36.818	0	199.811	0	0	0	198.451	122.654	166.167	212.878	0	127.952	0	0	59.658
Clostridium perfringens	0	0	0	0	0	0	0	0	0	0	0	0	211.823	0	0	0	0	0	0	0	0	0	0	0	0	0	0	0	0	0	0	0	0	0	0	0	0	0	0	0	0	0	0	0	0	0	0	0	0
Devosia sp. I507	0	0	0	0	0	0	0	0	6.10271	7.12474	0	8.55021	0	9.34854	0	0	31.7544	0	0	0	32.6806	0	0	0	0	0	0	0	16.2303	0	0	0	8.17455	6.284	9.57599	0	0	0	0	0	0	0	0	0	0	0	0	16.703	6.82434
Variovorax sp. PMC12	0	0	0	0	18.0669	28.128	37.7428	0	11.3578	0	26.5972	0	37.2256	10.6233	36.4968	26.3637	125.43	21.8305	0	0	111.868	0	0	0	0	0	0	25.6816	0	0	0	30.1141	24.9539	0	23.6098	0	0	0	0	0	0	0	35.6583	0	0	0	0	464.342	22.2342
Altererythrobacter marensis	0	0	0	0	8.08255	0	0	0	2.5428	0	0	0	4.28259	2.97454	4.36714	0	0	0	0	0	0	0	0	0	0	0	0	0	0	0	0	0	0	0	5.61351	0	0	0	0	0	0	0	0	0	0	0	0	0	0
Devosia sp. H5989	0	0	0	46.2909	0	7.47707	10.1615	0	2.5428	0	0	0	0	0	0	0	25.4036	10.2732	0	0	25.1389	0	0	0	0	0	0	0	0	0	0	0	8.60479	7.0695	5.28331	0	0	0	0	0	0	0	0	0	0	9.71061	20.9323	18.0392	6.82434
Flavobacterium branchiophilum	9.54082	0	0	0	13.3124	0	0	0	11.3578	0	25.4151	0	0	7.64881	7.17458	0	0	0	0	0	0	0	0	0	0	0	0	0	0	0	0	0	0	9.42599	9.08068	0	0	0	0	0	0	0	0	0	0	0	0	0	5.72364
Azoarcus sp. SY39	0	0	0	0	0	0	0	0	0	0	0	0	8.8946	4.81591	4.36714	0	0	0	0	0	0	0	0	0	0	0	0	0	0	0	0	0	0	8.64049	5.1182	0	0	0	0	0	0	0	0	0	0	0	0	0	0
Melaminivora sp. SC2-7	10.4082	0	0	0	7.13167	10.6815	0	0	4.238	0	7.68364	0	6.91802	0	5.92683	0	0	0	0	0	0	0	0	0	0	0	0	0	0	0	0	0	0	0	6.10882	0	0	0	0	0	0	0	14.9765	0	0	0	0	30.0653	5.06322
Enterococcus cecorum	0	0	0	0	0	0	0	0	0	0	0	0	0	0	0	0	0	0	0	0	0	0	0	0	0	0	0	0	0	0	0	0	0	0	0	0	0	0	0	32.7114	0	0	0	0	0	0	0	0	0
Hydrogenophaga sp. RAC07	15.6123	0	15.6662	0	17.5914	16.3783	27.5812	0	11.0188	8.65148	23.0509	10.6878	23.0601	10.4817	12.1656	16.8998	42.8685	0	23.4829	25.458	50.2779	12.4592	0	0	25.1871	18.5215	0	12.4739	0	0	20.5678	14.5713	16.7793	9.81874	21.4634	0	0	0	0	0	0	0	19.2555	0	0	11.9955	0	42.7596	13.6487
Rhizobium sp. S41	481.378	394.324	0	0	252.936	206.509	370.895	365.593	343.278	638.174	288.432	595.664	197.658	455.104	283.552	194.01	0	209.316	391.662	169.72	0	183.566	0	370.454	363.413	513.456	0	168.765	208.559	0	504.702	0	164.782	654.714	301.148	0	0	0	345.702	400.433	0	194.892	390.101	0	388.409	301.6	496.868	298.649	222.562
Cutibacterium acnes	116.225	99.9192	66.2801	231.455	51.348	29.5522	47.1784	49.0342	23.5633	58.0158	28.3704	53.4388	12.1889	25.6377	36.4968	54.7554	125.43	174.002	35.2244	33.944	198.598	29.0715	70.3743	92.0002	74.6616	58.6513	93.8821	24.9478	37.3296	63.1417	44.2999	48.5712	27.5353	63.6255	31.0394	62.226	49.2145	106.581	118.41	39.4793	44.4803	53.426	133.362	77.9162	45.4521	39.4136	38.5596	503.761	97.9624
Kocuria turfanensis	0	0	0	0	0	0	0	0	0	0	36.054	0	0	0	0	0	0	0	0	0	33.9376	0	0	0	0	0	0	0	0	0	0	0	0	7.46225	3.46717	0	0	0	0	0	0	0	0	0	0	0	0	0	0
Comamonas aquatica	4866.69	2437.32	2568.05	3125.64	7048.94	7456.42	6658.69	5309.39	5717.23	5462.64	7861.55	5279.04	8147.46	5205.58	7281.58	7604.24	2927.76	3054.35	2296.3	2702.79	2635.82	2491.84	2454.92	1946.72	2066.24	1762.63	2887.99	2872.67	2316.87	3445.73	2314.67	2100.22	2734.6	5692.51	6594.23	2450.36	2926.29	2703.47	2602.29	4796.17	2320.96	2515.54	2884.04	2279.05	2448.91	2095.78	2085.52	1554.71	2940.63
Ralstonia insidiosa	8.67347	0	0	124.784	0	0	0	12.9796	0	0	0	0	0	0	0	0	174.649	0	0	0	26.3959	0	0	0	0	30.8691	64.8234	0	0	0	0	0	0	5.89125	4.45779	0	0	0	0	21.4316	19.3889	0	0	0	0	9.13939	0	209.789	5.06322
Methyloversatilis sp. RAC08	483.98	189.133	115.689	472.972	468.788	486.009	378.879	271.13	379.724	510.437	551.449	516.575	805.456	567.145	435.466	433.987	355.65	236.925	174.445	223.182	375.827	142.866	106.38	154.56	132.232	160.519	120.706	185.641	142.826	120.27	132.9	115.599	334.727	432.81	862.5	129.497	158.471	153.723	242.264	402.689	248.634	193.387	205.392	271.315	145.998	152.514	165.255	383.5	330.43
Comamonas serinivorans	19.0816	0	0	0	0	9.96942	0	0	3.22088	7.63365	0	0	6.91802	4.10769	5.61489	8.7879	0	0	0	0	0	0	0	0	0	0	0	0	0	0	0	0	0	0	6.93434	0	0	0	0	13.5358	0	0	0	0	0	0	0	25.3885	3.52224
Prevotella jejuni	0	0	0	0	0	0	0	0	0	0	0	0	0	0	0	0	0	0	0	0	0	0	0	0	0	0	0	0	0	0	0	0	0	0	0	0	0	0	0	416.224	0	0	0	0	0	0	0	0	0
Burkholderia multivorans	0	0	0	0	0	0	0	0	0	0	0	0	0	0	0	0	0	0	0	0	0	0	0	0	0	0	0	0	0	0	0	0	0	14.139	0	0	0	0	0	0	0	0	0	0	0	0	0	0	0
Pseudomonas sp. MT-1	19.949	0	0	0	23.2968	27.0599	27.5812	28.1225	21.529	17.8119	28.3704	36.3384	15.8126	27.6207	25.267	34.4756	0	0	0	0	0	0	0	0	0	0	0	0	0	0	0	0	14.6282	25.5287	16.015	0	0	0	0	32.7114	0	0	0	0	0	0	0	17.3711	9.68617
Rhodoplanes sp. Z2-YC6860	0	0	0	0	0	0	0	0	0	0	0	0	0	0	0	0	0	0	0	0	0	0	0	0	0	0	0	0	0	0	0	0	0	0	0	0	0	0	0	0	0	0	0	0	0	0	0	0	0
Aspergillus oryzae	0	0	0	0	0	0	0	0	0	0	0	0	0	0	0	0	0	0	0	0	82.9585	0	0	0	0	0	0	0	0	0	0	0	0	0	0	0	0	0	0	0	0	0	0	0	0	0	0	12.6942	0
Altererythrobacter epoxidivorans	0	0	26.512	48.3036	13.3124	11.3936	19.5972	20.1905	11.5273	11.196	11.821	12.1128	5.6003	10.765	11.5417	20.9558	0	0	0	0	38.9654	0	0	0	17.0912	29.8401	0	0	0	0	0	0	6.88384	16.8882	16.8405	0	0	0	0	0	0	0	0	0	0	0	0	34.7421	8.80561
Acidovorax sp. JS42	57.2449	0	0	0	55.1515	60.1726	0	82.2043	31.5307	48.3465	70.3349	0	55.6736	30.0286	31.8177	0	0	0	0	0	0	0	0	0	0	135.824	0	0	0	0	0	105.885	0	62.84	51.6773	0	0	0	0	108.286	0	0	0	0	0	0	0	344.081	63.4004
Pannonibacter phragmitetus	0	0	0	0	0	0	0	0	11.1883	0	0	0	0	8.35703	0	0	0	0	0	0	0	0	0	0	0	0	0	0	0	0	0	0	0	17.6737	8.09006	0	0	0	0	0	0	0	0	0	0	0	0	0	0
Rhizobium sp. IRBG74	0	198.054	0	0	53.2498	73.7025	0	0	49.8388	170.485	78.0185	134.666	56.9913	91.644	46.4788	0	0	73.1964	0	0	0	0	0	0	0	0	0	0	0	234.526	0	0	53.3497	159.849	20.6379	0	0	0	0	0	0	0	67.7507	0	0	107.388	0	0	42.9273
Microbacterium hominis	0	0	0	0	0	0	0	0	0	0	0	0	0	0	0	0	0	0	0	0	0	0	0	26.9867	0	0	0	0	0	0	0	0	0	0	13.5385	0	0	0	0	0	0	0	0	0	0	0	0	0	0
Deinococcus sp. NW-56	0	0	0	0	0	0	0	0	0	0	0	0	0	0	0	0	0	0	0	0	0	0	0	0	0	0	0	0	0	0	0	0	0	13.7462	0	0	0	0	0	0	0	0	0	0	0	0	0	0	0
Sphingomonas sanxanigenens	81.5307	80.2922	100.023	199.252	112.68	109.308	119.035	106.721	103.068	55.4712	143.034	54.1513	84.0046	66.0064	116.977	98.0189	195.29	81.5434	112.383	113.712	118.153	53.1593	94.9235	72.3735	80.0589	52.4775	147.529	104.928	50.3139	79.6788	69.6141	80.6281	80.4548	57.7342	118.214	57.1806	65.9474	63.5387	48.9971	81.2145	110.631	39.1289	84.8666	104.352	59.2255	51.4091	66.1021	364.792	120.417
Ralstonia pickettii	1458.88	0	0	10021	60.3814	35.6051	58.0658	32.4491	38.481	26.9722	80.9737	47.0261	57.3208	30.0286	43.3594	55.4314	11484	0	0	0	113.125	0	0	0	0	0	0	0	0	0	0	0	0	24.3505	69.5085	0	0	0	0	1341.17	72.9934	0	30.6661	0	0	25.7045	0	15136.2	26.637
Streptococcus agalactiae	0	0	0	0	0	0	0	0	0	23.9188	0	0	0	0	0	0	0	0	0	0	0	0	0	0	0	0	0	0	37.3296	0	0	0	0	0	0	0	0	0	0	172.581	0	0	0	0	0	0	0	0	0
Acinetobacter nosocomialis	18.2143	504.949	1107.48	8304.19	19.4932	29.1962	24.678	14.4218	15.5958	27.4812	21.8688	20.663	183.163	27.1958	24.3312	14.8718	5433.19	41.0927	0	0	77.9307	0	1638.25	0	800.589	0	1455.17	11.7402	33.2721	0	0	14.5713	14.1979	29.4562	14.5291	0	16.7329	0	0	13.5358	87.8201	33.8616	2263.59	0	0	11.9955	0	11528.4	138.688
Rhodopseudomonas palustris	146.582	103.488	0	603.795	67.0377	42.37	152.423	112.49	56.2806	79.8989	88.6574	74.8143	50.4027	37.9607	68.6265	64.2193	587.457	10.2732	0	29.701	77.9307	22.4266	54.0082	0	0	0	49.1764	38.8893	0	36.0809	63.2856	0	21.0817	64.8037	49.2008	0	22.6387	0	0	134.23	0	0	26.3871	0	68.8669	24.5621	37.4579	86.1872	12.3278
Pusillimonas sp. T7-7	0	0	0	0	0	0	0	0	0	0	0	0	0	0	0	0	0	0	0	0	0	0	0	0	0	0	0	0	0	0	0	0	0	0	3.96248	0	0	0	0	0	0	0	0	0	0	0	0	0	0
Moraxella osloensis	19.0816	23.1955	46.9986	195.227	18.0669	35.249	21.0488	28.1225	8.30647	11.7049	139.488	24.2256	23.3895	11.1899	38.0565	14.8718	268.325	34.0299	17.6122	22.0636	75.4168	9.13675	24.5492	0	12.5935	0	22.3529	17.6102	20.2879	61.6383	25.3142	77.7138	21.512	20.423	53.1633	0	160.439	0	0	50.7591	0	28.5942	46.3557	0	31.6788	0	13.2204	2055.8	10.3466
Ottowia sp. oral taxon 894	0	0	0	0	0	5.34076	0	0	3.3904	0	0	0	0	3.25782	0	0	0	0	0	0	0	0	0	0	0	0	0	0	0	0	0	0	0	4.32025	2.64165	0	0	0	0	0	0	0	0	0	0	0	0	0	0
Delftia tsuruhatensis	319480	433.578	349.477	1694.65	938.052	870.9	1183.82	1160.96	718.256	303.311	1287.9	1143.59	492.497	124.789	1186.93	1178.25	1482.93	246.556	291.86	295.313	2924.92	167.784	1099.8	368.001	320.236	158.461	1050.59	0	409.815	1058.37	419.267	551.768	314.075	378.611	896.841	665.986	273.633	241.857	276.289	262176	688.875	222.734	459.278	926.646	269.958	616.909	196.103	1640.23	151.677
Acinetobacter calcoaceticus	32.0919	0	0	84.5312	17.116	34.893	41.3719	31.728	27.9708	30.5346	34.2809	34.2008	0	34.7029	23.7073	35.8276	71.4475	0	0	0	0	0	63.8279	26.9867	0	0	46.9411	0	0	0	0	0	13.7677	39.275	20.803	0	0	0	0	0	0	18.0595	37.7977	0	0	11.9955	0	98.2133	19.3723
Brevundimonas diminuta	78.0613	121.331	194.02	935.881	133.6	146.337	130.648	134.123	124.767	88.5504	164.312	82.652	144.29	94.3353	199.329	172.378	590.633	109.795	100.641	140.019	517.862	117.947	137.475	149.654	151.122	96.7232	149.764	109.33	129.031	82.6855	143.975	347.769	143.27	118.61	337.636	89.1345	97.4447	116.829	185.1	124.078	209.856	124.159	88.4325	121.048	137.734	81.6833	124.492	1069.66	186.679
Burkholderiales bacterium JOSHI_001	27.7551	0	0	64.4047	22.8213	21.363	22.5005	15.864	15.0873	15.7762	23.0509	15.6754	24.3778	19.122	16.2208	21.6318	30.1667	11.5573	0	22.0636	36.4515	13.2898	0	0	16.1917	0	0	13.2077	12.9842	0	0	22.3427	10.3258	11.3897	22.4541	0	0	0	0	28.1995	0	10.5347	19.9686	0	0	13.7091	0	47.4364	16.0702
Escherichia coli	0	73.1552	0	94.5945	0	0	0	0	0	27.4812	0	138.941	16.1421	0	0	0	0	0	0	35.6412	0	0	432.065	0	0	87.4624	0	0	0	0	0	0	0	0	0	99.2252	0	0	193.266	0	0	0	0	0	0	25.7045	0	93.5365	1867.23
Sphingobium sp. MI1205	0	0	0	0	0	0	0	0	11.5273	0	0	0	0	7.79045	0	0	0	0	0	0	0	0	0	0	0	0	0	0	0	0	0	0	0	0	13.0432	0	0	0	0	0	0	0	0	0	0	0	0	70.8205	0
Brevundimonas naejangsanensis	17.3469	41.0383	50.6139	173.088	44.6918	38.4535	42.0977	43.9865	38.6505	20.8653	52.6034	21.3755	59.9562	27.3374	52.4057	44.6155	169.886	35.3141	42.7725	50.916	89.2432	40.7001	70.3743	30.6667	44.0774	29.8401	62.5881	26.4154	45.4448	37.5843	68.032	86.4566	45.6054	26.3142	83.3772	28.5903	35.4344	0	51.7192	48.5031	55.8855	43.6438	28.5266	40.3495	41.3201	34.2727	60.5936	218.475	60.3184
Morganella morganii	0	0	0	32.2024	0	0	0	0	0	9.6693	0	0	0	0	0	0	0	0	0	0	80.4446	0	0	0	0	0	0	0	0	0	0	0	0	0	1.98124	0	0	0	0	0	0	0	0	0	0	0	0	0	0
Bosea sp. PAMC 26642	36.4286	0	0	0	120.763	110.02	209.763	100.232	102.729	99.7464	200.957	76.2393	26.3544	35.4111	190.906	145.338	0	0	0	0	0	0	0	0	0	0	0	0	0	0	0	0	8.17455	92.2962	82.5517	0	0	0	0	31.5834	0	0	0	0	0	0	0	0	10.3466
Pseudomonas litoralis	0	0	0	0	6.18078	7.12102	0	0	6.95031	11.196	8.86574	0	4.61202	9.2069	8.1104	0	0	0	0	0	0	0	0	0	0	0	0	0	0	0	0	0	0	7.46225	6.27393	0	0	0	0	0	0	0	0	0	0	0	0	0	0
Acinetobacter sp. TGL-Y2	0	0	0	0	0	0	0	0	0	0	0	0	0	0	0	0	0	0	0	0	0	0	0	0	0	0	0	0	0	0	0	0	0	0	0	0	0	0	0	0	0	0	0	0	0	0	0	7.3493	0
Mycobacterium sp. YC-RL4	0	0	0	82.5186	0	0	0	0	0	0	0	0	0	0	0	0	74.623	0	0	0	61.5904	0	0	0	0	0	0	0	0	0	0	0	0	0	0	0	0	0	0	0	0	0	0	0	0	0	0	74.1611	0
Acidovorax carolinensis	16.4796	0	0	0	7.60711	7.47707	13.7906	0	8.13695	11.7049	0	0	10.2123	7.79045	11.5417	0	0	0	0	0	0	36.547	80.194	0	0	0	0	0	0	0	0	0	0	7.85499	9.57599	0	0	0	0	0	0	0	22.1081	0	0	0	0	68.148	11.2271
Luteimonas sp. JM171	0	0	0	0	0	0	0	31.728	0	0	0	0	0	0	0	0	0	0	0	0	0	0	0	0	0	0	0	0	0	0	0	0	0	18.4592	0	0	0	0	0	42.8632	0	0	0	0	0	0	0	0	0
Fusobacterium varium	0	0	0	0	0	4.27261	0	0	0	129.263	199.184	0	0	0	8.1104	0	0	0	0	0	0	0	0	0	0	0	0	0	0	0	0	0	0	0	0	0	0	0	0	0	0	0	0	0	0	0	0	0	5.28336
Porphyromonas asaccharolytica	0	0	0	0	0	0	0	0	0	0	0	0	0	0	0	0	0	0	9.22544	0	329.32	0	0	0	0	0	0	0	0	0	0	0	0	0	2.47655	0	0	0	0	0	0	0	0	0	0	0	0	0	0
Brachybacterium sp. VM2412	0	0	0	0	0	0	0	0	0	0	8.27469	0	0	0	0	0	0	0	0	0	0	0	0	0	0	0	0	0	0	0	0	0	0	0	0	0	0	0	0	0	0	0	0	0	0	0	0	0	0
Pseudomonas fluorescens	0	0	0	0	0	12.8178	0	0	14.9177	0	0	0	8.56517	12.1814	14.0372	0	0	0	0	0	0	0	0	0	0	0	0	0	0	0	0	0	0	13.3535	5.94372	0	0	0	0	0	0	0	0	0	0	0	0	26.7247	0
Hydrogenophaga sp. PBC	19.0816	0	22.8968	84.5312	30.9039	23.1433	22.5005	31.0069	14.9177	18.8297	41.9645	0	39.2021	15.4393	28.0745	20.9558	68.2721	21.8305	36.0631	36.4898	42.7362	21.596	37.6421	0	25.1871	32.927	0	19.0778	19.4763	36.0809	26.8964	35.9427	25.3841	12.9607	34.0113	33.6357	24.6073	0	0	28.1995	0	0	33.5188	0	0	14.2803	34.1528	97.5452	37.2037
Sphingopyxis alaskensis	379.031	124.899	85.5615	243.53	467.362	523.395	498.64	414.627	522.799	332.827	518.941	371.934	500.074	394.905	502.533	425.875	244.509	116.857	113.221	111.167	271.501	98.843	114.563	95.6802	118.739	124.505	93.8821	124.005	111.989	112.753	113.914	123.371	112.723	371.934	499.272	137.906	126.973	143.474	84.3839	481.647	94.6633	122.654	121.238	114.092	169.413	129.094	109.069	239.186	98.1825
Sphingobium japonicum	0	121.331	115.689	203.277	0	18.8707	52.985	0	21.3595	0	0	0	21.7424	21.53	34.3132	0	228.632	86.0379	91.4158	111.167	267.73	50.6674	99.8333	132.48	77.3603	179.041	0	104.194	123.35	93.2091	218.335	120.456	71.4198	33.7765	20.9681	92.498	129.926	125.028	92.5501	0	131.16	80.5153	161.175	76.5249	75.7536	105.103	159.747	189.077	104.126
Acinetobacter oleivorans	26.0204	0	0	0	17.5914	17.0904	29.0329	12.9796	13.5616	18.8297	11.821	22.088	0	19.8302	20.8999	16.2238	26.9913	0	12.5802	0	0	0	0	14.72	11.694	0	0	0	0	0	0	0	9.89551	23.565	7.59475	0	11.8115	0	0	0	0	0	0	0	0	10.853	0	17.3711	4.4028
Elizabethkingia anophelis	450265	35.6854	77.1259	1604.08	320.925	348.574	360.734	356.219	293.439	1623.42	368.224	4173.21	288.58	752.841	406.768	321.096	1187.62	48.7976	68.7715	309.739	1970.89	0	204.576	66.2402	92.6524	57.6223	131.882	0	17.8533	114.256	106.003	0	303.749	2237.89	246.499	42.0446	58.0731	0	283.094	288568	252.055	281.427	52.7742	179.486	59.2255	197.068	0	1146.49	326.248
Lysobacter capsici	0	0	0	0	0	0	0	75.7145	0	0	13.0031	0	0	0	9.04621	0	0	0	0	0	0	0	0	0	0	0	0	0	0	58.6315	0	0	0	47.5227	0	0	0	0	0	139.869	0	0	20.6818	0	0	0	0	40.0871	0
Delftia sp. HK171	22050.6	0	0	90.5692	41.3637	49.8471	58.7916	68.5036	37.4639	0	69.7438	64.1266	16.1421	0	69.8742	52.0514	65.0966	0	0	0	118.153	0	63.8279	0	0	0	82.7057	0	0	94.7125	0	31.0855	21.0817	21.994	42.5967	0	0	0	0	18051.1	44.4803	27.0893	29.2398	41.7408	0	34.2727	0	62.8031	13.2084
Aminobacter sp. MSH1	0	0	0	0	23.2968	12.8178	24.678	0	6.27223	0	16.5494	0	8.8946	8.78196	13.1014	0	0	0	0	0	0	0	0	0	0	0	0	0	0	0	0	0	10.756	17.6737	6.93434	0	0	0	0	0	0	0	0	0	0	20.5636	0	0	0
Cupriavidus sp. NH9	0	0	0	0	0	0	0	0	0	0	0	0	0	2.83289	0	0	0	0	0	0	0	0	0	0	0	0	0	0	0	0	0	0	0	0	0	0	0	0	0	0	0	0	0	0	0	0	0	0	0
Rothia mucilaginosa	0	0	0	0	0	0	0	0	0	0	0	0	0	0	0	0	0	0	0	0	0	0	0	0	0	0	0	0	0	0	0	0	0	0	0	0	0	0	0	0	0	0	0	0	0	0	0	16.703	0
Pseudomonas sp. LPH1	3219.59	544.203	544.702	1247.84	3478.35	3795.5	3179.1	3981.14	3783.51	3732.35	3407.99	5047.47	2670.36	4228.51	3577.93	3411.06	1300.34	755.079	478.884	564.319	1336.13	573.123	477.891	544.641	647.667	614.295	496.234	674.325	629.735	596.839	496.792	567.311	657.406	4534.3	2591.96	578.533	619.118	588.245	593.41	3431.31	601.055	882.658	640.422	605.242	650.103	664.32	608.14	1171.88	609.568
Achromobacter sp. MFA1 R4	0	0	0	0	27.5758	34.893	28.3071	50.4763	17.1215	0	20.6867	0	8.23574	0	26.5148	31.0956	0	0	0	0	0	0	0	0	0	0	0	0	0	0	0	0	0	0	21.6285	0	0	0	0	0	0	0	0	0	0	0	0	0	0
Thiobacillus denitrificans	0	0	0	0	0	0	0	0	2.20376	0	0	0	0	0	0	0	0	0	0	0	0	0	0	0	0	0	0	0	0	0	0	0	0	0	0	0	0	0	0	0	0	0	0	0	0	0	0	0	0
Sphingomonas sp. LM7	32.9592	21.4113	12.0509	20.1265	22.3459	32.7567	21.0488	18.7484	27.8013	20.8653	26.0062	11.4003	22.0718	16.4308	24.3312	25.0117	22.2281	8.98903	9.22544	8.486	16.3403	10.798	0	0	10.7945	0	26.8235	19.0778	11.3612	0	0	12.6285	6.02336	11.7825	20.3077	0	0	0	28.5817	30.4554	19.3889	8.27727	14.9765	0	20.6601	7.99697	12.1187	15.3667	13.8688
Sphingorhabdus sp. YGSMI21	0	0	0	0	0	8.54522	0	0	9.83215	0	0	0	12.8478	6.65729	8.73428	0	0	0	0	0	0	0	0	0	0	0	0	0	0	0	0	0	0	0	12.713	0	0	0	0	0	0	0	0	0	0	0	0	0	0
Fusarium graminearum	0	0	0	118.746	0	0	0	0	0	0	0	0	0	0	0	0	0	0	0	13.5776	569.397	0	0	68.6935	0	0	0	33.753	0	0	0	0	15.0584	0	0	0	0	0	0	0	0	7.52479	0	0	0	0	0	338.736	0
Actinomyces oris	0	0	0	0	0	0	0	0	0	0	0	0	0	0	0	0	0	0	0	0	0	0	0	0	0	0	0	0	0	0	0	0	0	0	0	0	0	0	0	0	0	0	0	0	0	0	0	0	0
Clostridioides difficile	0	0	0	0	0	0	0	0	0	17.303	10.6389	0	0	0	0	0	0	0	0	0	0	0	0	0	0	0	0	0	0	0	0	0	0	0	0	0	0	0	31.3037	576.397	0	0	0	0	0	0	0	30.0653	0
Dickeya dianthicola	0	0	16.8713	0	8.08255	7.83312	9.43569	10.8164	12.2054	8.65148	7.68364	14.2503	3.62373	17.7056	11.2298	10.1399	55.5703	18.6201	0	17.8206	67.8751	13.2898	0	24.5334	14.3926	14.4056	0	8.80512	17.8533	21.0472	0	20.3999	13.3374	17.281	5.28331	0	18.7015	0	0	0	0	12.0397	10.6975	0	0	10.2818	12.1187	25.3885	16.5105
Thiomonas sp. X19	0	0	0	0	0	7.83312	0	0	2.20376	6.61583	0	0	4.28259	4.39098	8.1104	0	0	0	0	0	0	0	0	0	0	0	0	0	0	0	0	0	0	5.10575	3.63227	0	0	0	0	0	0	0	0	0	0	0	0	0	0
Pseudomonas fulva	51.1735	0	0	0	48.9708	64.4452	64.5982	77.1567	39.1591	39.695	31.3256	62.7015	43.8141	37.5358	44.9191	54.7554	0	0	0	0	0	0	0	0	0	0	0	0	0	0	0	0	0	50.6647	23.6098	0	0	0	0	69.9347	0	0	0	0	0	0	0	39.419	0
Pseudoxanthomonas suwonensis	0	0	0	0	0	0	0	311.511	0	0	0	0	0	0	13.4134	0	76.2107	0	0	0	54.0487	0	0	0	0	0	0	0	0	0	0	0	0	82.4774	5.44841	0	0	0	0	400.433	0	0	0	0	0	0	0	15.3667	13.6487
Acinetobacter venetianus	10.4082	0	0	26.1644	9.98433	9.61337	23.2263	0	12.2054	10.6871	14.7762	13.5378	13.836	8.78196	18.7163	10.1399	22.2281	11.5573	10.0641	0	0	12.4592	27.8224	0	0	0	0	0	0	0	0	0	7.74432	7.46225	8.58537	0	0	0	0	0	0	9.78223	17.116	0	0	0	0	26.0566	11.2271
Pseudomonas chlororaphis	0	0	0	0	0	0	0	0	3.05136	5.59801	8.86574	0	4.28259	4.10769	4.0552	0	0	0	0	0	0	0	0	0	0	0	0	0	0	0	0	0	0	7.85499	4.788	0	0	0	0	0	0	0	0	0	0	0	0	0	0
Xanthobacter autotrophicus	0	0	22.8968	62.3921	13.7879	11.0376	12.339	0	7.28935	7.63365	10.6389	0	16.1421	10.6233	10.294	17.5758	60.3335	0	15.0962	0	41.4792	17.4429	0	0	18.8903	0	0	16.8765	0	0	0	0	12.9072	8.24774	10.7317	0	0	0	0	15.7917	0	11.2872	0	0	0	17.1364	0	42.7596	17.6112
Megasphaera elsdenii	0	0	0	0	0	0	0	0	0	0	0	0	0	0	0	0	0	0	0	0	0	0	0	0	0	0	0	0	0	0	0	0	0	0	0	0	0	0	0	126.334	0	0	0	0	0	0	0	18.7073	0
Flavobacterium faecale	0	0	0	0	0	0	0	0	6.61127	0	0	0	10.5418	3.96605	0	0	0	0	0	0	0	0	0	0	0	0	0	0	0	0	0	0	0	0	7.75986	0	0	0	0	0	0	0	0	0	0	0	0	0	0
Rhodococcus hoagii	0	0	0	0	0	11.3936	0	0	8.98455	0	22.4599	0	0	0	9.67009	0	0	0	20.1282	0	0	0	0	0	0	0	0	25.6816	0	0	0	0	0	0	0	0	0	0	0	0	0	0	0	0	0	0	0	27.3928	0
Bosea sp. AS-1	91.9388	0	0	0	298.104	304.423	544.367	206.232	279.708	231.554	453.335	176.704	43.8141	93.627	483.817	417.763	0	0	0	27.1552	0	0	0	0	0	0	51.4117	0	0	0	0	0	19.3608	236.828	233.126	0	0	0	42.192	72.1907	0	24.8318	0	30.6099	0	15.9939	0	10.6899	26.1967
Staphylococcus aureus	34.6939	0	0	0	0	0	0	0	0	12.7228	0	0	0	0	0	0	0	0	0	0	0	0	0	0	17.9908	0	0	0	0	0	0	0	0	0	5.61351	0	0	0	0	60.9109	0	0	0	0	0	38.8424	0	16.0348	0
Croceicoccus marinus	0	0	0	64.4047	32.8057	31.3325	35.5653	0	19.6643	0	27.1883	19.9505	26.3544	13.1729	25.8909	35.8276	76.2107	25.0409	0	52.6132	54.0487	41.5307	0	53.9735	39.5797	47.3326	0	0	28.403	0	0	60.2282	19.3608	23.565	44.9081	0	0	0	0	0	0	0	36.3714	0	61.9802	27.9894	0	59.4625	26.1967
Erythrobacter litoralis	85	146.31	78.331	163.025	84.6291	101.474	87.8245	102.395	110.696	87.0237	99.2963	56.2889	95.864	81.8705	97.9487	110.187	152.421	75.1226	88.8997	66.1908	174.716	52.3286	99.8333	74.8268	70.164	61.7382	93.8821	68.2397	121.727	106.739	102.839	87.4281	55.9312	79.3354	132.743	154.724	98.429	100.432	96.6332	102.646	66.1502	116.634	85.5798	76.5249	52.3388	112.529	81.526	170.37	64.9413
Aeromonas sp. ASNIH5	0	0	0	0	0	0	0	0	8.64551	11.196	0	0	12.1889	9.49018	0	0	0	0	0	0	0	0	0	0	0	0	0	0	0	0	0	0	0	0	6.27393	0	0	0	0	0	0	0	0	0	0	0	0	0	0
Azorhizobium caulinodans	0	0	0	0	0	0	0	0	2.5428	0	0	0	0	0	0	0	0	0	0	0	0	0	0	0	0	0	0	0	0	0	0	0	0	0	2.47655	0	0	0	0	0	0	0	0	0	0	0	0	0	0
Azoarcus sp. KH32C	0	0	0	0	7.60711	8.54522	0	13.7007	6.61127	16.794	21.2778	17.8129	13.5066	7.36552	4.36714	0	0	24.3988	0	0	0	0	0	0	0	0	0	0	0	0	0	0	13.3374	18.852	6.10882	0	0	0	0	0	0	0	0	0	0	0	0	26.7247	8.58547
Microbacterium sp. PAMC 28756	0	0	0	0	0	0	0	0	0	0	56.1497	0	0	0	29.9461	0	0	0	0	0	0	0	0	0	0	0	0	0	0	0	0	0	0	0	0	0	0	0	0	0	0	0	0	0	0	0	0	0	0
Pseudogulbenkiania sp. NH8B	0	0	0	0	0	0	0	0	0	0	0	0	0	5.52414	0	0	0	0	0	0	0	0	0	0	0	0	0	0	0	0	0	0	0	0	4.45779	0	0	0	0	0	0	0	0	0	0	0	0	0	0
Sphingobium sp. EP60837	0	0	0	0	0	6.76497	0	0	4.06848	0	0	0	7.24745	3.11618	6.86265	0	0	0	0	0	0	0	0	0	0	0	0	14.6752	0	0	0	0	0	0	5.61351	0	0	0	0	0	0	0	0	0	0	11.9955	0	19.3754	5.06322
Sphingobium baderi	0	0	189.199	322.024	65.1359	50.2032	34.1136	75.7145	69.6727	45.8019	50.2392	71.2517	46.1202	47.7342	65.1951	112.215	408.045	184.917	94.7705	124.744	395.938	77.2471	75.2841	134.934	158.319	134.795	223.529	120.337	149.319	84.1889	0	118.514	134.665	77.7644	41.9362	132.861	120.083	0	141.547	101.518	193.889	170.813	195.407	178.094	166.658	137.091	102.458	241.859	142.871
Rhodoferax saidenbachensis	0	0	0	0	0	0	0	0	2.03424	0	0	0	0	2.12467	0	0	0	0	0	0	0	0	0	0	0	0	0	0	0	0	0	0	0	0	2.31145	0	0	0	0	0	0	0	0	0	0	0	0	14.0305	3.3021
Sphingomonas sp. NIC1	38.1633	0	0	674.237	30.9039	23.1433	34.1136	31.728	43.7361	19.3386	33.0988	27.0757	52.7088	25.496	40.552	37.8556	649.378	104.658	0	0	0	0	67.1011	0	53.9723	0	0	30.0842	0	0	0	0	18.5003	31.8127	25.9212	0	0	0	0	31.5834	84.3986	23.3269	69.177	0	0	21.1348	0	895.278	75.2879
Rhizobacter gummiphilus	0	0	0	42.2656	16.1651	14.5981	0	20.1905	7.28935	9.16039	11.2299	0	22.7306	11.3316	14.973	18.9278	33.3422	0	0	0	0	14.951	0	0	0	0	0	0	0	0	0	0	10.3258	0	16.8405	0	0	0	0	0	0	12.7922	0	0	0	0	0	42.0914	16.0702
Nocardioides sp. CF8	0	0	0	0	10.4598	0	23.9521	0	10.5102	0	0	0	0	3.11618	26.8267	0	0	0	0	0	0	0	0	0	0	0	0	0	0	0	0	0	0	16.1027	5.77862	0	0	0	0	0	0	0	0	0	0	0	0	14.0305	18.2716
Comamonadaceae bacterium A1	0	0	0	0	0	0	0	0	2.5428	0	0	0	5.92973	2.83289	4.67908	0	0	0	0	0	0	0	0	0	0	0	0	0	0	0	0	0	4.73264	5.4985	5.61351	0	0	0	0	0	0	0	0	0	0	0	0	0	3.96252
Burkholderia cenocepacia	0	0	0	0	0	0	0	0	0	0	0	0	0	13.0313	0	0	0	0	0	0	0	0	0	0	0	0	0	0	0	0	0	0	0	0	15.1895	0	0	0	0	49.6311	0	0	0	0	0	0	0	0	0
Paucibacter sp. KCTC 42545	19.0816	0	0	92.5818	18.5423	16.3783	23.9521	0	9.15407	20.8653	15.3673	20.663	16.4715	13.3146	6.55071	0	0	0	0	0	0	0	0	0	0	0	0	0	0	0	0	0	0	17.6737	14.5291	0	0	0	0	0	0	0	0	0	0	0	0	53.4494	11.007
Acinetobacter schindleri	0	0	0	56.3542	0	5.69681	0	0	4.57704	6.10692	18.9136	18.5254	10.2123	11.0483	7.79846	0	30.1667	0	0	0	64.1043	0	0	28.2134	0	0	0	0	0	0	0	21.3713	0	4.713	8.09006	0	0	0	0	0	0	0	0	0	0	0	0	82.8466	0
Caulobacter henricii	28.6225	0	21.6917	36.2277	42.3145	38.8095	30.4845	47.592	32.5478	47.3287	31.9167	33.4883	32.6135	37.3942	36.8087	33.1236	22.2281	19.2622	15.0962	14.4262	22.625	14.1204	19.6393	0	13.4931	16.4635	0	11.7402	11.3612	0	0	14.5713	16.3491	33.7765	31.3696	0	20.6701	0	0	23.6876	19.3889	24.8318	11.4106	22.2618	0	17.1364	23.1358	34.074	13.2084
Xanthomonas campestris	0	0	0	0	14.2633	11.3936	0	342.518	11.8664	22.901	0	16.3879	7.90631	5.66578	34.9371	0	0	0	0	24.6094	84.2154	0	42.5519	0	0	0	0	0	13.7957	37.5843	23.7321	34.9712	0	76.5862	9.41089	0	0	0	42.192	553.838	0	0	13.5501	0	0	22.2773	0	56.1219	22.6744
Micrococcus luteus	0	0	0	0	266.249	41.6579	67.5015	106.721	14.7482	25.4455	234.647	0	322.841	5.0992	92.0218	100.723	119.079	55.8604	0	39.8842	135.75	0	0	0	0	0	0	47.6944	36.5181	85.6922	0	0	16.7793	0	160.646	0	0	0	0	0	0	54.1785	17.8291	0	0	47.4106	0	110.239	35.8828
Acinetobacter sp. TTH0-4	0	0	0	20.1265	0	0	0	0	0	0	0	0	0	0	0	0	0	0	0	0	0	0	0	0	0	0	0	0	0	0	0	0	0	0	0	0	0	0	0	0	0	0	0	0	0	0	0	13.3624	0
Lysobacter gummosus	0	0	0	0	0	0	0	61.2927	0	0	0	0	0	0	0	0	0	0	0	0	0	0	0	0	0	0	0	0	0	0	0	0	0	16.4955	0	0	0	0	0	95.8782	0	0	0	0	0	0	0	0	0
Sphingomonas taxi	0	0	0	46.2909	21.395	23.1433	26.1296	15.1429	23.2242	14.7584	15.3673	7.12517	19.4364	12.6064	23.0834	23.6597	73.0352	12.1994	15.9349	0	0	9.96736	16.3661	0	12.5935	0	0	11.7402	9.73817	0	0	11.6571	8.17455	12.9607	20.803	0	9.8429	0	14.9713	22.5596	18.2483	7.52479	10.6975	0	0	0	0	70.1524	12.3278
Methylorubrum populi	0	0	0	476.998	22.3459	31.3325	0	0	11.3578	13.2317	0	0	19.4364	10.765	35.561	0	290.553	28.8933	0	0	0	0	0	0	0	0	0	0	0	0	0	0	13.3374	27.4925	7.59475	0	0	0	0	0	0	45.9012	72.7428	0	0	0	0	561.887	31.48
Bradyrhizobium oligotrophicum	0	0	0	84.5312	0	6.40891	15.2423	14.4218	4.40752	0	14.1852	10.6878	0	0	0	0	0	0	0	0	0	0	0	0	0	0	0	0	0	0	0	0	0	0	4.9531	0	0	0	0	0	0	0	0	0	0	0	0	0	0
Marmoricola scoriae	0	0	0	0	0	0	0	0	0	0	0	0	0	0	0	0	0	0	0	0	0	0	0	0	0	0	0	0	0	0	0	0	11.6165	0	3.79738	0	0	0	0	0	0	0	0	0	0	0	0	0	12.1077
Pseudomonas mendocina	1769.39	380.05	371.168	770.844	1956.93	2260.21	1779.72	2289.46	2335.31	2447.35	2055.67	2973.33	1603.33	2667.59	2033.53	1999.59	755.756	450.736	338.825	330.954	906.259	340.552	268.404	322.614	391.299	415.704	346.47	385.958	339.213	333.749	313.264	365.255	403.135	2746.11	1632.21	398.582	338.596	288.998	404.226	1884.85	399.182	528.993	358.009	364.537	366.372	373.002	399.918	744.952	355.526
Ramlibacter tataouinensis	106.684	246.23	266.325	416.618	261.019	295.166	184.359	86.5309	116.969	104.836	351.083	52.0138	413.434	117.14	219.293	281.889	596.984	186.843	315.342	241.851	680.008	261.643	276.587	175.414	249.172	220.2	317.411	220.862	146.073	245.05	197.767	255.484	231.899	62.0545	280.18	339.72	197.842	227.509	140.186	112.798	123.176	93.3075	425.046	193.399	309.901	87.9667	192.798	706.869	309.297
Achromobacter denitrificans	0	0	0	148.936	0	0	0	0	0	23.4099	0	0	0	0	0	0	0	0	0	0	0	0	0	0	0	0	0	0	0	0	0	36.9141	0	0	15.1895	0	0	0	0	0	0	0	0	0	0	0	0	0	0
Methylibium petroleiphilum	18.2143	32.1169	0	70.4427	27.5758	28.4841	21.0488	16.5851	11.8664	11.196	24.8241	15.6754	26.3544	25.3544	17.1566	16.2238	38.1053	18.6201	0	0	38.9654	24.0878	0	0	0	20.5794	0	13.9414	18.6648	0	0	15.5428	24.5237	17.6737	27.242	0	0	0	0	0	0	0	14.9765	0	26.1694	0	0	39.419	16.2904
Elizabethkingia miricola	5.14942e+06	444.284	796.566	19005.4	3746.98	3838.94	3983.31	4174.39	3561.61	19060.7	4115.48	49108.8	3279.14	8431.96	4452.3	3749.73	13408.3	347.362	926.738	3349.42	22258	112.133	2260.16	781.388	767.306	608.121	2116.82	0	317.302	1232.77	1158.13	224.399	3446.65	25462.8	2781.17	593.669	681.129	155.772	3172.56	3.34869e+06	3178.63	3453.88	651.833	1949.3	681.782	2183.17	0	12849.9	3863.24
Flavobacterium sp. MEBiC07310	70.2551	92.7822	83.1514	249.568	125.993	107.883	155.326	195.416	135.446	140.459	152.491	173.142	126.83	105.667	134.445	206.178	154.009	117.5	113.221	116.258	214.938	113.794	49.0984	105.494	79.1593	101.868	100.588	227.466	88.455	90.2024	87.0176	98.1137	89.9201	102.115	98.2365	114.361	107.288	116.829	91.1891	99.2622	94.6633	102.337	105.548	130.788	89.5269	103.961	146.526	141.641	76.3886
Nitrosomonas europaea	0	0	0	0	0	0	0	0	0	0	0	0	0	1.98302	0	0	0	0	0	0	0	0	0	0	0	0	0	0	0	0	0	0	0	0	2.80676	0	0	0	0	0	0	0	0	0	0	0	0	0	0
Acinetobacter lactucae	23.4184	0	0	22.1391	10.9352	19.9388	32.662	19.4694	21.0205	34.6059	11.2299	20.663	3.62373	26.9125	19.9641	41.2355	41.2808	0	13.4188	0	0	0	0	0	9.89492	0	0	9.53888	0	22.5506	0	0	5.59312	35.3475	17.0056	0	12.7958	0	0	16.9197	15.9673	0	9.27115	0	0	8.56818	0	21.3798	7.70491
Lactobacillus reuteri	0	0	0	0	0	0	0	0	0	0	0	0	0	0	0	0	0	0	0	0	0	0	0	0	0	0	0	0	0	0	0	0	0	0	0	0	0	0	0	19.1756	0	0	0	0	0	0	0	0	0
Flavobacterium sp. AJ004	0	0	0	0	14.7388	0	0	0	11.8664	0	0	0	12.1889	8.21538	0	0	0	0	0	0	0	0	0	0	0	0	0	0	0	0	0	0	0	12.9607	13.5385	0	0	0	0	0	0	0	0	0	0	0	0	0	8.14519
Delftia acidovorans	77370	158.8	0	493.099	293.349	206.866	238.796	362.709	196.643	107.889	381.227	319.208	140.996	40.3687	331.902	268.369	406.457	108.51	109.028	65.3422	946.481	44.0225	307.683	106.72	130.433	0	292.823	0	124.973	279.627	85.4355	135.028	98.9551	104.864	223.055	131.179	0	0	68.0516	64148.2	192.748	110.614	187.562	372.885	86.7723	182.788	58.3902	557.879	45.1287
Streptococcus pneumoniae	0	0	0	0	0	0	0	0	0	0	0	0	0	0	0	0	0	0	0	0	0	0	0	0	0	0	0	0	0	0	0	0	0	0	12.0525	0	0	0	0	0	0	0	0	0	0	0	0	0	0
Bradyrhizobium icense	24.2857	0	0	0	9.98433	5.69681	17.4197	23.796	0	10.6871	12.412	10.6878	5.6003	0	0	10.1399	0	0	0	0	0	0	0	0	0	0	0	0	0	0	0	0	0	0	0	0	0	0	0	27.0715	0	0	0	0	0	0	0	0	0
Odoribacter splanchnicus	0	0	0	0	0	0	0	0	0	11.196	6.50154	0	6.25916	0	0	0	0	0	0	0	0	0	0	0	0	0	0	0	0	0	0	0	0	0	0	0	0	0	0	32.7114	0	0	0	0	0	0	0	0	0
Propionibacterium sp. oral taxon 193	0	0	0	0	0	0	0	0	0	0	0	0	0	0	0	0	0	0	0	0	0	0	0	0	0	0	0	0	0	0	0	0	0	0	0	0	0	0	0	0	0	0	0	0	0	0	0	0	0
Pseudomonas monteilii	0	0	0	0	9.98433	6.76497	0	13.7007	5.93319	0	0	0	4.61202	5.0992	4.36714	8.11191	0	0	0	0	0	0	0	0	0	0	0	0	0	0	0	0	0	10.6042	5.44841	0	0	0	0	0	0	0	0	0	0	0	0	0	0
Rubrivivax gelatinosus	22.551	0	0	68.43	25.674	23.8554	14.5164	33.8913	21.529	26.9722	23.642	29.9257	33.9313	30.8785	21.2118	19.6038	38.1053	0	24.3216	0	38.9654	18.2735	0	0	25.1871	0	0	0	18.6648	0	0	0	9.89551	29.4562	27.5723	0	0	0	0	36.0953	0	16.5545	21.395	0	0	11.4242	0	52.7813	14.7494
Azoarcus communis	0	0	0	0	21.395	35.249	0	26.6804	19.8338	39.695	30.7346	46.3136	23.7189	27.904	15.9089	0	0	36.5982	0	0	0	0	0	0	0	0	0	0	0	0	0	0	22.3725	32.5982	16.5103	0	0	0	0	0	0	0	61.3322	0	0	0	0	0	14.089
Sphingobacterium sp. G1-14	0	0	0	0	6.18078	6.40891	0	0	4.40752	0	0	9.97524	4.61202	3.96605	7.48652	0	0	0	0	0	0	23.2572	0	0	0	0	0	35.9542	0	0	0	0	5.59312	5.10575	10.4015	0	0	0	0	0	0	0	0	0	0	0	0	0	4.18266
Enterobacter cloacae	35.5612	41.0383	60.2546	873.489	38.0355	28.4841	60.9691	38.2178	20.5119	30.5346	15.3673	36.3384	175.915	19.122	66.1309	25.6877	1124.11	56.5025	41.0952	0	101.813	0	158.751	0	69.2644	51.4485	147.529	0	52.7484	0	0	43.714	51.6288	42.8097	20.803	0	0	0	0	31.5834	331.892	63.2083	224.647	0	0	0	0	1574.75	300.491
Azospirillum brasilense	0	0	0	0	0	0	0	0	6.44175	0	0	0	0	12.8897	0	0	0	0	0	0	0	0	0	0	0	0	0	0	0	0	0	0	0	0	9.57599	0	23.623	0	0	0	0	0	0	0	0	0	0	0	0
Bacteroides thetaiotaomicron	0	0	0	22.1391	0	0	0	0	0	641.227	25.4151	0	67.8625	0	0	0	0	0	0	0	516.605	0	0	0	0	0	0	0	12.1727	0	0	0	0	0	0	0	0	0	24.4986	0	0	0	0	0	0	0	13.2204	93.5365	8.58547
Caulobacter mirabilis	0	0	0	32.2024	17.116	12.1057	9.43569	10.8164	13.5616	0	8.86574	0	14.1655	9.34854	13.4134	10.8159	36.5176	7.06281	0	0	20.1112	0	18.0027	0	0	0	0	0	10.5497	0	0	0	12.0467	6.67675	18.1614	23.545	12.7958	0	0	0	0	0	9.98431	0	0	8.56818	13.2204	28.061	10.7869
Acinetobacter johnsonii	384.235	176.643	314.529	2548.01	255.314	258.137	433.316	325.212	211.222	299.748	338.08	178.842	59.6268	238.529	378.381	321.772	854.195	84.7537	244.055	150.202	481.411	45.6837	1058.89	289.494	176.309	138.911	290.588	173.901	125.785	354.796	183.528	215.656	97.6644	270.212	189.869	196.769	87.6018	0	189.183	217.7	192.748	196.397	324.49	205.921	194.205	181.074	71.6107	6223.52	149.255
Rhodoferax koreense	0	0	0	28.1771	13.3124	19.2267	0	0	6.27223	0	18.9136	0	16.4715	8.92361	13.1014	14.1958	25.4036	0	15.9349	0	35.1945	0	0	0	13.4931	0	0	0	0	0	0	17.4856	15.0584	7.46225	14.6942	0	0	0	0	0	0	0	16.4028	0	0	0	18.7289	60.7987	15.4098
Sphingomonas sp. JJ-A5	0	0	0	124.784	35.6583	30.6204	39.9202	42.5443	47.6351	21.3742	41.3734	0	49.085	39.5188	43.3594	39.2076	85.737	0	0	0	0	0	0	0	0	0	0	34.4867	49.5024	0	0	0	42.5937	28.278	48.8706	0	55.1202	0	0	0	0	54.1785	34.2319	0	0	38.2712	0	112.912	42.4871
Brevundimonas sp. LM2	58.9796	62.4495	77.1259	257.619	84.6291	83.3159	109.599	59.8505	78.1486	34.6059	87.4753	60.564	103.77	57.5077	97.3248	87.879	255.623	57.1446	58.7074	71.2824	209.91	88.045	78.5574	77.2802	64.7667	54.5354	75.9998	60.1683	68.1672	66.1484	80.6891	57.314	81.3153	64.411	133.734	68.9531	57.0888	100.432	95.2722	63.1668	104.928	56.436	45.6426	91.8298	66.1122	58.8349	67.2038	233.173	112.051
Selenomonas sp. oral taxon 920	0	0	28.9222	0	0	0	0	0	0	0	0	0	0	0	0	0	0	0	0	0	0	0	0	0	0	0	0	0	0	0	0	0	0	0	0	0	0	0	0	136.486	0	0	0	0	0	0	0	0	0
Sphingopyxis terrae	3251.69	3941.46	5031.26	12051.7	2865.03	3715.75	2986.03	3298.99	3027.12	3513.01	3365.43	3407.26	3656.67	3829.93	2963.42	2876.35	10334.5	3295.77	4062.55	4108.07	12017.7	5333.37	5315.71	3487.42	4193.65	3333.86	5060.69	3219.74	4562.33	5361.03	6027.95	4897.91	2750.95	4182	2719.58	4789.72	3713.73	4630.12	4639.75	3620.81	3391.91	2723.22	5394.38	3176.48	4275.26	4322.93	5038.09	9180.61	3680.3
Caulobacter sp. K31	48.5715	24.9798	31.3324	64.4047	47.069	47.7108	57.34	57.6872	46.7875	39.1861	38.4182	51.3012	59.9562	48.3008	48.9743	44.6155	84.1493	24.3988	37.7405	21.215	71.646	24.9184	0	29.4401	31.4838	29.8401	31.294	13.9414	30.8375	37.5843	17.4035	26.2284	22.8027	64.0182	53.4935	21.8632	28.5444	30.7445	31.3037	45.1192	15.9673	26.3368	20.6818	20.8704	15.1507	35.4152	41.8647	55.4538	28.6182
Flavobacterium johnsoniae	162.194	0	0	0	40.8882	34.893	0	0	12.5445	0	0	0	34.5901	18.2721	0	0	0	0	0	0	0	0	0	0	0	0	0	0	0	0	0	0	0	48.3082	25.9212	0	0	0	0	161.301	0	0	0	0	0	0	0	0	20.6932
Limnohabitans sp. 63ED37-2	0	0	0	0	0	0	0	0	0	0	0	0	5.27088	2.97454	0	0	0	0	0	0	0	0	0	0	0	0	0	0	0	0	0	0	0	0	2.80676	0	0	0	0	0	0	0	0	0	0	0	0	0	0
Agrobacterium sp. RAC06	633.164	628.064	456.73	257.619	369.896	441.147	439.122	757.145	673.502	1157.77	484.069	1416.48	435.835	1022.11	457.302	352.192	412.808	165.655	740.552	207.907	382.112	365.47	435.339	674.668	346.322	622.527	321.882	211.323	206.936	401.401	601.213	244.799	260.295	1342.81	587.272	401.946	470.491	336.14	277.65	426.376	247.493	275.407	587.648	283.838	539.916	351.867	565.173	144.982	222.121
Sphingomonas sp. Cra20	17.3469	17.8427	13.256	0	18.5423	19.9388	28.3071	18.7484	20.3424	7.12474	18.9136	11.4003	15.8126	13.8812	18.4044	16.2238	15.8772	12.1994	16.7735	9.3346	21.3681	9.13675	0	0	10.7945	10.2897	0	10.2726	11.3612	0	0	13.5999	10.756	11.7825	21.6285	25.2267	0	0	20.4155	19.1756	19.3889	0	0	0	0	6.28333	12.1187	18.0392	10.1264
Desulfotomaculum nigrificans	0	0	0	0	4.75444	0	0	25.9593	0	0	0	0	0	0	5.30295	0	0	0	0	0	26.3959	0	0	0	0	0	0	0	0	0	0	0	0	13.7462	1.81614	0	0	0	0	30.4554	0	0	0	0	0	0	0	0	3.96252
Brevundimonas sp. GW460-12-10-14-LB2	115.357	90.9979	96.4074	344.163	176.39	160.579	217.747	190.368	191.557	114.505	189.727	178.129	192.058	135.695	207.439	214.29	492.194	69.986	95.6092	162.931	524.147	115.455	137.475	92.0002	106.145	62.7672	109.529	97.5901	99.8162	124.78	194.603	106.857	146.282	202.266	267.798	104.271	111.225	77.8861	172.851	130.846	201.872	112.119	65.6112	121.048	75.7536	98.8197	99.1532	454.988	177.873
Chryseobacterium indologenes	378.163	0	0	58.3668	0	0	0	0	4.06848	0	0	0	0	0	0	0	0	0	0	0	0	0	0	0	0	0	0	0	0	0	0	0	0	0	4.9531	0	0	0	0	283.123	0	0	0	0	0	0	0	26.0566	0
Phenylobacterium zucineum	0	0	16.8713	32.2024	0	7.12102	0	0	11.5273	0	0	0	14.8243	7.08223	6.86265	10.1399	38.1053	0	0	0	0	0	0	0	0	0	0	0	12.1727	0	0	0	6.02336	7.85499	15.6848	0	0	0	0	0	0	0	0	0	0	8.56818	18.7289	36.0784	12.7681
Cupriavidus metallidurans	40.7653	0	86.7666	0	33.2811	40.9458	0	63.456	42.38	44.2752	68.5617	59.8514	0	53.1167	38.6804	0	0	64.8495	88.0611	0	130.722	0	0	82.1869	76.4607	60.7092	0	107.863	73.0363	82.6855	0	0	84.327	47.5227	36.9831	137.906	107.288	0	0	67.6788	0	79.0103	80.5877	0	0	63.9758	0	25.3885	62.7399
Luteimonas sp. 100111	0	0	0	0	0	0	0	36.0545	0	0	0	0	0	0	0	0	0	0	0	0	0	0	0	0	0	0	0	0	0	0	0	0	0	11.7825	0	0	0	0	0	50.7591	0	0	0	0	0	0	0	0	0
Neurospora crassa	0	0	0	0	11.8861	0	0	0	0	0	0	0	0	0	0	0	0	0	0	15.2748	95.528	0	0	0	0	0	0	0	0	0	0	0	0	0	2.14634	0	0	0	0	0	0	0	0	0	84.0176	0	0	51.4451	0
Sinorhizobium sp. RAC02	0	0	0	0	13.7879	8.54522	12.339	22.3538	12.5445	14.2495	21.2778	22.8006	0	16.9973	18.0924	0	0	0	46.1272	0	0	0	0	47.8401	0	0	0	15.409	0	0	0	0	0	17.281	8.91558	0	0	0	0	0	0	0	29.2398	0	0	0	0	0	9.90631
Thauera chlorobenzoica	0	0	0	0	0	0	0	0	11.3578	0	0	0	23.0601	22.3798	15.9089	0	0	0	0	0	0	0	0	0	0	0	0	0	0	0	0	0	37.8611	18.852	22.1238	0	0	0	0	0	0	0	0	0	0	0	0	52.1132	12.9883
Roseburia hominis	0	0	0	0	0	0	0	0	0	18.8297	0	0	0	0	0	0	0	0	0	0	0	0	0	0	0	0	0	0	29.2145	0	0	0	0	0	0	0	0	0	0	0	0	0	0	0	0	0	0	33.4059	0
Bordetella genomosp. 13	0	0	0	0	0	0	0	0	4.238	0	0	0	0	3.39947	0	0	0	0	0	0	0	0	0	0	0	0	0	0	0	0	0	0	0	0	6.10882	0	0	0	0	0	0	0	0	0	0	0	0	0	0
Hartmannibacter diazotrophicus	0	0	0	0	0	0	0	0	0	0	0	0	0	0	0	0	0	0	0	0	0	0	0	0	0	0	0	0	0	0	0	0	0	4.32025	2.64165	0	0	0	0	0	0	0	0	0	0	0	0	0	0
Stenotrophomonas maltophilia	79.796	44.6068	57.8444	623.921	190.178	100.406	100.889	491.063	103.068	114.505	108.162	115.428	108.053	124.364	171.878	121.679	246.097	68.7019	117.415	27.1552	292.869	39.8694	261.858	112.854	61.1686	0	261.529	38.8893	94.9471	94.7125	42.7178	47.5997	31.8377	437.13	128.781	67.2713	35.4344	0	115.688	588.805	71.8528	78.2579	72.0297	40.3495	137.734	27.4182	41.8647	198.431	82.3324
Magnetospirillum gryphiswaldense	0	0	0	0	0	0	0	0	0	0	0	0	0	0	0	0	0	0	0	0	0	0	0	0	0	0	0	0	0	0	0	0	0	0	0	0	0	0	0	0	0	0	0	0	0	0	0	0	0
Sphingobium herbicidovorans	0	0	0	0	0	0	0	0	10.5102	0	0	0	0	7.79045	11.8537	0	0	0	0	0	0	0	0	0	0	0	0	0	27.5915	0	0	0	23.6632	0	9.7411	0	0	0	0	0	0	0	0	0	0	18.85	0	36.7465	14.5293
Sphingobium chlorophenolicum	0	0	0	0	0	7.47707	0	0	10.3407	0	0	0	10.8712	8.64032	8.42234	0	0	17.336	0	0	0	0	0	0	0	0	0	0	0	0	0	0	0	0	14.364	0	0	0	0	0	0	0	0	0	0	0	0	22.0479	9.90631
Herbaspirillum seropedicae	0	0	0	0	0	0	0	0	0	21.3742	0	0	0	3.96605	8.1104	0	44.4562	0	0	0	0	0	0	0	0	0	0	0	0	0	0	0	0	0	0	0	0	0	0	0	0	0	0	0	0	0	0	67.4799	0
Staphylococcus warneri	0	0	0	0	0	0	0	0	0	0	0	0	0	0	0	0	0	0	0	0	0	0	0	0	0	0	0	0	0	0	0	0	0	0	0	0	0	0	0	0	0	0	0	0	0	0	0	22.716	0
Novosphingobium pentaromativorans	60.7143	105.272	80.7412	209.315	83.2028	71.9223	83.4696	85.0887	82.5562	56.489	83.929	38.4759	89.9343	52.9751	98.5725	73.6832	169.886	41.7348	83.8677	59.402	124.438	102.996	80.194	60.1068	86.3556	55.5644	0	116.668	63.2981	87.1956	83.8534	0	91.6411	84.4412	62.4091	80.7256	0	0	125.215	0	107.209	0	91.9983	0	88.1496	73.6864	67.2038	332.055	97.7422
Polaromonas naphthalenivorans	13.8776	0	0	0	6.65622	7.83312	0	0	3.72944	0	0	0	13.5066	5.0992	5.92683	10.8159	0	0	0	0	0	0	0	0	0	0	0	0	0	0	0	0	0	0	9.41089	0	0	0	0	0	0	0	0	0	0	0	0	42.0914	7.92505
Salmonella enterica	0	0	0	0	0	0	0	0	0	58.0158	0	0	0	0	0	0	0	0	0	0	0	0	0	0	0	0	0	0	0	0	0	0	0	0	0	0	0	0	0	0	0	0	0	0	0	0	0	0	0
Lysobacter enzymogenes	0	0	0	0	24.7231	0	0	284.831	6.95031	0	11.821	0	10.8712	0	23.3954	0	0	0	0	0	81.7016	0	0	0	0	0	0	0	0	0	0	0	0	99.3657	7.59475	0	0	0	0	356.441	0	0	0	0	0	0	0	20.7117	12.9883
Bacteroides caccae	0	0	0	0	0	0	0	0	0	13.7406	5.91049	0	21.0835	0	11.5417	0	0	0	0	0	46.507	0	0	0	0	0	0	0	9.73817	0	0	0	0	0	0	0	0	0	0	0	0	0	0	0	0	0	0	19.3754	2.86182
Methylobacillus flagellatus	0	0	0	0	0	0	0	15.864	0	0	0	0	0	0	0	0	0	0	0	0	0	0	0	0	0	0	0	0	0	0	0	0	0	0	2.97186	0	0	0	0	0	0	0	0	0	0	0	0	0	0
Flavobacterium sp. HYN0049	0	0	0	0	0	0	0	0	5.93319	0	0	0	0	3.96605	9.67009	0	0	0	0	0	0	0	0	0	0	0	0	0	0	0	0	0	0	0	0	0	0	0	0	0	0	0	0	0	0	0	0	0	0
Cupriavidus necator	23.4184	0	37.3579	26.1644	25.1986	11.7497	27.5812	21.6327	11.6969	24.9366	23.0509	17.1004	0	19.5469	9.67009	16.8998	0	11.5573	25.1603	0	0	29.9021	0	20.8534	15.2921	39.1009	0	0	11.3612	0	75.9427	30.1141	18.0701	16.8882	16.8405	0	0	0	0	24.8155	0	20.3169	21.395	79.3076	0	12.5667	87.0345	19.3754	18.2716
Sphingopyxis sp. MG	1089.39	0	186.789	0	1316.03	1230.87	1411.72	1103.27	1652.82	615.273	1338.73	969.736	1286.09	1009.08	1358.18	974.105	447.738	216.379	135.866	234.214	307.952	256.66	0	0	205.095	187.273	0	177.57	133.9	181.908	259.471	182.628	207.806	961.451	1216.15	307.766	291.35	0	0	1073.84	0	264.12	157.609	0	0	237.624	0	271.924	187.339
Methylorubrum extorquens	37.2959	0	0	466.934	30.9039	23.1433	50.8076	0	15.5958	23.4099	0	0	15.4832	17.2806	36.1849	0	239.746	35.9561	0	0	0	0	0	0	0	0	0	0	0	0	0	0	18.5003	0	11.8874	0	0	0	0	0	0	0	123.378	0	0	0	0	423.587	14.9695
Psychrobacter sp. P11G3	0	0	0	0	0	0	0	0	0	0	0	0	0	0	0	0	0	0	0	0	0	0	0	0	0	0	0	21.279	0	0	0	0	0	0	0	0	0	0	0	0	0	0	0	0	0	0	0	0	0
Paracoccus yeei	0	0	0	221.391	88.4326	36.6732	0	100.953	17.6301	0	186.181	69.1142	24.3778	20.3968	34.0013	98.6949	163.535	0	0	0	153.348	0	0	0	0	0	0	0	0	0	0	0	42.1635	23.565	24.6004	0	0	0	0	165.813	0	0	71.3165	0	0	0	0	287.959	23.555
Achromobacter ruhlandii	0	0	0	0	0	0	0	0	26.4451	0	0	0	0	0	0	0	0	0	0	0	0	0	0	0	0	0	0	0	0	0	0	0	0	0	0	0	0	0	0	0	0	0	0	0	0	0	0	0	0
Thauera aromatica	0	0	0	0	26.6249	0	0	0	0	0	0	0	23.3895	10.6233	11.8537	0	0	0	0	0	0	0	0	0	0	0	0	0	0	0	0	0	0	21.2085	18.6567	0	0	0	0	0	0	0	0	0	0	0	0	0	14.5293
Roseomonas gilardii	0	0	0	0	0	0	0	0	7.79791	0	0	0	0	5.38249	0	0	0	0	0	0	0	0	0	0	0	0	0	0	0	0	0	0	0	0	7.09944	0	0	0	0	0	0	0	0	0	0	0	0	11.358	8.58547
Kocuria flava	0	0	0	0	0	0	0	0	0	0	23.0509	0	0	0	0	0	0	0	0	0	0	0	0	0	0	0	0	0	0	0	0	0	0	0	0	0	0	0	0	0	0	0	0	0	0	0	0	0	0
Sphingomonas indica	0	0	0	0	4.75444	8.90127	0	0	9.15407	0	0	7.12517	3.2943	6.65729	5.92683	0	0	0	0	0	0	0	0	0	0	0	0	10.2726	0	0	0	0	0	0	4.9531	0	0	0	0	0	0	0	0	0	0	0	0	0	3.96252
Orrella dioscoreae	0	0	0	0	0	0	0	0	0	0	0	0	0	0	0	0	0	0	0	0	0	0	0	0	0	0	0	0	0	0	0	0	0	0	0	0	0	0	0	0	0	0	0	0	0	0	0	11.358	0
Ralstonia solanacearum	0	0	30.1273	40.253	24.2477	12.8178	22.5005	16.5851	14.7482	34.097	23.0509	31.3508	9.22403	30.1703	23.0834	29.7437	71.4475	37.8824	0	0	0	52.3286	0	0	35.082	0	0	18.344	21.9109	0	0	97.1423	25.3841	18.0665	14.8593	0	0	0	0	15.7917	17.1078	16.5545	46.3557	0	0	0	0	89.5278	16.7307
Porphyrobacter HT-58-2	26.0204	0	0	46.2909	13.7879	18.1586	13.7906	0	14.7482	11.7049	11.821	19.9505	13.5066	12.8897	18.0924	19.6038	0	10.2732	15.9349	0	27.6528	0	0	0	17.0912	0	0	19.8115	15.4188	0	0	0	0	12.568	18.6567	0	0	0	21.7765	23.6876	0	12.7922	0	0	0	18.85	0	25.3885	11.007
Pseudomonas sp. R2A2	45.9694	23.1955	20.4866	0	67.0377	53.4076	51.5334	33.1702	42.2104	30.5346	50.8302	39.1884	42.4964	31.87	50.534	45.9675	17.4649	28.2512	18.4509	29.701	0	14.951	0	25.7601	20.6894	14.4056	33.5293	29.3504	27.5915	18.0405	20.5678	28.1713	20.2213	37.3112	40.9456	31.9539	27.5601	0	28.5817	34.9674	26.232	22.5744	30.6661	25.0445	0	7.99697	30.8477	42.7596	36.103
Polymorphum gilvum	0	0	0	0	0	0	0	0	2.20376	0	0	0	0	0	5.61489	0	0	0	0	0	0	0	0	0	0	0	0	0	0	0	0	0	0	0	2.14634	0	0	0	0	0	0	0	0	0	0	0	0	0	0
Sphingobium hydrophobicum	302.704	392.54	301.273	1010.35	429.802	402.693	431.864	328.817	473.13	200.002	377.089	219.455	446.707	304.819	363.72	349.488	909.765	443.031	442.821	341.986	940.196	452.684	310.956	483.308	434.477	470.239	480.587	416.776	524.238	511.147	553.749	471.14	474.985	303.596	491.678	430.536	375.999	520.607	393.338	359.825	392.339	642.617	483.526	314.448	443.503	463.253	376.782	1004.18	516.889
Cupriavidus basilensis	0	0	0	0	0	0	0	0	0	0	0	0	0	0	0	0	0	0	0	0	0	0	0	0	0	0	0	0	0	0	0	0	0	0	0	0	0	0	0	0	0	0	0	0	0	0	0	0	0
Lysobacter antibioticus	0	0	0	0	0	0	0	112.49	0	0	0	0	0	0	14.6611	0	0	0	0	0	0	0	0	0	0	0	0	0	0	0	0	0	0	47.13	9.24579	0	0	0	0	180.477	0	0	0	0	0	0	0	0	11.2271
Variovorax sp. HW608	10.4082	0	0	50.3162	13.3124	13.1739	15.2423	0	10.3407	0	19.5046	10.6878	21.4129	10.0568	17.7805	14.1958	0	15.4098	24.3216	13.5776	31.4237	11.6286	0	0	12.5935	13.3766	0	13.2077	14.6073	37.5843	0	0	8.17455	9.42599	20.1426	0	0	0	0	0	0	0	22.8213	0	0	0	0	161.016	15.1897
Pandoraea pnomenusa	0	0	0	0	9.50889	0	0	0	3.89896	0	0	0	0	6.65729	0	0	0	0	0	0	0	0	0	0	0	0	0	0	0	0	0	0	0	0	7.09944	0	0	0	0	0	0	0	0	0	0	0	0	0	0
Psychrobacter sp. P11F6	0	0	0	0	0	0	0	0	0	0	0	0	0	0	0	0	0	0	0	0	0	0	0	0	0	0	0	37.4218	0	0	0	0	0	0	0	0	0	0	0	0	0	0	0	0	0	0	0	0	0
Stenotrophomonas acidaminiphila	0	0	0	0	12.3616	6.40891	0	102.395	4.40752	6.10692	0	9.26272	14.8243	6.374	14.6611	14.8718	0	0	0	0	0	0	0	0	0	0	0	0	0	0	0	0	0	30.2417	13.8687	0	0	0	0	154.533	0	0	0	0	0	0	0	0	8.36533
Acidovorax avenae	85.8674	0	79.5361	78.4933	17.116	29.5522	23.9521	19.4694	12.2054	22.3921	32.5077	32.7758	20.4246	15.0143	28.3864	25.6877	65.0966	55.8604	31.8697	0	85.4724	36.547	81.8306	46.6134	55.7714	0	0	33.0192	0	0	0	14.5713	24.0934	22.7795	21.9587	0	0	0	0	0	0	0	138.354	0	38.5654	0	0	134.96	8.58547
Pseudomonas aeruginosa	206.429	0	44.5884	225.417	205.867	220.395	212.666	328.096	223.936	265.142	215.142	263.631	231.589	225.781	207.751	225.781	242.922	168.223	71.2875	71.2824	139.521	134.559	44.1885	65.0135	90.8533	154.345	60.3528	55.7657	73.0363	124.78	45.882	181.656	90.7806	281.602	194.987	35.3174	66.9317	0	61.2464	224.468	108.35	124.912	47.0689	257.402	55.0935	68.5455	104.662	209.789	126.36
Pseudomonas alcaliphila	5037.55	863.588	913.46	2151.52	5686.31	6365.12	5401.57	6481.16	5504.82	5646.36	5848.43	8265.91	4465.42	6165.65	5700.05	5712.81	2202.17	1206.46	904.932	913.094	2457.33	1029.13	710.289	969.069	999.387	1012.51	862.822	1020.66	1003.84	939.608	903.401	1009.31	1116.9	6959.53	3856.98	968.707	1062.05	918.236	1038.47	5578.99	1049.28	1419.18	983.455	969.779	940.721	1056.74	952.973	2118.6	998.776
Roseateles depolymerans	0	0	0	74.468	0	0	0	0	6.10271	0	15.9583	0	8.23574	6.51565	0	0	0	0	0	0	0	0	0	0	0	0	0	0	0	0	0	0	0	0	5.28331	0	0	0	0	0	0	0	0	0	0	0	0	58.7944	0
Dialister pneumosintes	0	0	16.8713	0	0	0	0	0	0	0	0	0	0	0	0	0	0	0	0	0	33.9376	0	0	0	0	0	0	0	0	0	0	0	0	0	2.31145	0	0	0	0	3571.18	0	0	0	0	0	0	0	0	0
Acinetobacter sp. ACNIH1	14.7449	0	0	0	0	14.242	15.9681	13.7007	11.1883	9.16039	10.0478	0	8.23574	10.9066	11.8537	0	0	12.1994	0	0	57.8196	0	0	0	0	0	0	0	10.5497	0	0	0	0	16.1027	12.8781	0	0	0	0	0	0	0	0	0	0	0	0	48.7726	8.14519
Pseudomonas pseudoalcaligenes	2474.54	419.304	571.214	1517.54	2688.16	3216.92	3065.87	3447.53	2646.2	2968.98	2738.33	4032.85	2134.37	3044.79	2517.97	2919.61	1022.49	696.65	459.595	390.356	1894.22	845.565	345.325	791.202	550.517	1082.48	379.999	889.317	344.893	342.769	395.535	1110.34	684.511	3598.37	1887.79	364.947	490.176	475.515	430.086	3147.06	396.901	749.47	438.597	830.643	542.671	647.755	830.684	1360.29	526.135
Pseudomonas plecoglossicida	0	0	0	0	29.953	37.7414	54.4367	0	40.8543	29.0079	0	49.1637	34.5901	39.6605	32.7535	0	0	0	0	0	0	0	0	0	0	0	0	0	0	0	0	0	0	60.4835	19.6473	0	0	0	0	0	0	0	0	0	0	0	0	0	0
Novosphingobium sp. PP1Y	26.0204	0	0	0	41.8391	50.5592	52.985	41.8233	54.9244	24.9366	41.9645	31.3508	54.3559	30.0286	55.837	39.2076	0	11.5573	0	0	17.5973	0	0	0	0	0	0	0	0	0	0	0	6.4536	29.849	43.9175	0	17.7172	0	0	25.9435	0	0	0	0	0	0	0	13.3624	7.48477
Staphylococcus epidermidis	0	35.6854	0	38.2403	0	0	0	0	2.71232	7.12474	0	0	0	0	0	0	0	19.9043	0	0	0	49.0062	0	0	0	0	0	0	0	0	63.2856	33.0284	0	0	3.96248	0	24.6073	0	31.3037	0	0	24.0793	19.9686	0	0	0	0	54.7857	4.84308
Lactobacillus johnsonii	0	0	0	0	0	0	0	0	0	0	0	0	0	0	0	0	42.8685	0	0	0	0	0	0	0	0	0	0	0	0	0	0	0	0	0	0	0	0	0	0	0	0	0	0	0	0	0	0	0	0
Klebsiella pneumoniae	277.551	542.419	316.939	1688.61	180.669	72.2783	194.52	395.879	36.2772	0	156.628	254.369	82.6869	27.6207	29.6342	166.97	1292.41	192.622	535.914	384.416	565.626	656.185	538.445	558.135	332.829	844.784	882.939	185.641	287.276	482.583	893.909	276.856	260.295	82.4774	46.2289	862.754	131.895	1442.94	813.897	253.795	431.117	294.219	210.384	1129.79	590.878	119.955	1155.69	1643.57	25.096
Bradyrhizobiaceae bacterium SG-6C	0	0	0	54.3415	7.60711	0	17.4197	11.5374	0	11.196	0	0	7.90631	7.36552	9.04621	0	0	12.8415	0	0	0	0	0	0	0	0	0	0	0	0	0	0	0	7.0695	6.43903	0	0	0	0	0	0	12.0397	11.4106	0	0	0	0	18.7073	7.48477
Laribacter hongkongensis	0	0	0	0	12.837	12.1057	24.678	0	13.3921	15.7762	0	18.5254	14.1655	11.7565	14.6611	0	0	0	0	0	0	0	0	0	0	0	0	0	0	0	0	0	0	18.852	12.8781	0	0	0	0	0	0	0	0	0	0	0	0	0	11.8876
Fusobacterium periodonticum	0	0	0	0	0	0	0	0	0	12.7228	0	0	3.95316	0	0	0	0	0	0	0	23.882	0	0	0	0	0	0	0	0	0	0	0	0	0	3.46717	0	0	0	0	376.745	0	0	0	0	0	0	0	0	0
Cupriavidus nantongensis	0	0	0	0	0	0	0	0	0	0	0	0	11.53	4.24934	0	0	0	0	0	0	0	0	0	0	0	0	0	0	0	0	0	0	0	0	0	0	0	0	0	0	0	0	0	0	0	0	0	0	0
Bradyrhizobium sp. BTAi1	46.8368	82.0765	74.7157	440.77	16.1651	18.8707	74.0339	54.0818	7.62839	38.6772	24.8241	24.2256	21.7424	12.4647	16.8447	41.2355	109.553	281.87	0	0	0	0	337.142	0	87.2552	0	163.176	0	66.5442	0	0	0	16.7793	12.1752	9.9062	0	0	0	0	53.015	52.464	164.041	364.427	0	0	0	0	445.635	30.8196
Comamonas kerstersii	29.4898	89.2136	0	0	67.9885	35.249	58.0658	83.6465	27.6317	32.0613	42.5555	42.0385	44.1436	34.8446	63.0116	36.5036	22.2281	28.2512	39.4178	284.281	27.6528	0	32.7322	24.5334	13.4931	1745.13	0	0	27.5915	0	0	1258.96	213.399	75.0152	51.182	0	19.6858	0	353.868	75.5746	22.8104	19.5645	17.8291	1317.62	35.8108	9.13939	22.034	25.3885	189.541
Bradyrhizobium japonicum	149.184	0	0	0	96.5152	60.1726	161.133	167.293	0	150.129	157.219	134.666	0	0	0	148.042	0	0	0	0	0	0	0	0	0	0	0	0	0	0	0	0	0	41.2387	0	0	0	0	0	0	0	0	0	0	0	0	0	0	0
Bacillus cereus	0	0	0	0	0	6.40891	0	0	6.27223	0	0	0	0	12.0398	21.2118	0	0	0	0	0	0	0	0	0	0	0	0	0	0	0	0	0	0	9.03324	6.43903	0	0	0	0	0	0	0	0	0	0	0	0	0	0
Altererythrobacter mangrovi	0	0	0	0	8.558	0	0	0	5.25511	0	0	0	5.92973	3.96605	0	0	0	0	0	0	0	0	0	0	0	0	0	0	0	0	0	0	0	0	5.94372	0	0	0	0	0	0	0	0	0	0	0	0	0	0
Rhizobium sp. ACO-34A	0	0	73.5106	0	9.50889	16.7344	13.0648	17.3062	18.4777	26.9722	22.4599	41.326	14.1655	36.9692	17.7805	10.1399	0	8.34696	20.1282	16.972	105.584	12.4592	0	0	0	17.4925	0	9.53888	12.9842	0	0	0	8.60479	41.2387	19.4822	0	0	0	0	0	22.8104	0	14.9765	0	0	14.8515	24.2375	0	11.2271
Pseudomonas sihuiensis	16536.8	3149.24	2735.56	6923.51	18581.3	20246.8	17027.1	21184.2	17166.4	17260.7	18686.6	27122	14643.1	18992.8	18567.5	18568.2	6911.36	3865.93	2783.57	2762.19	7037.65	3197.03	2620.22	2930.51	3064.73	3220.68	2970.7	3266.7	3224.96	3095.44	2977.59	3358.21	3357.16	21278	11822.6	2949.85	3634	3154.39	3118.12	17958.6	3325.76	4585.61	3326.2	3163.96	3552.15	3642.62	3029.68	6725.28	3124.67
Delftia sp. Cs1-4	18602.9	0	0	0	56.5779	55.1879	58.0658	57.6872	29.4965	16.2851	78.0185	53.4388	26.0249	7.36552	72.9936	41.9115	44.4562	0	0	0	91.7571	0	57.2814	0	0	0	0	0	25.9684	0	0	41.7712	16.3491	17.6737	33.3509	0	0	0	0	15343.9	35.3562	0	0	0	0	23.4197	0	75.4973	7.26463
Rhodoferax ferrireducens	0	0	0	0	0	0	0	0	2.88184	0	0	0	0	2.12467	0	0	0	0	0	0	0	0	0	0	0	0	0	0	0	0	0	0	0	0	2.64165	0	0	0	0	0	0	0	0	0	0	0	0	9.35365	0
Sphingomonas panacis	14.7449	0	0	20.1265	20.4441	14.9541	18.8714	20.9116	21.6985	12.2138	21.2778	7.83769	10.5418	13.4562	17.1566	7.43591	20.6404	12.1994	14.2575	10.1832	0	13.2898	26.1858	0	8.99538	22.6373	0	10.2726	12.9842	0	0	12.6285	13.3374	12.568	20.4728	0	0	24.5956	16.3324	13.5358	0	9.02975	13.5501	0	0	10.2818	0	45.432	11.4473
Luteimonas sp. 83-4	0	0	0	24.1518	0	0	0	47.592	0	0	0	0	0	0	7.17458	0	31.7544	0	0	0	0	0	0	0	0	0	0	0	0	0	0	0	0	23.9577	4.12758	0	0	0	0	92.4943	0	0	0	0	0	0	0	56.79	0
Pseudonocardia sp. AL041005-10	0	0	0	0	0	0	0	0	0	0	0	19.238	0	0	0	0	0	0	0	0	0	0	0	0	0	0	0	0	0	0	0	0	0	0	0	0	0	0	0	0	0	0	0	0	0	0	0	53.4494	0
[Eubacterium] eligens	0	0	0	0	0	0	0	0	0	0	0	0	0	0	0	0	0	0	0	0	0	0	0	0	0	0	0	0	0	0	0	0	0	0	0	0	0	0	0	0	0	0	0	0	0	0	0	10.6899	0
Bacteroides ovatus	0	0	0	0	0	0	0	0	0	177.61	10.6389	0	4.61202	0	0	0	0	0	0	0	0	0	0	0	0	0	0	0	24.3454	0	0	0	0	0	0	0	0	0	0	0	0	0	0	0	0	0	0	47.4364	0
Acinetobacter sp. M131	0	203.407	0	0	116.484	82.2477	89.2761	0	43.5666	0	131.804	0	79.0631	24.7878	112.298	72.3312	0	0	0	0	0	0	0	0	91.7529	0	0	0	0	0	0	0	0	0	41.9362	0	0	0	0	0	0	0	148.338	0	0	0	0	0	63.8406
Sphingobium sp. SCG-1	0	0	12.0509	0	4.75444	0	9.43569	8.65309	5.0856	0	0	0	4.28259	2.97454	4.99101	0	33.3422	7.06281	14.2575	9.3346	22.625	0	0	0	0	0	0	8.80512	20.2879	0	0	12.6285	6.02336	4.32025	4.12758	0	0	0	0	0	0	8.27727	7.84482	0	0	10.853	12.1187	24.7204	8.80561
Bifidobacterium longum	0	0	0	0	0	0	0	0	0	0	0	0	0	0	0	0	0	10.9153	0	0	0	0	0	0	0	0	0	0	0	0	0	0	13.3374	0	2.47655	0	0	0	0	0	19.3889	0	0	0	0	0	0	44.7639	6.16392
Human betaherpesvirus 6B	0	0	0	30.1897	0	0	0	0	0	0	0	0	0	0	0	0	0	6.42074	0	0	0	95.5206	0	14.72	8.99538	0	22.3529	0	145.261	87.1956	254.724	0	0	0	0	0	0	0	0	0	0	15.8021	52.061	41.7408	0	0	0	13.3624	0
Sphingopyxis sp. 113P3	169.133	80.2922	81.9463	106.67	173.062	193.692	204.682	173.062	193.931	116.54	163.13	130.391	179.21	141.928	202.76	209.558	173.062	77.6909	109.867	84.0114	218.709	109.641	114.563	58.8801	85.4561	90.5494	80.4704	81.4473	77.9053	130.793	44.2999	104.914	87.7689	147.281	176.991	99.2252	133.863	120.928	72.1346	153.405	82.1175	91.05	74.8823	73.7421	100.546	85.1106	72.7124	205.112	78.3699
Acinetobacter haemolyticus	75.4592	28.5484	55.4342	70.4427	87.4818	107.527	84.9212	55.524	82.2171	75.3187	67.9707	71.9642	68.5214	76.2048	78.9204	90.583	79.3861	48.1555	25.1603	42.43	57.8196	37.3776	24.5492	33.1201	35.9815	51.4485	53.6469	58.7008	42.1987	25.5573	39.5535	69.9425	47.7566	73.4442	74.1314	18.4996	38.3873	36.8934	44.914	73.3187	28.513	18.0595	40.6504	55.6544	23.4147	33.7015	22.034	116.921	47.3301
Fusarium verticillioides	0	0	0	0	0	0	0	0	0	0	0	0	0	0	0	0	0	0	0	0	0	0	0	0	0	0	0	0	0	0	0	0	0	0	17.8312	0	0	0	0	0	0	0	0	0	0	0	0	0	0
Neorhizobium galegae	0	0	0	0	9.98433	7.47707	0	8.65309	8.30647	10.1782	10.6389	9.97524	7.57688	9.77347	6.23877	0	0	0	0	0	0	0	0	0	0	0	0	0	0	0	0	0	0	12.568	8.09006	0	0	0	0	0	0	0	0	0	0	0	0	0	0
Lysobacter maris	0	0	0	0	0	0	0	131.96	0	0	0	0	0	0	10.294	0	0	0	0	0	30.1667	0	0	0	0	0	0	0	0	0	0	0	0	38.4895	2.47655	0	0	0	0	199.652	0	0	0	0	0	0	0	0	7.92505
Staphylococcus saprophyticus	0	0	0	0	0	0	0	0	0	0	0	0	0	0	8.42234	0	0	0	0	0	0	0	0	0	0	0	0	0	0	0	0	0	0	0	0	0	0	0	0	0	0	0	0	0	0	0	0	0	0
Fusobacterium nucleatum	0	0	12.0509	48.3036	0	0	0	12.9796	0	26.9722	11.2299	22.8006	0	0	7.48652	0	0	0	0	0	1279.57	0	0	0	0	0	0	0	0	0	0	0	0	0	0	0	0	0	0	32858	0	0	0	0	0	0	0	0	5.5035
Aeromonas veronii	0	0	28.9222	0	0	0	0	0	0	0	0	0	0	0	0	0	0	0	0	0	0	0	230.762	0	0	0	0	0	0	0	0	0	0	0	0	0	0	0	0	0	0	0	0	0	0	0	0	0	0
Herbaspirillum rubrisubalbicans	0	0	0	0	0	0	0	0	0	0	0	0	0	6.79894	0	0	42.8685	0	0	0	0	0	0	0	0	0	0	0	0	0	0	0	0	0	0	0	0	0	0	0	0	0	0	0	0	0	0	74.1611	0
Ochrobactrum anthropi	0	0	0	0	676.082	666.527	902.197	784.547	578.402	0	891.893	0	194.693	15.156	714.963	917.321	0	0	0	0	0	0	0	0	0	0	0	126.94	0	0	0	0	0	0	485.734	0	0	0	0	0	0	0	0	0	0	0	0	70.8205	0
Faecalibacterium prausnitzii	0	0	0	36.2277	0	0	0	0	0	0	0	0	16.8009	0	7.79846	0	0	0	0	0	0	0	0	0	0	0	0	0	0	0	0	0	0	0	0	0	0	0	0	0	0	0	0	0	0	0	0	84.1829	0
Aeromonas sp. ASNIH1	0	0	0	0	0	0	0	0	0	0	0	0	0	0	0	0	0	0	0	0	0	0	0	0	0	0	0	0	0	0	0	0	0	0	0	0	0	0	0	0	0	0	0	0	0	0	0	0	0
Acidithiobacillus caldus	0	0	0	0	0	0	0	0	0	0	0	0	0	0	0	0	0	0	0	0	0	0	0	0	0	0	0	0	0	0	0	0	0	0	0	0	0	0	0	0	0	0	0	0	0	0	0	0	0
Burkholderia cepacia	0	0	0	0	0	0	0	0	24.2413	0	0	0	0	17.9889	29.6342	37.1796	0	0	0	0	0	0	0	0	0	0	0	0	0	0	0	0	0	25.9215	46.2289	0	0	0	0	0	0	0	0	0	0	0	0	70.1524	0
Pseudomonas sp. S-6-2	0	0	0	0	0	3.56051	0	0	2.88184	0	0	0	0	2.83289	3.11938	0	0	0	0	0	0	0	0	0	0	0	0	0	0	0	0	0	0	3.9275	2.80676	0	0	0	0	0	0	0	0	0	0	0	0	0	0
Acinetobacter sp. ACNIH2	0	0	0	24.1518	0	6.76497	0	0	3.72944	6.61583	0	9.26272	0	3.8244	6.23877	0	0	0	0	0	17.5973	0	21.276	0	0	0	0	0	0	0	0	0	0	7.0695	4.29269	0	0	0	0	0	0	0	0	0	0	0	0	60.7987	4.18266
Citromicrobium sp. JL477	0	0	0	0	8.08255	9.25732	0	9.37418	8.30647	0	11.821	16.3879	8.8946	8.07374	11.8537	10.1399	0	0	0	0	22.625	0	0	0	0	0	0	16.8765	0	0	0	0	6.4536	9.42599	17.6661	0	0	0	0	0	0	16.5545	0	0	0	7.99697	0	14.6986	4.84308
Bacteroides fragilis	0	78.508	0	163.025	0	6.76497	0	0	0	756.75	21.2778	0	212.482	0	8.73428	0	30.1667	0	0	33.0954	20.1112	0	67.1011	14.72	0	0	0	0	10.5497	0	0	27.1998	0	4.713	9.57599	38.681	0	0	38.1089	0	0	0	0	0	45.4521	0	0	191.082	93.9998
Melaminivora sp. SC2-9	27.7551	0	0	60.3795	20.4441	23.4994	15.9681	21.6327	20.5119	24.9366	27.7793	17.1004	36.2373	21.105	25.267	28.3917	42.8685	14.7677	0	0	33.9376	0	0	0	0	24.6953	0	22.0128	0	0	0	0	16.3491	18.0665	31.8649	0	15.7486	0	0	13.5358	0	14.2971	18.5423	0	0	0	0	49.4407	29.2786
Altererythrobacter namhicola	0	0	0	0	0	0	0	0	2.71232	0	0	0	0	0	0	0	0	0	0	0	0	0	0	0	0	0	0	0	0	0	0	0	0	0	0	0	0	0	0	0	0	0	0	0	0	0	0	0	0
Comamonas testosteroni	1882.14	2216.07	2856.07	4949.1	4169.17	4399.36	3860.65	3806.64	3134.42	2957.79	4714.8	2597.13	5290.97	2965.9	4241.43	4274.97	4929.88	2936.2	3112.33	2669.7	5325.68	2956.15	2896.8	1849.82	2880.32	2134.08	2434.23	2717.11	2337.16	3221.73	2118.48	2583.01	2689	3193.06	4658.39	2791.76	2765.86	3133.89	2526.07	2595.48	1949.15	2019.65	3524.46	2258.18	3773.9	1750.19	2110.86	5608.85	3268.86
Gemella morbillorum	0	0	0	0	0	0	0	0	0	19.3386	0	0	0	0	0	0	0	0	0	0	0	0	0	0	0	0	0	0	12.1727	0	0	0	0	0	0	0	0	0	0	11.2798	0	0	0	0	0	0	0	0	0
Acinetobacter sp. WCHA45	36.4286	42.8225	27.7171	52.3289	50.8725	59.8165	44.2752	40.3811	48.1436	50.891	46.1018	37.7634	43.4847	45.4679	56.1489	56.7833	31.7544	37.8824	20.1282	30.5496	47.764	24.9184	45.8251	0	19.7898	48.3616	46.9411	29.3504	19.4763	42.0944	0	39.8283	24.0934	38.0967	44.9081	53.817	32.4816	0	34.0258	53.015	22.8104	18.812	19.2555	38.9581	27.5467	17.7076	0	60.7987	35.0023
Collinsella aerofaciens	0	0	0	0	0	0	0	0	0	237.152	0	0	13.5066	0	6.86265	0	0	0	0	0	31.4237	0	21.276	0	0	0	0	0	15.4188	0	0	0	0	0	0	0	0	0	0	0	0	0	0	0	0	0	0	32.0697	0
Acidovorax sp. T1	0	0	0	142.898	28.0512	29.5522	0	0	17.7996	0	0	0	30.3075	12.4647	29.0103	0	144.483	0	0	0	0	0	0	0	0	0	0	0	0	0	0	0	0	0	23.94	0	0	0	0	0	0	0	0	0	0	0	0	128.947	19.1522
Kytococcus sedentarius	0	133.82	0	0	32.3302	21.7191	0	0	6.95031	20.3564	0	0	15.8126	0	25.267	0	0	0	0	0	0	0	0	0	0	0	0	0	0	0	0	0	12.477	17.281	17.9963	0	0	0	0	84.5985	0	0	0	0	0	0	0	35.4103	0
Pseudomonas oryzihabitans	0	0	0	0	0	0	0	0	0	0	0	0	0	1.55809	0	0	0	0	0	0	0	0	0	0	0	0	0	0	0	0	0	0	0	0	0	0	0	0	0	0	0	0	0	0	0	0	0	0	0
Polaromonas sp. JS666	0	0	0	0	9.03344	8.18917	10.8873	0	5.76367	8.65148	16.5494	0	17.1303	6.94058	8.73428	12.1679	0	0	12.5802	0	13.8264	9.13675	0	0	12.5935	0	0	0	0	0	0	0	8.60479	7.85499	12.8781	0	0	0	0	0	0	0	12.1238	0	15.1507	0	0	20.7117	5.5035
Pseudomonas alcaligenes	12.1429	0	34.9477	0	5.70533	9.25732	7.98405	10.0953	9.32359	5.59801	0	16.3879	4.28259	10.1984	5.92683	13.5198	0	0	0	0	0	0	0	0	0	0	0	0	0	0	0	0	0	10.6042	5.1182	0	0	0	0	0	0	0	0	0	0	0	0	0	2.2014
Erythrobacter seohaensis	0	0	0	0	0	4.98471	0	0	2.20376	0	0	0	0	1.84138	0	0	0	0	0	0	0	0	0	0	0	0	0	0	0	0	0	0	0	0	5.94372	0	0	0	0	0	0	0	0	0	0	0	0	0	0
Jeongeupia sp. USM3	0	0	0	0	0	0	0	0	6.61127	0	0	0	0	0	0	0	0	0	0	0	0	0	0	0	0	0	0	0	0	0	0	0	0	5.89125	2.64165	0	0	0	0	0	0	0	0	0	0	0	0	0	3.74238
Brevundimonas vesicularis	113.623	89.2136	133.765	414.606	189.227	185.859	246.78	202.626	215.121	142.495	195.046	158.179	208.2	151.135	201.824	202.798	516.01	121.994	134.188	162.083	509.064	115.455	170.208	127.574	119.639	92.6073	116.235	66.0384	129.842	136.807	151.885	139.885	130.363	199.91	279.025	95.8616	101.382	61.489	115.688	153.405	172.219	100.832	106.262	125.222	97.791	115.956	80.4243	483.717	206.712
Brevirhabdus pacifica	0	0	0	0	0	0	0	0	0	0	0	0	0	0	0	0	0	0	0	0	0	0	0	0	0	0	0	0	0	0	0	0	0	0	10.5666	0	0	0	0	0	0	0	0	0	0	0	0	0	0
Mitsuaria sp. 7	0	0	0	66.4174	0	0	0	0	4.06848	15.7762	0	0	23.3895	7.22387	13.7253	0	65.0966	0	0	0	0	0	0	0	0	0	0	18.344	0	0	0	0	0	0	13.7036	0	0	0	0	0	0	0	0	0	0	0	0	76.8336	8.58547
Alicycliphilus denitrificans	162.194	128.468	169.918	450.833	431.228	376.702	376.702	305.742	296.829	358.273	462.792	414.685	625.258	449.58	311.626	271.073	593.808	321.679	219.733	392.053	295.383	184.396	119.473	237.974	125.935	280.909	136.353	282.498	155.811	87.1956	185.11	208.856	235.771	349.155	615.505	153.042	134.848	102.482	243.625	150.021	286.271	180.595	218.942	257.402	221.751	96.5349	125.594	981.465	363.672
Methylobacterium aquaticum	0	0	0	0	21.395	6.40891	45.7268	0	0	0	0	0	0	3.96605	26.5148	75.7111	0	0	0	0	0	0	0	0	0	0	0	0	0	0	0	0	16.3491	21.994	3.79738	0	0	0	0	0	0	0	0	0	0	0	0	22.0479	4.4028
Streptococcus pseudopneumoniae	0	0	0	0	0	0	0	0	0	0	0	0	0	0	0	0	0	0	0	0	0	0	0	0	0	0	0	0	0	0	0	0	0	0	5.44841	0	0	0	0	0	0	0	0	0	0	0	0	0	0
Human betaherpesvirus 5	0	0	0	0	0	0	0	0	0	0	0	0	0	0	0	0	0	0	0	0	0	0	0	0	0	0	0	17.6102	0	0	0	0	0	0	0	0	0	0	0	1385.16	36.4967	0	0	0	0	35.9864	0	0	0
Fusarium oxysporum	0	0	0	0	0	0	0	0	0	0	0	0	0	0	0	0	0	12.8415	0	0	0	0	0	0	0	0	0	0	0	0	0	0	0	0	0	0	0	0	0	0	0	0	0	0	0	0	0	0	0
Nocardioides sp. JS614	0	0	0	0	11.4107	8.54522	0	0	5.42463	0	0	0	0	4.10769	9.98203	0	0	0	0	0	37.7084	0	0	0	0	0	0	0	0	0	0	0	0	0	2.97186	0	0	0	0	0	0	0	0	0	0	0	0	20.7117	12.7681
Burkholderia pseudomallei	49.4388	0	0	0	0	0	0	0	0	0	0	0	0	8.35703	0	0	0	0	0	0	0	0	0	0	0	0	0	0	0	0	0	0	0	11.3897	9.57599	0	0	0	0	0	0	0	0	0	0	0	0	0	0
Acinetobacter junii	4010.61	2092.95	2135.42	3369.17	4348.41	5053.79	4172.75	3873.7	4932.86	4257.03	4093.02	4235.2	4148.51	4291.26	4487.23	4269.57	3215.14	2681.94	1883.67	2308.19	3354.79	1912.9	2202.88	2156.49	2334.3	2358.4	2548.23	2921.1	2558.7	2082.17	1993.5	2907.47	2241.55	4547.65	3968.09	2529.4	2237.29	1932.81	2541.04	4727.36	2304.99	1758.54	2192.27	2553.15	2049.48	1671.37	1820.01	2634.39	2593.47
Massilia sp. WG5	0	0	0	0	0	0	0	0	0	0	20.0957	0	20.0952	7.36552	8.42234	0	0	0	0	0	0	0	0	0	0	0	0	0	0	0	0	0	0	0	21.1332	0	0	0	0	0	0	0	0	0	0	0	0	31.4015	0
Flavobacterium commune	0	0	0	0	14.7388	12.4618	35.5653	0	13.9006	0	0	0	12.8478	8.92361	19.6521	0	0	0	0	0	0	0	0	0	0	0	0	0	0	0	0	0	0	0	10.7317	0	0	0	0	0	0	0	0	0	0	0	0	0	8.58547
Sphingomonas koreensis	957.551	706.572	795.361	748.705	1218.09	1414.95	1435.68	1256.14	1466.69	718.581	1370.64	565.739	1027.49	819.98	1361.3	1212.73	662.08	801.308	997.187	942.795	927.627	673.628	779.027	593.708	721.429	581.368	818.116	1130.72	636.227	880.976	887.58	1393.02	753.78	723.838	1257.26	921.617	655.537	498.061	1034.38	1080.6	942.071	344.636	621.167	873.775	786.46	416.414	587.207	853.855	722.72
Leptothrix cholodnii	26.8878	0	0	0	8.558	20.6509	17.4197	20.1905	14.7482	19.3386	20.0957	0	24.7072	12.4647	14.0372	18.9278	0	0	0	0	27.6528	17.4429	0	0	0	0	0	20.5453	0	0	0	0	9.03503	15.3172	15.0244	0	0	0	0	32.7114	0	0	12.837	0	0	0	0	44.7639	14.089
[Polyangium] brachysporum	0	0	0	0	16.6406	14.9541	0	51.1974	5.25511	12.7228	13.0031	0	12.1889	7.50716	7.79846	16.8998	0	0	0	0	22.625	0	0	0	0	0	0	0	0	0	0	0	0	11.3897	12.3827	0	0	0	0	0	0	0	12.837	0	0	0	0	40.0871	13.2084
Acinetobacter baumannii	387.704	983.134	1107.48	1823.46	344.697	495.267	463.8	478.804	373.622	492.116	349.31	493.062	248.39	526.209	621.381	461.703	1195.55	479.629	145.091	181.6	488.952	103.827	1967.21	483.308	832.972	152.288	1397.06	203.251	426.856	210.472	292.696	140.856	240.934	564.381	300.818	126.134	371.077	73.7868	204.155	284.251	260.039	639.608	2137.36	173.92	230.015	267.898	50.6783	2452.66	233.569
Methylobacterium sp. 17Sr1-43	0	0	0	40.253	0	0	0	0	11.8664	0	49.6481	0	0	0	6.23877	0	0	0	0	0	0	0	0	0	0	0	0	0	0	0	0	0	0	0	4.45779	0	0	0	0	0	0	0	0	0	0	0	0	0	0
Erythrobacter gangjinensis	0	0	0	0	0	0	0	0	0	0	0	0	0	0	0	0	0	0	0	0	0	0	0	0	0	0	0	0	0	0	0	0	0	0	1.65103	0	0	0	0	0	0	0	0	0	0	0	0	0	0
Cupriavidus sp. USMAA2-4	35.5612	0	0	72.4553	0	43.4382	0	0	18.9862	44.2752	0	0	46.1202	25.7793	32.7535	47.9954	0	0	0	0	0	0	0	0	0	0	0	0	0	0	0	0	0	0	0	0	0	0	0	0	0	0	0	0	0	0	0	80.1742	0
Desulfotomaculum ferrireducens	0	0	0	0	0	0	0	0	0	0	0	0	0	0	0	0	0	0	0	0	0	0	0	0	0	0	0	0	0	0	0	0	0	6.284	0	0	0	0	0	0	0	0	0	0	0	0	0	0	0
Massilia putida	0	0	0	0	0	14.9541	0	0	6.78079	0	0	0	0	3.96605	7.79846	0	0	0	0	0	0	0	0	0	0	0	0	26.4154	0	0	0	0	0	0	12.3827	0	0	0	0	0	0	0	0	0	0	0	0	28.061	11.007
Nocardioides dokdonensis	0	0	0	0	32.3302	35.6051	37.0169	36.0545	16.4434	23.4099	54.3765	28.5007	14.8243	11.0483	36.1849	34.4756	79.3861	0	0	0	71.646	0	0	0	0	0	0	0	0	0	0	0	0	16.8882	9.9062	0	0	0	0	0	0	0	0	0	0	0	0	58.7944	29.9391
Pseudomonas putida	78.0613	0	0	161.012	65.6113	73.3465	56.6141	92.2996	70.3507	99.2375	85.7021	53.4388	54.0265	71.3889	86.095	116.947	79.3861	25.683	0	33.0954	59.0765	0	0	0	0	27.7822	0	13.9414	18.6648	0	0	28.1713	30.9773	89.5469	60.5929	0	0	0	0	55.271	0	54.931	21.395	0	0	17.7076	0	158.344	19.1522
Prevotella intermedia	0	0	62.6648	30.1897	0	0	0	0	0	15.7762	0	0	10.8712	0	7.17458	0	0	0	0	0	0	0	0	0	0	0	0	0	0	0	0	21.3713	0	0	0	0	0	0	58.5243	7346.53	0	0	0	0	75.7536	0	41.8647	0	0
Staphylococcus cohnii	0	0	0	24.1518	0	0	0	0	2.20376	0	0	0	0	0	0	0	0	0	0	0	27.6528	0	0	0	0	0	0	0	0	0	0	0	0	0	0	0	0	0	0	0	0	0	0	0	0	0	0	0	0
Enterobacter kobei	0	0	0	0	0	0	0	0	0	0	0	0	0	0	0	0	0	0	0	0	0	0	0	0	0	0	0	0	0	0	0	0	0	0	0	0	0	0	0	0	0	0	0	0	0	0	0	0	0
Massilia armeniaca	0	0	0	0	0	0	0	0	0	0	0	0	0	3.39947	0	0	0	0	0	0	0	0	0	0	0	0	0	0	0	0	0	0	0	0	5.1182	0	0	0	0	0	0	0	0	0	0	0	0	0	0
Citrobacter amalonaticus	0	0	0	0	0	0	0	0	0	0	0	0	0	0	0	0	0	0	0	0	0	0	0	0	0	0	0	0	0	0	0	0	0	0	0	0	0	0	0	0	0	0	0	0	0	0	0	0	0
Sphingobium indicum	71.9898	0	0	116.734	73.2184	71.9223	55.1625	93.0207	65.0956	61.5781	73.8812	48.4512	55.3442	55.6663	67.3787	79.0911	163.535	92.4586	70.4488	79.7684	218.709	89.7063	0	0	66.5658	0	0	87.3174	75.4708	0	99.6748	0	57.2219	48.3082	52.0075	102.589	78.7432	0	0	94.7503	85.5391	80.5153	0	94.6126	92.2816	77.6849	0	118.257	75.5081
Xanthomonas translucens	0	0	0	0	0	0	0	0	0	0	0	0	0	0	0	0	0	0	0	0	0	0	0	0	0	0	0	0	0	0	0	0	0	5.4985	1.81614	0	0	0	0	23.6876	0	0	0	0	0	0	0	0	0
Actinomyces sp. oral taxon 414	0	0	0	0	0	0	0	0	0	0	0	0	0	0	0	0	0	0	24.3216	0	0	0	0	0	0	0	0	0	0	0	0	0	0	0	0	0	0	0	0	0	0	0	0	0	0	0	0	12.0261	0
Nitrospirillum amazonense	0	0	0	0	0	0	0	0	3.55992	0	0	0	0	0	0	0	0	0	0	0	0	0	0	0	0	0	0	0	0	0	0	0	0	0	0	0	0	0	0	0	0	0	0	0	0	0	0	0	0
Sphingobium sp. RAC03	0	0	0	0	14.7388	10.6815	12.339	18.7484	11.3578	0	13.5941	0	9.22403	7.79045	12.4775	8.7879	0	10.9153	0	15.2748	23.882	13.2898	0	0	14.3926	0	0	17.6102	16.2303	0	0	12.6285	13.7677	6.284	12.713	0	0	0	0	0	15.9673	18.0595	17.8291	18.0877	0	15.4227	0	38.7508	14.089
Croceicoccus naphthovorans	0	0	0	0	52.7743	54.8318	76.2113	0	57.8063	0	57.3318	0	49.4145	50.5671	49.5982	0	0	0	0	0	82.9585	0	0	0	0	0	0	0	0	0	0	0	0	47.9155	69.3434	0	0	0	0	0	0	0	0	0	0	0	0	104.895	54.1545
Staphylococcus capitis	0	0	0	0	0	0	0	0	0	0	0	0	0	0	0	0	0	0	0	0	0	0	0	0	0	0	0	0	0	0	0	0	0	0	3.79738	0	0	0	0	0	0	0	0	0	0	0	0	0	0
Elizabethkingia bruuniana	5.43608e+06	297.973	778.49	20269.4	3703.24	3997.74	4278.72	4268.14	3744.35	19916.7	4176.35	51525	3530.17	8847.97	4738.66	3717.28	13819.5	448.168	939.318	3541.21	23683.4	49.8368	2448.37	751.948	948.113	625.614	2107.88	0	327.852	1286.89	1351.15	163.199	3577.87	27046.3	2824.26	546.579	784.479	0	3316.83	3.55147e+06	3292.69	3625.45	740.265	2286.01	669.386	2195.74	0	14031.8	3998.85
Eggerthella lenta	0	0	0	0	0	0	0	0	0	42.2396	43.7376	0	7.90631	0	0	0	0	0	0	0	28.9098	0	0	0	0	0	0	0	8.92665	0	0	0	0	0	0	0	0	0	0	0	0	0	0	0	0	0	0	7.3493	6.38406
Caulobacter segnis	170.867	78.508	77.1259	167.05	172.111	165.92	198.875	193.973	166.129	181.172	148.944	162.454	189.422	173.09	172.814	175.758	128.606	70.6281	84.7064	98.4376	202.368	88.8756	78.5574	122.667	94.4515	73.0569	84.941	65.3046	99.8162	94.7125	80.6891	90.3423	77.0129	215.62	168.57	68.9531	85.6332	86.0846	74.8567	128.59	90.1012	83.5252	77.0218	68.1767	63.3575	90.8227	117.882	175.715	97.5221
Neisseria meningitidis	0	0	0	0	0	0	0	0	0	0	0	0	0	0	0	0	0	0	0	0	0	0	0	0	0	0	0	0	0	0	0	0	0	0	0	0	0	0	0	0	0	0	0	0	0	0	0	0	0
Staphylococcus kloosii	0	0	0	0	0	0	0	0	0	0	0	0	0	0	0	0	0	0	0	0	0	0	0	0	0	0	0	0	0	0	0	0	0	0	0	0	0	0	0	0	0	0	0	0	0	0	0	0	0
Gallid alphaherpesvirus 2	0	0	0	0	0	0	0	0	0	0	0	0	0	0	0	0	0	0	0	0	0	0	0	0	0	0	0	0	0	0	0	0	0	0	0	0	0	0	0	0	0	0	0	0	0	0	0	0	0
Mycobacterium sp. djl-10	0	0	0	0	0	0	0	0	0	0	0	0	0	0	0	0	0	0	0	0	0	0	0	0	0	0	0	0	0	0	0	0	0	0	0	0	0	0	0	0	0	0	0	0	0	0	0	0	0
Pantoea vagans	0	0	0	0	0	0	0	0	0	0	0	0	0	0	0	0	0	0	0	0	0	0	0	69.9202	0	0	0	0	0	0	0	0	0	0	0	0	0	0	0	0	0	0	0	0	0	0	0	0	0
Bacillus thuringiensis	0	0	0	0	0	0	0	0	0	0	0	0	0	0	0	0	0	0	0	0	0	0	0	0	0	0	0	0	0	0	0	0	0	0	0	0	0	0	0	0	0	0	0	0	0	0	0	0	0
Nocardioides sp. 78	0	0	0	0	0	0	0	0	0	0	0	0	0	0	0	0	0	0	0	0	0	0	0	0	0	0	0	0	0	0	0	0	0	0	0	0	0	0	0	0	0	0	0	0	0	0	0	0	11.2271
Leptolyngbya boryana	0	0	0	0	0	0	0	0	0	0	0	0	0	0	0	0	0	0	0	0	0	0	0	0	0	0	0	0	0	0	0	0	0	0	0	0	0	0	0	0	0	0	0	0	0	0	0	0	7.48477
Alcanivorax pacificus	0	0	0	0	0	0	0	0	0	0	0	0	0	0	0	0	0	0	0	0	0	0	0	0	0	0	0	0	0	0	0	0	0	0	0	0	0	0	0	0	0	0	0	0	0	0	0	0	0
Corynebacterium variabile	0	0	0	0	0	0	0	0	0	0	0	0	0	0	0	0	0	0	0	0	0	0	0	0	0	0	0	0	0	0	0	0	0	0	0	0	0	0	0	0	0	0	0	0	0	0	0	0	0
Bacillus aryabhattai	0	0	0	0	0	0	0	0	0	0	0	0	0	0	0	0	0	0	0	0	0	0	0	0	0	0	0	0	0	0	0	0	0	0	0	0	0	0	0	0	0	0	0	0	0	0	0	0	0
Opitutus terrae	0	0	0	0	0	0	0	0	0	0	0	0	0	0	0	0	0	0	0	0	0	0	0	0	0	0	0	0	0	0	0	0	0	0	0	0	0	0	0	0	0	0	0	0	0	0	0	0	0
Thermanaerovibrio acidaminovorans	0	0	0	0	0	0	0	0	0	0	0	0	0	0	0	0	0	0	0	0	0	0	0	0	0	0	0	0	0	0	0	0	0	0	0	0	0	0	0	0	0	0	0	0	0	0	0	0	0
Chondrocystis sp. NIES-4102	0	0	0	0	0	0	0	0	0	0	0	0	0	0	0	0	0	0	0	0	0	0	0	0	0	0	0	0	0	0	0	0	0	0	0	0	0	0	0	0	0	0	0	0	0	0	0	0	5.06322
Methylovulum psychrotolerans	0	0	0	0	0	0	0	0	0	0	0	0	0	0	0	0	0	0	0	0	0	0	0	0	0	0	0	0	0	0	0	0	0	0	0	0	0	0	0	0	0	0	0	0	0	0	0	0	0
Aspergillus fumigatus	0	0	0	0	0	0	0	0	0	0	0	0	0	0	0	0	0	0	0	0	0	0	0	0	0	0	0	0	0	0	0	0	0	0	0	0	0	0	0	0	0	0	0	0	0	0	0	0	0
Mycobacterium sp. QIA-37	0	0	0	0	0	0	0	0	0	0	0	0	0	0	0	0	0	0	0	0	0	0	0	0	0	0	0	0	0	0	0	0	0	0	0	0	0	0	0	0	0	0	0	0	38.5654	0	0	0	0
Thioalkalivibrio sulfidiphilus	0	0	0	0	0	0	0	0	0	0	0	0	0	0	0	0	0	0	0	0	0	0	0	0	0	0	0	0	0	0	0	0	0	0	0	0	0	0	0	0	0	0	0	0	0	0	0	0	0
Leuconostoc mesenteroides	0	0	0	0	0	0	0	0	0	0	0	0	0	0	0	0	0	0	0	0	0	0	0	0	0	0	0	0	0	0	0	0	0	0	0	0	0	0	0	0	0	0	0	0	0	0	0	0	0
Methylacidiphilum infernorum	0	0	0	0	0	0	0	0	0	0	0	0	0	0	0	0	0	0	0	0	0	0	0	0	0	0	0	0	0	0	0	0	0	0	0	0	0	0	0	0	0	0	0	0	0	0	0	0	0
Pseudomonas sp. XWY-1	0	0	0	0	0	0	0	0	0	0	0	0	0	0	0	0	0	0	0	0	0	0	0	0	0	0	0	0	0	0	0	0	0	0	0	0	0	0	0	0	0	0	0	0	0	0	0	0	8.14519
Klebsiella phage JD001	0	0	0	0	0	0	0	0	0	0	0	0	0	0	0	0	0	0	0	0	0	0	0	0	0	0	0	0	0	0	0	0	0	0	0	0	0	0	0	0	0	0	0	0	0	0	0	0	0
Achromobacter sp. AONIH1	0	0	0	0	0	0	0	0	0	0	0	0	0	0	0	0	0	18.6201	0	0	0	0	27.8224	0	0	0	0	0	0	0	0	0	0	0	0	0	0	0	0	0	0	26.3368	23.5344	0	0	0	0	0	0
Shewanella sp. ANA-3	0	0	0	0	0	0	0	0	0	0	0	0	0	0	0	0	0	0	0	0	0	0	0	0	0	0	0	0	0	0	0	0	0	0	0	0	0	0	0	0	0	0	0	0	0	0	0	0	0
Sorangium cellulosum	0	0	0	0	0	0	0	0	0	0	0	0	0	0	0	0	0	0	0	0	0	0	0	0	0	0	0	0	0	0	0	0	0	0	0	0	0	0	0	0	0	0	0	0	0	0	0	0	0
Gemmatirosa kalamazoonesis	0	0	0	0	0	0	0	0	0	0	0	0	0	0	0	0	0	0	0	0	0	0	0	0	0	0	0	0	0	0	0	0	0	0	0	0	0	0	0	0	0	0	0	0	0	0	0	0	0
Opitutaceae bacterium TAV5	0	0	0	0	0	0	0	0	0	0	0	0	0	0	0	0	0	0	0	0	0	0	0	0	0	0	0	0	0	0	0	0	0	0	0	0	0	0	0	0	0	0	0	0	0	0	0	0	0
Magnaporthe oryzae	0	0	0	0	0	0	0	0	0	0	0	0	0	0	0	0	0	0	0	0	0	0	0	0	0	0	0	0	0	0	0	0	0	0	0	0	0	0	0	0	0	0	0	0	0	0	0	0	0
Bacillus megaterium	0	0	0	0	0	0	0	0	0	0	0	0	0	0	0	0	0	0	0	0	0	0	0	0	0	0	0	0	0	0	0	0	0	0	0	0	0	0	0	0	0	0	0	0	0	0	0	0	0
Cellulomonas flavigena	0	0	0	0	0	0	0	0	0	0	0	0	0	0	0	0	0	0	0	0	0	0	0	0	0	0	0	0	0	0	0	0	0	0	0	0	0	0	0	0	0	0	0	0	0	0	0	0	0
Leuconostoc citreum	0	0	0	0	0	0	0	0	0	0	0	0	0	0	0	0	0	0	0	0	0	0	0	0	0	0	0	0	0	0	0	0	0	0	0	0	0	0	0	0	0	10.5347	0	0	0	0	0	0	0
Pantoea agglomerans	0	0	0	0	0	0	0	0	0	0	0	0	0	0	0	0	0	0	0	0	0	0	0	0	0	0	0	0	0	0	0	0	0	0	0	0	0	0	0	0	0	9.02975	0	0	0	0	0	0	0
Dietzia psychralcaliphila	0	0	0	0	0	0	0	0	0	0	0	0	0	0	0	0	0	0	0	0	0	0	0	0	0	0	0	0	0	0	0	0	0	0	0	0	0	0	0	0	0	0	0	0	0	0	0	0	0
Desulfovibrio vulgaris	0	0	0	0	0	0	0	0	0	0	0	0	0	0	0	0	0	0	0	0	0	0	0	0	0	0	0	0	0	0	0	0	0	0	0	0	0	0	0	0	0	0	0	0	0	0	0	0	0
Streptococcus oralis	0	0	0	0	0	0	0	0	0	0	0	0	0	0	0	0	0	0	0	0	0	0	0	0	0	0	0	0	0	0	0	0	0	0	0	0	0	0	0	0	0	0	0	0	0	0	0	0	0
Hymenobacter swuensis	0	0	0	0	0	0	0	0	0	0	0	0	0	0	0	0	0	0	0	0	0	0	0	0	0	0	0	0	0	0	0	0	0	0	0	0	0	0	0	0	0	0	0	0	0	0	0	0	7.70491
Glutamicibacter arilaitensis	0	0	0	0	0	0	0	0	0	0	0	0	0	0	0	0	0	0	0	0	0	0	0	0	0	0	0	0	0	0	0	0	0	0	0	0	0	0	0	0	0	0	0	0	0	0	0	0	0
Dietzia sp. JS16-p6b	0	0	0	0	0	0	0	0	0	0	0	0	0	0	0	0	0	0	0	0	0	0	0	0	0	0	0	0	0	0	0	0	0	0	0	0	0	0	0	0	0	0	0	0	0	0	0	0	0
Brevibacterium siliguriense	0	0	0	0	0	0	0	0	0	0	0	0	0	0	0	0	0	0	0	0	0	0	0	0	0	0	0	0	0	0	0	0	5.59312	0	0	0	0	0	0	0	0	0	9.27115	0	0	0	0	0	5.5035
Streptococcus sp. oral taxon 431	0	0	0	0	0	0	0	0	0	0	0	0	0	0	0	0	0	0	0	0	0	0	0	0	0	0	0	0	0	0	0	0	0	0	0	0	0	0	0	0	0	0	0	0	0	0	0	0	0
Chelativorans sp. BNC1	0	0	0	0	0	0	0	0	0	0	0	0	0	0	0	0	0	0	0	0	0	0	0	0	0	0	0	0	0	0	0	17.4856	0	0	0	0	0	0	0	0	0	0	0	0	0	0	0	0	0
Cellulomonas fimi	0	0	0	0	0	0	0	0	0	0	0	0	0	0	0	0	0	0	0	0	0	0	0	0	0	0	0	0	0	0	0	0	0	0	0	0	0	0	0	0	0	0	0	0	0	0	0	0	0
Burkholderia thailandensis	0	0	0	0	0	0	0	0	0	0	0	0	0	0	0	0	0	0	0	0	0	0	0	0	0	0	0	0	0	0	0	0	0	0	0	0	0	0	0	0	0	0	0	0	0	0	0	0	0
Lactococcus raffinolactis	0	0	0	0	0	0	0	0	0	0	0	0	0	0	0	0	0	0	0	0	0	0	0	0	0	0	0	26.4154	0	0	0	0	0	0	0	0	0	0	0	0	0	0	0	0	0	0	0	0	0
Pseudomonas sp. MRSN12121	0	0	0	0	0	0	0	0	0	0	0	0	0	0	0	0	0	0	0	0	0	0	0	0	0	0	0	0	0	0	0	0	0	0	0	0	0	0	0	0	0	0	0	0	0	0	0	0	0
Mesorhizobium oceanicum	0	0	0	0	0	0	0	0	0	0	0	0	0	0	0	0	0	0	0	0	0	0	0	0	0	0	0	0	0	0	0	0	0	0	0	0	0	0	0	0	0	0	0	0	0	0	0	0	0
Streptococcus thermophilus	0	0	0	0	0	0	0	0	0	0	0	0	0	0	0	0	0	0	12.5802	0	0	0	0	0	0	0	0	0	0	0	0	0	0	0	0	0	0	0	0	0	0	0	0	0	0	0	0	0	0
Xanthomonas cassavae	0	0	0	0	0	0	0	0	0	0	0	0	0	0	0	0	0	0	0	0	0	0	0	0	0	0	0	0	0	0	0	0	0	0	0	0	0	0	0	0	0	0	0	0	0	0	0	0	0
Pelagibacterium halotolerans	0	0	0	0	0	0	0	0	0	0	0	0	0	0	0	0	0	0	0	0	0	0	0	0	0	0	0	0	0	0	0	0	0	0	0	0	0	0	0	0	0	0	0	0	0	0	0	0	0
Brenneria goodwinii	0	0	0	0	0	0	0	0	0	0	0	0	0	0	0	0	0	0	0	0	0	0	0	0	0	0	0	0	0	0	0	0	0	0	0	0	0	0	0	0	0	0	0	0	0	0	0	0	0
Halomonas hydrothermalis	0	0	0	0	0	0	0	0	0	0	0	0	0	0	0	0	0	0	0	0	0	0	0	0	0	0	0	0	0	0	0	0	0	0	0	0	0	0	0	0	0	0	0	0	0	0	0	0	0
Pseudomonas pohangensis	0	0	0	0	0	0	0	0	0	0	0	0	0	0	0	0	0	0	0	0	0	0	0	0	0	0	0	0	0	0	0	0	0	0	0	0	0	0	0	0	0	0	0	0	0	0	0	0	0
Fusarium fujikuroi	0	0	0	0	0	0	0	0	0	0	0	0	0	0	0	0	0	0	0	0	0	0	0	0	0	0	0	0	0	0	0	0	0	0	0	0	0	0	0	0	0	0	0	0	0	0	0	0	0
Corynebacterium aurimucosum	0	0	0	0	0	0	0	0	0	0	0	0	0	0	0	0	0	0	0	0	0	0	0	0	0	0	0	0	0	0	0	0	0	0	0	0	0	0	0	0	0	0	0	0	0	0	0	0	0
Burkholderiales bacterium GJ-E10	0	0	0	0	0	0	0	0	0	0	0	0	0	0	0	0	0	0	0	0	0	0	0	0	0	0	0	0	0	0	0	0	0	0	0	0	0	0	0	0	0	0	0	0	0	0	0	0	0
Shewanella bicestrii	0	0	0	0	0	0	0	0	0	0	0	0	0	0	0	0	0	0	0	0	0	0	0	0	0	0	0	0	0	0	0	0	0	0	0	0	0	0	0	0	0	0	0	0	0	0	0	0	0
Planctomyces sp. SH-PL62	0	0	0	0	0	0	0	0	0	0	0	0	0	0	0	0	0	0	0	0	0	0	0	0	0	0	0	12.4739	0	0	0	0	0	0	0	0	0	0	0	0	0	0	0	0	0	0	0	0	3.96252
Aeromicrobium marinum	0	0	0	0	0	0	0	0	0	0	0	0	0	0	0	0	0	0	0	0	0	0	0	0	0	0	0	0	0	0	0	0	0	0	0	0	0	0	0	0	0	0	0	0	0	0	0	0	0
Pseudonocardia sp. HH130630-07	0	0	0	0	0	0	0	0	0	0	0	0	0	0	0	0	0	0	0	0	0	0	0	0	0	0	0	0	0	0	0	0	0	0	0	0	0	0	0	0	0	0	0	0	0	0	0	0	0
Cellulomonas sp. PSBB021	0	0	0	0	0	0	0	0	0	0	0	0	0	0	0	0	0	0	0	0	0	0	0	0	0	0	0	0	0	0	0	0	0	0	0	0	0	0	0	0	0	0	0	0	0	0	0	0	0
Mycobacterium sp. MS1601	0	0	0	0	0	0	0	0	0	0	0	0	0	0	0	0	0	0	0	0	0	0	0	0	0	0	0	0	0	0	0	0	0	0	0	0	0	0	0	0	0	0	0	0	0	0	0	0	0
Pantoea ananatis	0	0	0	0	0	0	0	0	0	0	0	0	0	0	0	0	0	0	0	0	0	0	0	47.8401	0	0	0	0	0	0	0	0	7.74432	0	0	0	0	0	0	0	0	0	0	0	0	0	0	0	0
Serinicoccus sp. JLT9	0	0	0	0	0	0	0	0	0	0	0	0	0	0	0	0	0	0	0	0	0	0	0	0	0	0	0	0	0	0	0	0	0	0	0	0	0	0	0	0	0	0	0	0	0	0	0	0	0
Blastochloris viridis	0	0	0	0	0	0	0	0	0	0	0	0	0	0	0	0	0	0	0	0	0	0	0	0	0	0	0	0	0	0	0	0	0	0	0	0	0	0	0	0	0	0	0	0	0	0	0	0	0
Ustilago maydis	0	0	0	0	0	0	0	0	0	0	0	0	0	0	0	0	0	0	0	0	0	0	0	0	0	0	0	0	0	0	0	0	0	0	0	0	0	0	0	0	0	0	0	0	0	0	0	0	0
Debaryomyces hansenii	0	0	0	0	0	0	0	0	0	0	0	0	0	0	0	0	0	0	0	0	0	0	0	0	0	0	0	0	0	0	0	0	0	0	0	0	0	0	0	0	0	0	0	0	0	0	0	0	0
Pseudomonas sp. JY-Q	0	0	0	0	0	0	0	0	0	0	0	0	0	0	0	0	0	0	0	0	0	0	0	0	0	0	0	0	0	0	0	0	0	0	0	0	0	0	0	0	0	0	0	0	0	0	0	0	0
Thermus scotoductus	0	0	0	0	0	0	0	0	0	0	0	0	0	0	0	0	0	0	0	0	0	0	0	0	0	0	0	0	0	0	0	0	0	0	0	0	0	0	0	0	0	0	0	0	0	0	0	0	0
Lactobacillus murinus	0	0	0	0	0	0	0	0	0	0	0	0	0	0	0	0	0	0	0	0	0	0	0	0	0	0	0	0	0	0	0	0	0	0	0	0	0	0	0	0	0	0	0	0	0	0	0	0	0
Hepatitis B virus	0	0	0	0	0	0	0	0	0	0	0	0	0	0	0	0	0	0	0	0	0	0	0	0	0	13.3766	0	0	0	0	0	0	0	0	0	0	0	0	0	0	0	0	0	0	0	0	0	0	0
Brevibacterium linens	0	0	0	0	0	0	0	0	0	0	0	0	0	0	0	0	0	0	0	0	0	0	0	0	0	0	0	0	0	0	0	0	18.0701	0	0	0	0	0	0	0	0	0	25.6739	0	0	0	0	0	25.3161
Sphingobacteriaceae bacterium GW460-11-11-14-LB5	0	0	0	0	0	0	0	0	0	0	0	0	0	0	0	0	0	0	0	0	0	0	0	18.4	0	0	0	0	0	0	0	0	0	0	0	0	0	0	0	0	0	0	0	0	0	0	0	0	0
Macrococcus sp. IME1552	0	0	0	0	0	0	0	0	0	0	0	0	0	0	0	0	0	0	0	0	0	0	0	0	0	0	0	0	0	0	0	0	0	0	0	0	0	0	0	0	0	0	0	0	0	0	0	0	0
Bordetella sp. H567	0	0	0	0	0	0	0	0	0	0	0	0	0	0	0	0	0	0	0	0	0	0	0	0	0	0	0	0	0	0	0	0	0	0	0	0	0	0	0	0	0	0	0	0	0	0	0	0	0
Candida dubliniensis	0	0	0	0	0	0	0	0	0	0	0	0	0	0	0	0	0	0	0	0	0	0	0	0	0	0	0	0	0	0	0	0	0	0	0	0	0	0	0	0	0	0	0	0	0	0	0	0	0
Shewanella frigidimarina	0	0	0	0	0	0	0	0	0	0	0	0	0	0	0	0	0	0	0	0	0	0	0	0	0	0	0	0	0	0	0	0	0	0	0	0	0	0	0	0	0	0	0	0	0	0	0	0	0
Deinococcus geothermalis	0	0	0	0	0	0	0	0	0	0	0	0	0	0	0	0	0	0	0	0	0	0	0	0	0	0	0	0	0	0	0	0	0	0	0	0	0	0	0	0	0	0	0	0	0	0	0	0	0
Pseudonocardia sp. HH130629-09	0	0	0	0	0	0	0	0	0	0	0	0	0	0	0	0	0	0	0	0	0	0	0	0	0	0	0	0	0	0	0	0	0	0	0	0	0	0	0	0	0	0	0	0	0	0	0	0	0
Pectobacterium carotovorum	0	0	0	0	0	0	0	0	0	0	0	0	0	0	0	0	0	0	0	0	0	0	0	0	0	0	0	0	0	0	0	0	0	0	0	0	0	0	0	0	0	0	0	0	0	0	0	0	0
Corynebacterium stationis	0	0	0	0	0	0	0	0	0	0	0	0	0	0	0	0	0	0	0	0	0	0	0	0	0	0	0	0	0	0	0	0	0	0	0	0	0	0	0	0	0	0	0	0	0	0	0	0	0
Dickeya zeae	0	0	0	0	0	0	0	0	0	0	0	0	0	0	0	0	0	0	0	0	0	0	0	0	0	0	0	0	0	0	0	0	0	0	0	0	0	0	0	0	0	0	0	0	0	0	0	0	0
Cellulomonas gilvus	0	0	0	0	0	0	0	0	0	0	0	0	0	0	0	0	0	0	0	0	0	0	0	0	0	0	0	0	0	0	0	0	0	0	0	0	0	0	0	0	0	0	0	0	0	0	0	0	0
Phycisphaera mikurensis	0	0	0	0	0	0	0	0	0	0	0	0	0	0	0	0	0	0	0	0	0	0	0	0	0	0	0	0	0	0	0	0	0	0	0	0	0	0	0	0	0	0	0	0	0	0	0	0	0
Staphylococcus virus Sextaec	0	0	0	0	0	0	0	0	0	0	0	0	0	0	0	0	0	0	0	0	0	0	0	0	0	0	0	0	0	0	0	0	0	0	0	0	0	0	0	0	0	0	0	0	0	0	0	0	0
Saccharopolyspora erythraea	0	0	0	0	0	0	0	0	0	0	0	0	0	0	0	0	0	0	0	0	0	0	0	0	0	0	0	0	0	0	0	0	0	0	0	0	0	0	0	0	0	0	0	0	0	0	0	0	0
Staphylococcus xylosus	0	0	0	0	0	0	0	0	0	0	0	0	0	0	0	0	0	0	0	0	0	0	0	0	0	0	0	0	0	0	0	0	0	0	0	0	0	0	0	0	0	0	0	0	0	0	0	0	0
Enterobacter sp. ODB01	0	0	0	0	0	0	0	0	0	0	0	0	0	0	0	0	0	0	0	0	0	0	0	0	0	0	0	0	0	0	0	0	0	0	0	0	0	0	0	0	0	0	0	0	0	0	0	0	0
Bacillus flexus	0	0	0	0	0	0	0	0	0	0	0	0	0	0	0	0	0	0	0	0	0	0	0	0	0	0	0	0	0	0	0	0	0	0	0	0	0	0	0	0	0	0	0	0	0	0	0	0	0
Hymenobacter sp. APR13	0	0	0	0	0	0	0	0	0	0	0	0	0	0	0	0	0	0	0	0	0	0	0	0	0	0	0	0	0	0	0	0	0	0	0	0	0	0	0	0	0	0	0	0	0	0	0	0	6.38406
Salimicrobium jeotgali	0	0	0	0	0	0	0	0	0	0	0	0	0	0	0	0	0	0	0	0	0	9.96736	0	0	0	0	0	0	0	0	0	0	0	0	0	0	0	0	0	0	0	0	0	0	0	0	0	0	0
[Clostridium] thermosuccinogenes	0	0	0	0	0	0	0	0	0	0	0	0	0	0	0	0	0	0	0	0	0	0	0	0	0	0	0	0	0	0	0	0	0	0	0	0	0	0	0	0	0	0	0	0	0	0	0	0	0
Plantibacter flavus	0	0	0	0	0	0	0	0	0	0	0	0	0	0	0	0	0	0	0	0	0	0	0	31.8934	0	0	0	0	0	0	0	0	0	0	0	0	0	0	0	0	0	0	0	0	0	0	0	0	0
Aeromonas sp. ASNIH4	0	0	0	0	0	0	0	0	0	0	0	0	0	0	0	0	0	0	0	0	0	0	0	0	0	0	0	0	0	0	0	0	0	0	0	0	0	0	0	0	0	0	0	0	0	0	0	0	0
Magnetospirillum magneticum	0	0	0	0	0	0	0	0	0	0	0	0	0	0	0	0	0	0	0	0	0	0	0	0	0	0	0	0	0	0	0	0	0	0	0	0	0	0	0	0	0	0	0	0	0	0	0	0	10.7869
Leptolyngbya sp. NIES-3755	0	0	0	0	0	0	0	0	0	0	0	0	0	0	0	0	0	0	0	0	0	0	0	0	0	0	0	0	0	0	0	0	0	0	0	0	0	0	0	0	0	0	0	0	0	0	0	0	0
Bacteroides heparinolyticus	0	0	0	0	0	0	0	0	0	0	0	0	0	0	0	0	0	0	0	0	0	0	0	0	0	0	0	0	0	0	0	0	0	0	0	0	0	0	0	47.3751	0	0	0	0	0	0	0	0	0
Leptotrichia buccalis	0	0	0	0	0	0	0	0	0	0	0	0	0	0	0	0	0	0	0	0	0	0	0	0	0	0	0	0	0	0	0	0	0	0	0	0	0	0	0	45.1192	0	0	0	0	0	0	0	0	0
Pseudomonas guangdongensis	0	0	0	0	0	0	0	0	0	0	0	0	0	2.5496	0	0	0	0	0	0	0	0	0	0	0	0	0	0	0	0	0	0	0	0	0	0	0	0	0	0	0	0	0	0	0	0	0	0	0
Thioflavicoccus mobilis	0	0	0	0	7.60711	0	0	0	0	0	0	0	0	4.67427	0	0	0	0	0	0	0	0	0	0	0	0	0	0	0	0	0	0	0	0	5.1182	0	0	0	0	0	0	0	0	0	0	0	0	0	0
Nitrobacter winogradskyi	0	0	0	0	0	0	0	0	0	0	0	0	0	0	0	0	0	0	0	0	0	0	0	0	0	0	0	0	0	0	0	0	0	0	0	0	0	0	0	0	0	0	0	0	0	0	0	0	0
Lachnoclostridium phocaeense	0	0	0	0	0	0	0	0	0	0	0	0	0	0	0	0	0	0	0	0	0	0	0	0	0	0	0	0	0	0	0	0	0	0	0	0	0	0	0	0	0	0	0	0	0	0	0	10.0218	0
Prevotella dentalis	0	0	0	0	0	0	0	0	0	0	0	0	0	0	0	0	0	0	0	0	0	0	0	0	0	0	0	0	0	0	0	0	0	0	0	0	0	0	0	391.409	0	0	0	0	0	0	0	0	0
Porphyromonas crevioricanis	0	0	0	0	0	0	0	0	0	0	0	0	0	0	0	0	0	0	0	0	0	0	0	0	0	0	0	0	0	0	0	0	0	0	0	0	0	0	0	30.4554	0	0	0	0	0	0	0	0	0
Dialister sp. Marseille-P5638	0	0	0	0	0	0	0	0	0	0	0	0	0	0	0	0	0	0	0	0	0	0	0	0	0	0	0	0	0	0	0	0	0	0	0	0	0	0	0	39.4793	0	0	0	0	0	0	0	0	0
Bacteroides cellulosilyticus	0	0	0	0	0	0	0	0	0	8.14257	0	0	0	0	0	0	0	0	0	0	0	0	0	0	0	0	0	0	0	0	0	0	0	0	0	0	0	0	0	0	0	0	0	0	0	0	0	42.0914	0
Micrococcus sp. A1	0	0	0	0	0	0	0	0	0	0	0	0	23.7189	0	0	0	0	0	0	0	0	0	0	0	0	0	0	0	0	0	0	0	0	0	18.4916	0	0	0	0	0	0	0	0	0	0	0	0	0	0
Novibacillus thermophilus	0	0	0	0	0	0	0	0	0	0	0	0	0	0	0	0	0	0	0	0	0	0	0	0	0	0	0	0	0	0	0	0	0	0	0	0	0	0	0	0	0	0	0	0	0	0	0	10.6899	0
Bacillus krulwichiae	0	0	0	0	0	0	0	0	0	0	0	0	0	0	0	0	0	0	0	0	0	0	0	0	0	0	0	0	0	0	0	0	0	0	0	0	0	0	0	0	0	0	0	0	0	0	0	0	0
Methylobacterium sp. 17SD2-17	0	0	0	0	0	0	0	0	0	0	0	0	0	0	0	0	0	0	0	0	0	0	0	0	0	0	0	0	0	0	0	0	0	0	2.14634	0	0	0	0	0	0	0	0	0	0	0	0	0	0
Campylobacter gracilis	0	0	0	0	0	0	0	0	0	0	0	0	0	0	0	0	0	0	0	0	0	0	0	0	0	0	0	0	0	0	0	0	0	0	0	0	0	0	0	0	0	0	0	0	0	0	0	0	0
Vibrio coralliilyticus	0	0	0	0	0	0	0	0	0	0	0	0	0	0	0	0	0	0	0	0	0	0	0	0	0	0	0	0	0	0	0	0	0	0	0	0	0	0	0	0	0	0	0	0	0	0	0	0	0
Pandoraea pulmonicola	16.4796	0	0	0	0	0	0	0	0	0	0	0	0	0	0	0	0	0	0	0	0	0	0	0	0	0	0	0	0	0	0	0	0	0	0	0	0	0	0	0	0	0	0	0	0	0	0	0	0
Corynebacterium efficiens	0	0	0	0	0	0	0	0	0	0	0	0	0	0	0	0	0	0	0	0	49.0209	0	0	0	0	0	0	0	0	0	0	0	0	0	0	0	0	0	0	0	0	0	0	0	0	0	0	0	0
Serratia ficaria	0	0	0	0	0	0	0	0	0	0	0	0	0	0	0	0	0	0	0	0	0	0	0	0	0	0	0	0	0	0	0	0	0	0	0	0	0	0	0	0	0	0	0	0	0	0	0	0	0
Ovine enzootic nasal tumor virus	0	0	0	0	0	0	0	0	0	0	0	0	0	0	0	0	0	0	0	0	20.1112	0	0	0	0	0	0	0	0	0	0	0	0	0	0	0	0	0	0	0	0	0	0	0	0	0	0	0	0
Sinorhizobium sp. CCBAU 05631	0	0	0	0	0	0	0	0	0	0	0	0	0	0	0	0	0	0	0	0	0	0	0	0	0	0	0	0	0	0	0	0	0	0	0	0	0	0	0	0	0	0	0	0	0	0	0	0	0
Psychrobacter sp. AntiMn-1	0	0	0	0	0	0	0	0	0	0	0	0	0	0	0	0	0	0	0	0	0	0	0	0	0	0	0	0	0	0	0	0	0	0	0	0	0	0	0	0	0	0	0	0	0	0	0	0	0
Chryseobacterium piperi	230.714	0	0	0	0	0	0	0	0	0	0	0	0	0	0	0	0	0	0	0	0	0	0	0	0	0	0	0	0	0	0	0	0	0	0	0	0	0	0	147.765	0	0	0	0	0	0	0	0	0
Enterobacteriaceae bacterium ENNIH2	0	0	0	0	0	0	0	0	0	0	0	0	0	0	0	0	0	0	0	0	0	0	0	0	0	0	0	0	0	0	0	0	0	0	0	0	0	0	0	0	0	0	0	0	0	0	0	0	0
Enterococcus faecium	0	0	0	0	0	0	19.5972	0	0	0	0	0	0	0	0	0	0	0	0	0	0	0	0	0	0	0	0	0	0	0	0	0	0	0	0	0	0	0	0	0	0	0	0	0	0	0	0	221.815	0
Corynebacterium imitans	0	0	0	0	0	0	0	0	0	0	0	0	0	0	0	0	0	0	0	0	0	0	0	0	0	0	0	0	0	0	0	0	0	0	18.4916	0	0	0	0	0	0	0	0	0	0	0	0	0	0
Corynebacterium falsenii	0	0	0	0	0	0	0	0	0	0	0	0	0	0	0	0	0	0	0	0	0	0	0	0	0	0	0	0	0	0	0	0	0	0	18.4916	0	0	0	0	0	0	0	0	0	0	0	0	0	0
Pseudomonas saudiphocaensis	0	0	0	0	0	0	0	0	4.40752	0	0	0	0	4.24934	3.43132	0	0	0	0	0	0	0	0	0	0	0	0	0	0	0	0	0	0	0	3.13696	0	0	0	0	0	0	0	0	0	0	0	0	0	0
Lacinutrix sp. Bg11-31	0	0	0	0	0	0	0	0	1.6952	0	0	0	0	0	0	0	0	0	0	0	0	0	0	0	0	0	0	0	0	0	0	0	0	0	0	0	0	0	0	0	0	0	0	0	0	0	0	0	0
Lactobacillus helveticus	0	0	0	0	0	0	0	0	0	0	0	0	0	0	0	0	0	0	0	0	0	0	0	0	0	0	0	0	0	0	0	0	0	0	0	0	0	0	0	0	0	0	0	0	0	0	0	23.3841	0
Methylobacterium nodulans	0	0	0	0	0	0	0	0	8.13695	0	0	0	0	0	0	0	0	0	0	0	0	0	0	0	0	0	0	0	0	0	0	0	0	0	2.31145	0	0	0	0	0	0	0	0	0	0	0	0	0	0
Fusobacterium gonidiaformans	0	0	0	0	0	0	0	8.65309	0	0	0	0	0	0	0	0	0	0	0	0	0	0	0	0	0	0	0	0	0	0	0	0	0	0	0	0	0	0	0	0	0	0	0	0	0	0	0	0	0
Granulibacter bethesdensis	0	0	0	0	0	0	0	0	0	0	0	0	0	0	0	0	0	0	0	0	0	0	0	0	0	0	0	0	0	0	0	0	0	0	0	0	0	0	0	0	0	0	0	0	0	0	0	22.0479	0
Deinococcus gobiensis	0	0	0	0	0	0	0	0	0	0	0	0	0	0	0	0	0	0	0	0	0	0	0	0	0	0	0	0	0	0	0	0	0	0	0	0	0	0	0	0	0	0	0	0	0	0	0	0	0
Corynebacterium striatum	0	0	0	0	0	0	0	0	0	0	0	0	0	0	0	0	0	0	0	0	0	0	0	0	0	0	0	0	0	0	0	0	0	0	10.8968	0	0	0	0	0	0	0	0	0	0	0	0	0	0
Streptobacillus moniliformis	0	0	0	0	0	0	0	0	0	0	0	0	0	0	0	0	0	0	0	0	0	0	0	0	0	0	0	0	0	0	0	0	0	0	0	0	0	0	0	20.3036	0	0	0	0	0	0	0	0	0
Pseudomonas sp. St29	0	0	0	0	0	0	0	0	0	0	0	0	0	0	0	0	0	0	0	0	0	0	0	0	0	0	0	0	0	0	0	0	0	0	0	0	0	0	0	0	0	0	0	0	0	0	0	0	0
Hoeflea phototrophica	0	0	0	0	0	0	0	0	0	0	0	0	0	0	0	0	0	0	0	0	0	0	0	0	0	0	0	0	0	0	0	0	0	0	0	0	0	0	0	0	0	0	0	0	0	0	0	0	0
Massilia sp. YMA4	0	0	0	0	0	0	0	0	0	0	0	0	9.88289	0	0	0	0	0	0	0	0	0	0	0	0	0	0	0	0	0	0	0	0	0	0	0	0	0	0	0	0	0	0	0	0	0	0	0	0
Escherichia albertii	0	0	0	0	0	0	0	0	0	0	0	0	0	0	0	0	0	0	0	0	0	0	0	0	0	0	0	0	0	0	0	0	0	0	0	0	0	0	0	0	0	0	0	0	0	0	0	0	0
Mobiluncus curtisii	0	0	0	0	0	0	0	0	0	0	0	0	0	0	0	0	0	0	0	0	35.1945	0	0	0	0	0	0	0	0	0	0	0	0	0	0	0	0	0	0	0	0	0	0	0	0	0	0	0	0
Olsenella uli	0	0	0	0	0	0	0	0	0	0	0	0	0	0	0	0	0	0	0	0	0	0	0	0	0	0	0	0	0	0	0	0	0	0	0	0	0	0	0	91.3663	0	0	0	0	0	0	0	0	0
Aureimonas sp. AU20	0	0	0	0	0	0	0	0	0	0	0	0	0	0	0	0	0	0	0	0	0	0	0	0	0	0	0	0	0	0	0	0	0	0	2.47655	0	0	0	0	0	0	0	0	0	0	0	0	0	0
Veillonella parvula	0	0	0	0	0	0	0	0	0	0	0	0	3.62373	0	0	0	0	0	0	0	0	0	0	0	0	0	0	0	0	0	0	0	0	0	0	0	0	0	0	5304.89	0	0	0	0	0	0	0	11.358	0
Rhizobium sp. CIAT894	0	0	0	0	0	0	0	0	5.0856	0	0	0	0	5.24085	0	0	0	0	0	0	0	0	0	0	0	0	0	0	0	0	0	0	0	0	0	0	0	0	0	0	0	0	0	0	0	0	0	0	0
Serratia sp. YD25	0	0	0	0	0	0	0	0	0	0	0	0	0	0	0	0	0	0	0	0	0	0	0	0	0	0	0	0	0	0	0	0	0	0	0	0	0	0	0	0	0	0	0	0	0	0	0	0	0
Sphingorhabdus flavimaris	0	0	0	0	0	0	0	0	5.93319	0	0	0	0	0	0	0	0	0	0	0	0	0	0	0	0	0	0	0	0	0	0	0	0	0	0	0	0	0	0	0	0	0	0	0	0	0	0	0	0
Chryseobacterium camelliae	0	0	0	0	0	0	0	0	0	0	0	0	0	0	0	0	0	0	0	0	0	0	0	0	0	0	0	0	0	0	0	0	0	0	0	0	0	0	0	0	0	0	0	0	0	0	0	0	0
Paenibacillus polymyxa	0	0	0	0	0	0	0	0	0	0	0	0	0	0	0	0	0	0	0	0	0	0	0	0	0	0	0	0	0	0	0	0	0	0	0	0	0	0	0	0	0	0	0	0	0	0	0	0	0
Ruminococcus bicirculans	0	0	0	0	0	0	0	0	0	0	0	0	0	0	0	0	0	0	0	0	0	0	0	0	0	0	0	0	0	0	0	0	0	0	0	0	0	0	0	0	0	0	0	0	0	0	0	9.35365	0
Lactobacillus plantarum	0	0	0	0	0	0	0	0	0	0	0	0	0	9.63183	0	0	0	0	0	0	0	0	0	0	0	0	0	0	0	0	0	0	0	0	5.44841	0	0	0	0	82.3425	0	0	0	0	0	0	0	40.7552	0
Tessaracoccus flavescens	0	0	0	88.5565	0	0	0	0	0	0	0	0	0	0	0	0	0	0	0	0	0	0	0	0	0	0	0	0	0	0	0	0	0	0	0	0	0	0	0	0	0	0	0	0	0	0	0	0	0
Prevotella scopos	0	0	0	0	0	0	0	0	0	0	0	0	0	0	0	0	0	0	0	0	21.3681	0	0	0	0	0	0	0	0	0	0	0	0	0	0	0	0	0	0	269.587	0	0	0	0	0	0	0	0	0
Capnocytophaga leadbetteri	0	0	0	0	0	0	0	0	0	0	0	0	0	0	0	0	0	0	0	0	0	0	0	0	0	0	0	0	0	0	0	0	0	0	0	0	0	0	0	0	0	0	0	0	0	0	0	0	0
Janthinobacterium agaricidamnosum	0	0	0	0	0	0	0	0	0	0	0	0	0	0	0	0	0	0	0	0	0	0	0	0	0	0	0	0	0	0	0	0	0	0	3.46717	0	0	0	0	0	0	0	0	0	0	0	0	0	0
Pseudomonas citronellolis	0	0	0	0	0	0	0	0	1.86472	0	0	0	0	3.8244	4.36714	0	0	0	0	0	0	0	0	0	0	0	0	0	0	0	0	0	0	0	0	0	0	0	0	0	0	0	0	0	0	0	0	0	0
Mycolicibacterium gilvum	0	0	0	0	0	0	0	0	0	0	0	0	0	0	0	0	0	0	0	0	0	0	0	0	0	0	0	0	0	0	0	0	0	0	0	0	0	0	0	0	0	0	0	0	0	0	0	0	0
Afipia sp. GAS231	53.7755	0	0	193.214	0	0	37.0169	28.8436	0	0	48.466	45.6011	0	0	0	32.4476	0	0	0	0	0	0	0	0	0	0	0	0	0	0	0	0	0	0	0	0	0	0	0	55.271	0	0	0	0	0	0	0	0	0
Bradyrhizobium sp. ORS 278	0	0	0	156.987	0	0	14.5164	15.864	0	0	0	0	0	0	0	0	0	0	0	0	0	0	0	0	0	0	0	0	0	0	0	0	0	0	0	0	0	0	0	22.5596	0	0	0	0	0	0	0	0	0
Bifidobacterium dentium	0	0	0	0	0	0	0	0	0	0	0	0	0	0	0	0	0	0	0	0	0	0	0	0	0	0	0	0	0	0	0	0	0	0	0	0	0	0	0	38.3513	0	0	0	0	0	0	0	0	0
Lachnoclostridium sp. YL32	0	0	0	0	0	0	0	0	0	0	0	0	0	0	0	0	0	0	0	0	0	0	0	0	0	0	0	0	0	0	0	0	0	0	0	0	0	0	0	0	0	0	0	0	0	0	0	0	0
Bradyrhizobium sp. CCGE-LA001	0	0	0	0	0	6.40891	11.6132	10.0953	0	0	11.821	9.97524	0	0	5.30295	0	0	0	0	0	0	0	0	0	0	0	0	0	0	0	0	0	0	0	3.96248	0	0	0	0	0	0	0	0	0	0	0	0	0	0
Dickeya fangzhongdai	0	0	0	1094.88	0	0	0	0	0	0	0	0	0	0	0	0	1005.03	0	0	0	0	0	0	0	0	0	0	0	0	0	0	0	0	0	0	0	0	0	0	0	0	0	0	0	0	0	0	1890.77	0
Peptoniphilus sp. ING2-D1G	0	0	0	0	0	0	0	0	0	0	0	0	0	0	0	0	0	0	0	0	0	0	0	0	0	0	0	0	0	0	0	0	0	0	0	0	0	0	0	0	0	0	0	0	0	0	0	0	0
Pseudomonas sp. UW4	0	0	0	0	0	0	0	0	2.03424	0	0	0	0	0	0	0	0	0	0	0	0	0	0	0	0	0	0	0	0	0	0	0	0	0	0	0	0	0	0	0	0	0	0	0	0	0	0	0	0
Blautia hansenii	0	0	0	0	0	0	0	0	0	0	22.4599	0	0	0	0	0	0	0	0	0	0	0	0	0	0	0	0	0	0	0	0	0	0	0	0	0	0	0	0	0	0	0	0	0	0	0	0	9.35365	0
Prevotella enoeca	0	0	0	0	0	0	0	0	0	0	0	0	0	0	0	0	0	0	0	0	0	0	0	0	0	0	0	0	0	0	0	0	0	0	0	0	0	0	0	487.287	0	0	0	0	0	0	0	0	0
Bifidobacterium pseudocatenulatum	0	0	0	0	0	0	0	0	0	0	0	0	0	0	0	0	0	0	0	0	0	0	0	0	0	0	0	0	0	0	0	0	0	0	0	0	0	0	0	0	0	0	0	0	0	0	0	57.4581	0
Streptococcus pyogenes	0	0	0	0	0	0	0	0	0	7.12474	0	0	0	0	0	0	0	0	0	0	0	0	0	0	0	0	0	0	0	0	0	0	0	0	0	0	0	0	0	210.932	0	0	0	0	0	0	0	0	0
Methylobacterium sp. 17Sr1-28	0	0	0	0	0	0	0	0	0	0	0	0	0	0	11.5417	0	0	0	0	0	0	0	0	0	0	0	0	0	0	0	0	0	0	0	0	0	0	0	0	0	0	0	0	0	0	0	0	0	0
Veillonella rodentium	0	0	0	0	0	0	0	0	0	0	0	0	0	0	0	0	0	0	0	0	0	0	0	0	0	0	0	0	0	0	0	0	0	0	0	0	0	0	0	51.8871	0	0	0	0	0	0	0	0	0
[Eubacterium] sulci	0	0	0	0	0	0	0	0	0	0	0	0	0	0	0	0	0	0	0	0	0	0	0	0	0	0	0	0	0	0	0	0	0	0	0	0	0	0	0	31.5834	0	0	0	0	0	0	0	0	0
Arsenicicoccus sp. oral taxon 190	0	0	0	0	0	0	0	0	0	0	0	0	0	0	0	0	0	0	0	0	0	0	0	0	0	0	0	0	0	0	0	0	0	15.3172	0	0	0	0	0	0	0	0	0	0	0	0	0	0	0
Rhodobacteraceae bacterium QY30	0	0	0	0	0	0	0	0	2.71232	0	0	0	0	0	0	0	0	0	0	0	0	0	0	0	0	0	0	0	0	0	0	0	0	0	6.27393	0	0	0	0	0	0	0	0	0	0	0	0	0	0
Serratia sp. SCBI	0	0	0	0	0	0	0	0	0	0	0	0	0	0	0	0	0	0	0	0	0	0	0	0	0	0	0	0	0	0	0	0	0	0	0	0	0	0	0	0	0	0	0	0	0	0	0	0	0
Parabacteroides distasonis	0	0	0	0	0	0	0	0	0	961.84	8.27469	0	11.8595	0	0	0	0	0	0	0	0	0	0	0	0	0	0	0	0	0	0	0	0	0	0	0	0	0	0	0	0	0	0	0	0	0	0	30.0653	0
Fusobacterium ulcerans	0	0	0	0	0	0	0	0	0	0	0	0	0	0	0	0	0	0	0	0	15.0834	0	0	0	0	0	0	0	0	0	0	0	0	0	0	0	0	0	0	0	0	0	0	0	0	0	0	0	0
Prevotella sp. oral taxon 299	0	0	0	0	0	0	0	0	0	0	0	0	0	0	0	0	0	0	0	0	0	0	0	0	0	0	0	0	0	0	0	0	0	0	0	0	0	0	0	281.995	0	0	0	0	0	0	0	0	0
Pseudomonas protegens	0	0	0	0	0	0	0	0	0	0	0	0	0	2.83289	0	0	0	0	0	0	0	0	0	0	0	0	0	0	0	0	0	0	0	0	0	0	0	0	0	0	0	0	0	0	0	0	0	0	0
Blautia sp. N6H1-15	0	0	0	0	0	0	0	0	0	0	8.86574	0	0	0	0	0	0	0	0	0	0	0	0	0	0	0	0	0	0	0	0	0	0	0	0	0	0	0	0	0	0	0	0	0	0	0	0	0	0
Bacteroides caecimuris	0	0	0	0	0	0	0	0	0	25.4455	0	0	0	0	0	0	0	0	0	0	0	0	0	0	0	0	0	0	0	0	0	0	0	0	0	0	0	0	0	0	0	0	0	0	0	0	0	11.358	0
Halorubrum trapanicum	0	0	0	0	0	0	0	0	0	0	0	0	0	0	0	0	0	0	0	0	0	0	0	0	0	0	0	0	0	0	0	0	0	0	2.97186	0	0	0	0	0	0	0	0	0	0	0	0	0	0
Massilia violaceinigra	0	0	0	0	0	0	0	0	0	0	0	0	0	0	0	0	0	0	0	0	0	0	0	0	0	0	0	0	0	0	0	0	0	0	3.13696	0	0	0	0	0	0	0	0	0	0	0	0	0	0
Bordetella sp. N	0	0	0	0	0	0	0	0	0	0	0	0	0	0	0	0	0	0	0	0	0	0	0	0	0	0	0	0	0	0	0	0	0	0	0	0	0	0	0	0	0	0	0	0	0	0	0	0	0
[Clostridium] bolteae	0	0	0	0	0	0	0	0	0	68.7029	0	0	4.94145	0	0	0	0	0	0	0	0	0	0	0	0	0	0	0	0	0	0	0	0	0	0	0	0	0	0	0	0	0	0	0	0	0	0	42.0914	0
Jaagsiekte sheep retrovirus	0	0	0	0	0	0	0	0	0	0	0	0	0	0	0	0	0	0	0	0	35.1945	0	0	0	0	0	0	0	0	0	0	0	0	0	0	0	0	0	0	0	0	0	0	0	0	0	0	7.3493	0
Halorubrum lacusprofundi	0	0	0	0	0	0	0	0	0	0	0	0	0	0	0	0	0	0	0	0	0	0	0	0	0	0	0	0	0	0	0	0	0	0	2.64165	0	0	0	0	0	0	0	0	0	0	0	0	0	0
Pseudomonas sp. TKP	0	0	0	0	0	0	0	0	0	0	0	0	0	0	0	0	0	0	0	0	0	0	0	0	0	0	0	0	0	0	0	0	0	0	0	0	0	0	0	0	0	0	0	0	0	0	0	0	0
Burkholderia vietnamiensis	0	0	0	0	0	0	0	0	0	0	0	0	0	0	0	0	0	0	0	0	0	0	0	0	0	0	0	0	0	0	0	0	0	0	28.3978	0	0	0	0	0	0	0	0	0	0	0	0	0	0
Bacteroides salanitronis	0	0	0	0	0	0	0	0	0	0	0	0	0	0	0	0	0	0	0	0	0	0	0	0	0	0	0	0	0	0	0	0	0	0	0	0	0	0	0	0	0	0	0	0	0	0	0	10.0218	0
Myroides odoratus	96.2756	0	0	0	0	0	0	0	0	0	0	0	0	0	0	0	0	0	0	0	0	0	0	0	0	0	0	0	0	0	0	0	0	0	0	0	0	0	0	67.6788	0	0	0	0	0	0	0	0	0
Starkeya novella	0	0	0	0	0	0	0	0	4.06848	0	0	0	0	2.69125	5.30295	0	0	0	0	0	0	0	0	0	0	0	0	0	0	0	0	0	0	0	0	0	0	0	0	0	0	0	0	0	0	0	0	0	0
Shewanella loihica	0	0	0	0	0	0	0	0	3.05136	0	0	0	0	0	0	0	0	0	0	0	0	0	0	0	0	0	0	0	0	0	0	0	0	0	0	0	0	0	0	0	0	0	0	0	0	0	0	0	0
Turicibacter sp. H121	0	0	0	0	0	0	0	0	0	0	0	0	0	0	0	0	0	0	0	0	0	0	0	0	0	0	0	0	0	0	0	0	0	0	0	0	0	0	0	0	0	0	0	0	0	0	0	0	0
Microbacterium aurum	0	0	0	0	0	0	0	0	0	0	0	0	0	0	0	0	0	0	0	0	0	0	0	0	0	0	0	0	0	0	0	0	0	0	0	0	0	0	0	0	0	0	0	0	0	0	0	55.4538	0
[Candida] glabrata	0	0	0	0	0	0	0	0	0	0	0	0	7.24745	0	0	0	0	0	0	0	0	0	0	0	0	0	0	0	0	0	0	0	0	0	0	0	0	0	0	0	0	0	0	0	0	0	0	0	0
Streptococcus constellatus	0	0	0	0	0	0	0	0	0	0	0	0	0	0	0	0	0	0	0	0	0	0	0	0	0	0	0	0	0	0	0	0	0	0	0	0	0	0	0	1560	0	0	0	0	0	0	0	0	0
Finegoldia magna	0	0	0	0	0	0	0	0	0	0	0	0	0	0	0	0	0	0	0	0	0	0	0	0	0	0	0	0	0	0	0	0	0	0	5.28331	0	0	0	0	0	0	0	0	0	0	0	0	0	0
Candida orthopsilosis	0	0	0	0	0	0	0	0	4.40752	0	0	0	0	0	0	0	0	0	0	0	0	0	0	0	0	0	0	0	0	0	0	0	0	0	0	0	0	0	0	0	0	0	0	0	0	0	0	0	0
Rhizobium etli	0	0	0	0	0	0	0	0	0	0	0	0	0	0	0	0	0	0	0	0	0	0	0	0	0	0	0	0	0	0	0	0	0	0	20.3077	0	0	0	0	0	0	0	0	0	0	0	0	0	0
Parvibaculum lavamentivorans	0	0	0	0	0	0	0	0	0	0	0	0	0	0	0	0	0	0	0	0	0	0	0	0	0	0	0	0	0	0	0	0	0	0	0	0	0	0	0	0	0	0	0	0	0	0	0	0	0
Bifidobacterium bifidum	0	0	0	0	0	0	0	0	0	0	0	0	0	0	0	0	0	0	0	0	0	0	0	0	0	0	0	0	0	0	0	0	0	0	2.14634	0	0	0	0	0	0	0	0	0	0	0	0	0	0
Staphylococcus pasteuri	0	0	0	34.215	0	0	0	0	0	0	0	0	0	0	0	0	0	0	0	0	0	0	0	0	0	0	0	0	0	0	0	0	0	0	0	0	0	0	0	0	0	0	0	0	0	0	0	7.3493	0
Methylobacterium sp. AMS5	0	0	0	0	0	0	0	0	0	0	0	0	0	0	0	0	0	0	0	0	0	0	0	0	0	0	0	0	0	0	0	0	0	0	0	0	0	0	0	0	0	0	0	0	0	0	0	25.3885	0
Burkholderia sp. CCGE1001	0	0	0	0	0	0	0	0	0	0	0	0	0	0	0	0	0	0	0	0	0	0	0	0	0	0	0	0	0	0	0	0	0	0	0	0	0	0	0	0	0	0	0	0	0	0	0	0	0
Bradyrhizobium sp. S23321	13.8776	0	0	0	0	6.05286	0	0	0	14.7584	0	0	0	0	0	0	0	0	0	0	0	0	0	0	0	0	0	0	0	0	0	0	0	0	4.9531	0	0	0	0	0	0	0	0	0	0	0	0	0	0
Pseudomonas koreensis	0	0	0	0	0	0	0	0	0	0	0	0	0	0	0	0	0	0	0	0	0	0	0	0	0	0	0	0	0	0	0	0	0	0	0	0	0	0	0	0	0	0	0	0	0	0	0	0	0
Streptococcus pasteurianus	0	0	0	0	0	0	0	0	0	0	9.45679	0	0	0	0	0	0	0	0	0	0	0	0	0	0	0	0	0	0	0	0	0	0	0	0	0	0	0	0	0	0	0	0	0	0	0	0	55.4538	0
Rhodobacter sp. CZR27	0	0	0	0	0	0	0	0	0	0	0	0	0	0	0	0	0	0	0	0	0	0	0	0	0	0	0	0	0	0	0	0	0	0	4.29269	0	0	0	0	0	0	0	0	0	0	0	0	0	0
Chryseobacterium sp. T16E-39	684.337	0	0	0	0	0	0	0	0	0	0	0	0	0	0	0	0	0	0	0	0	0	0	0	0	0	0	0	0	0	0	0	0	5.89125	0	0	0	0	0	428.632	0	0	0	0	0	0	0	0	0
Stenotrophomonas sp. LM091	0	0	0	0	0	0	0	0	0	0	0	0	0	0	0	0	0	0	0	0	0	0	0	0	0	0	0	0	0	0	0	0	0	0	0	0	0	0	0	101.518	0	0	0	0	0	0	0	0	0
Pepper chlorotic spot virus	0	0	0	0	0	0	0	0	0	0	0	0	0	0	0	0	0	0	0	0	0	0	0	0	0	0	0	0	0	0	0	0	0	0	0	0	0	0	0	0	0	0	0	0	0	0	0	0	0
Oligotropha carboxidovorans	0	0	0	0	0	0	0	0	0	0	0	0	0	0	0	0	0	0	0	0	0	0	0	0	0	0	0	0	0	0	0	0	0	0	0	0	0	0	0	0	0	0	0	0	0	0	0	0	0
Haemophilus influenzae	0	0	0	0	0	0	0	0	0	0	0	0	0	0	0	0	0	0	0	0	0	0	0	0	0	0	0	0	0	0	0	0	0	0	0	0	0	0	0	19.1756	0	0	0	0	0	0	0	0	0
Brachybacterium sp. P6-10-X1	0	0	0	0	0	0	0	0	0	0	0	0	8.8946	0	0	0	0	0	0	0	0	0	0	0	0	0	0	0	0	0	0	0	0	0	3.96248	0	0	0	0	0	0	0	0	0	0	0	0	0	0
Bordetella parapertussis	0	0	0	0	50.3971	0	0	0	0	0	0	0	0	17.4223	0	0	0	0	0	0	0	0	0	0	0	0	0	0	0	0	0	0	0	0	0	0	0	0	0	0	0	0	0	0	0	0	0	0	0
Raoultella sp. X13	0	0	0	0	0	0	0	0	0	0	0	0	0	0	0	0	0	0	0	0	0	0	0	0	0	0	0	0	0	0	0	0	0	0	0	0	0	0	0	0	0	0	0	0	0	0	0	0	0
Methylobacterium sp. PR1016A	0	0	0	124.784	0	0	0	0	0	0	0	0	0	0	13.7253	0	0	0	0	0	0	0	0	0	0	0	0	0	0	0	0	0	0	0	0	0	0	0	0	0	0	0	0	0	0	0	0	32.7378	0
[Eubacterium] rectale	0	0	0	36.2277	0	0	0	0	0	0	0	0	11.8595	0	0	0	0	0	0	0	0	0	0	0	0	0	0	0	0	0	0	0	0	0	0	0	0	0	0	0	0	0	0	0	0	0	0	50.1089	0
Dyella japonica	0	0	0	0	0	0	0	0	0	0	0	0	0	0	0	0	0	0	0	0	0	0	0	0	0	0	0	0	0	0	0	0	0	0	0	0	0	0	0	0	0	0	0	0	0	0	0	0	0
Pandoraea thiooxydans	0	0	0	0	0	0	0	0	0	0	0	0	0	0	0	0	0	0	0	0	0	0	0	0	0	0	0	0	0	0	0	0	0	0	0	0	0	0	0	0	0	0	0	0	0	0	0	16.703	0
Streptomyces sp. 4F	0	0	0	0	0	0	0	0	0	0	0	0	0	0	0	0	0	0	0	0	0	0	0	0	0	0	0	0	0	0	0	0	0	0	0	0	0	0	0	0	0	0	0	0	0	0	0	64.1393	0
Bacteroides zoogleoformans	0	0	0	0	0	0	0	0	0	0	0	0	0	0	0	0	0	0	0	0	0	0	0	0	0	0	0	0	0	0	0	0	0	0	0	0	0	0	0	90.2384	0	0	0	0	0	0	0	0	0
Edwardsiella tarda	0	0	0	0	0	0	0	0	0	382.701	0	0	0	0	0	0	0	0	0	0	0	0	0	0	0	0	0	0	0	0	0	0	0	0	0	0	0	0	0	0	0	0	0	0	0	0	0	0	0
Selenomonas sp. oral taxon 126	0	0	0	0	0	0	0	0	0	0	0	0	0	0	0	0	0	0	0	0	0	0	0	0	0	0	0	0	0	0	0	0	0	0	0	0	0	0	0	219.956	0	0	0	0	0	0	0	0	0
Prevotella melaninogenica	0	0	0	0	0	0	0	0	0	0	0	0	0	0	0	0	0	0	0	0	0	0	0	0	0	0	0	0	0	0	0	0	0	0	0	0	0	0	0	534.662	0	0	0	0	0	0	0	0	0
Burkholderia contaminans	0	0	0	0	0	0	0	0	0	0	0	0	0	0	0	0	76.2107	0	0	0	0	0	0	0	0	0	0	0	0	0	0	0	0	0	0	0	0	0	0	0	0	0	0	0	0	0	0	41.4233	0
Fusobacterium sp. oral taxon 203	0	0	0	0	0	0	0	0	0	0	0	0	0	0	0	0	0	0	0	0	0	0	0	0	0	0	0	0	0	0	0	0	0	0	0	0	0	0	0	137.613	0	0	0	0	0	0	0	0	0
Citrobacter rodentium	0	0	0	0	0	0	0	0	0	0	0	0	0	0	0	0	0	0	0	0	0	0	0	0	0	0	0	0	0	0	0	0	0	0	0	0	0	0	0	0	0	0	0	0	0	0	0	0	0
Prevotella ruminicola	0	0	0	0	0	0	0	0	0	0	0	0	0	0	0	0	0	0	0	0	0	0	0	0	0	0	0	0	0	0	0	0	0	0	0	0	0	0	0	25.9435	0	0	0	0	0	0	0	0	0
Marinobacter salarius	0	0	0	0	0	0	0	0	0	0	0	0	0	0	0	0	0	0	0	0	0	0	0	0	0	0	0	0	0	0	0	0	0	0	2.97186	0	0	0	0	0	0	0	0	0	0	0	0	0	0
Rhodobacter sp. LPB0142	0	0	0	0	0	66.5815	0	0	21.19	36.6415	0	0	67.8625	25.0711	50.2221	0	0	0	0	0	0	0	0	0	0	0	0	0	0	0	0	0	0	0	30.0488	0	0	0	0	0	0	0	0	0	0	0	0	0	0
Acetoanaerobium sticklandii	0	0	0	0	0	0	0	0	0	0	0	0	0	0	0	0	0	0	0	0	0	0	0	0	0	0	0	0	0	0	0	0	0	0	3.63227	0	0	0	0	0	0	0	0	0	0	0	0	0	0
Pseudomonas syringae	0	0	0	0	0	0	0	0	6.95031	11.7049	0	0	0	8.64032	0	0	0	0	0	0	0	0	0	0	0	0	0	0	0	0	0	0	0	14.9245	6.10882	0	0	0	0	0	0	0	0	0	0	0	0	0	0
Klebsiella aerogenes	0	0	0	0	0	0	0	0	0	0	0	0	0	2.97454	0	0	0	0	0	0	0	0	0	0	0	0	0	0	0	0	0	0	0	0	0	0	0	0	0	0	0	0	0	0	0	0	0	0	0
Campylobacter ureolyticus	0	0	0	0	0	0	0	0	0	0	0	0	0	0	0	0	0	0	0	0	20.1112	0	0	0	0	0	0	0	0	0	0	0	0	0	0	0	0	0	0	0	0	0	0	0	0	0	0	0	0
Nitratireductor sp. OM-1	0	0	0	0	0	0	0	0	0	0	0	0	0	0	0	0	0	0	0	0	0	0	0	0	0	0	0	0	0	0	0	0	0	0	0	0	0	0	0	0	0	0	0	0	0	0	0	0	0
Dinoroseobacter shibae	0	0	0	0	0	0	0	0	0	0	0	0	0	0	0	0	0	0	0	0	0	0	0	0	0	0	0	0	0	0	0	0	0	0	30.379	0	0	0	0	0	0	0	0	0	0	0	0	0	0
Bordetella flabilis	0	0	0	0	0	0	0	0	0	0	0	0	0	0	0	0	0	0	0	0	0	0	0	0	0	0	0	0	0	0	0	0	0	0	3.96248	0	0	0	0	0	0	0	0	0	0	0	0	0	0
Acinetobacter sp. LoGeW2-3	0	0	0	0	0	0	0	0	0	0	0	0	0	0	0	0	0	0	0	0	0	0	0	0	0	0	0	0	0	0	0	0	0	0	0	0	0	0	0	0	0	0	0	0	0	0	0	8.68553	0
Agrococcus carbonis	0	0	0	0	0	0	0	0	0	0	0	0	0	0	0	0	0	0	0	0	0	0	0	0	0	0	0	0	0	0	0	0	0	0	10.5666	0	0	0	0	0	0	0	0	0	0	0	0	0	0
Bacillus horikoshii	0	0	0	0	0	0	0	0	0	0	0	0	0	0	0	0	0	0	0	0	0	0	0	0	0	0	0	0	0	0	0	0	0	0	0	0	0	0	0	0	0	0	0	0	0	0	0	231.837	0
Phytobacter sp. SCO41	0	0	0	0	0	0	0	0	0	0	0	0	0	0	0	0	0	0	0	0	0	0	0	0	0	0	0	0	0	0	0	0	0	0	0	0	0	0	0	0	0	0	0	0	0	0	0	0	0
Serratia rubidaea	0	0	0	0	0	0	0	0	0	0	0	0	0	0	0	0	0	0	0	0	0	0	0	0	0	0	0	0	0	0	0	0	0	0	0	0	0	0	0	0	0	0	0	0	0	0	0	0	0
[Eubacterium] hallii	0	0	0	0	0	0	0	0	0	0	0	0	7.90631	0	0	0	0	0	0	0	0	0	0	0	0	0	0	0	0	0	0	0	0	0	0	0	0	0	0	0	0	0	0	0	0	0	0	16.0348	0
Lactobacillus mucosae	0	0	0	0	0	0	0	0	0	0	0	0	0	0	0	0	0	0	0	0	0	0	0	0	0	0	0	0	0	0	0	0	0	0	0	0	0	0	0	84.5985	0	0	0	0	0	0	0	0	0
Steroidobacter denitrificans	0	0	0	0	0	0	0	0	0	0	0	0	0	0	0	0	0	0	0	0	0	0	0	0	0	0	0	0	0	0	0	0	0	0	0	0	0	0	0	0	0	0	0	0	0	0	0	0	0
Pseudomonas sp. M30-35	0	0	0	0	0	0	0	0	0	0	0	0	0	2.5496	0	0	0	0	0	0	0	0	0	0	0	0	0	0	0	0	0	0	0	3.9275	0	0	0	0	0	0	0	0	0	0	0	0	0	0	0
Microbacterium sp. BH-3-3-3	0	0	0	0	0	0	0	0	0	0	0	0	0	0	0	0	0	0	0	0	0	0	0	0	0	0	0	0	0	0	0	0	0	0	0	0	0	0	0	0	0	0	0	0	0	0	0	0	0
Pseudomonas sp. StFLB209	0	0	0	0	0	0	0	0	0	0	0	0	0	0	0	0	0	0	0	0	0	0	0	0	0	0	0	0	0	0	0	0	0	3.9275	1.81614	0	0	0	0	0	0	0	0	0	0	0	0	0	0
Thielavia terrestris	0	0	0	0	0	0	0	0	0	0	0	0	0	0	0	0	0	0	0	0	0	0	0	0	0	0	0	0	0	0	0	0	0	0	0	0	0	0	0	0	0	0	0	0	0	0	0	0	0
Gemmobacter sp. HYN0069	0	0	0	0	0	0	0	0	8.47599	0	0	0	17.1303	7.36552	0	0	0	0	0	0	0	0	0	0	0	0	0	0	0	0	0	0	0	0	8.25517	0	0	0	0	0	0	0	0	0	0	0	0	0	0
Pseudomonas alkylphenolica	0	0	0	0	0	5.69681	0	9.37418	5.76367	5.59801	0	0	7.24745	4.67427	3.11938	0	0	0	0	0	0	0	0	0	0	0	0	0	0	0	0	0	0	7.85499	3.96248	0	0	0	0	0	0	0	0	0	0	0	0	0	0
Lactobacillus pentosus	0	0	0	0	0	0	0	0	0	0	0	0	0	0	0	0	0	0	0	0	0	0	0	0	0	0	0	0	0	0	0	0	0	0	0	0	0	0	0	0	0	0	0	0	0	0	0	0	0
Bradyrhizobium ottawaense	0	0	0	0	0	107.883	342.588	319.443	0	0	0	0	0	0	0	0	0	0	0	0	0	0	0	0	0	0	0	0	0	0	0	0	0	0	0	0	0	0	0	497.439	0	0	0	0	0	0	0	0	0
Actinoalloteichus sp. AHMU CJ021	0	0	0	0	0	0	0	0	0	0	0	0	0	0	0	0	0	0	0	0	0	0	0	0	0	0	0	0	0	0	0	0	0	0	4.45779	0	0	0	0	0	0	0	0	0	0	0	0	0	0
Pseudomonas brassicacearum	0	0	0	0	0	0	0	0	0	0	0	0	0	4.67427	0	0	0	0	0	0	0	0	0	0	0	0	0	0	0	0	0	0	0	0	0	0	0	0	0	0	0	0	0	0	0	0	0	0	0
Flavobacterium sp. HYN0056	0	0	0	0	0	0	0	0	0	0	0	0	0	12.1814	0	0	0	0	0	0	0	0	0	0	0	0	0	0	0	0	0	0	0	0	0	0	0	0	0	0	0	0	0	0	0	0	0	0	0
Selenomonas sputigena	0	0	0	0	0	0	0	0	0	0	0	13.5378	0	0	0	0	0	0	0	0	0	0	0	0	0	0	0	0	0	0	0	0	0	0	0	0	0	0	0	13549.3	0	0	0	0	0	0	0	0	0
Serratia sp. FS14	0	0	0	0	0	0	0	0	0	0	0	0	0	0	0	0	0	0	0	0	0	0	0	0	0	0	0	0	0	0	0	0	0	0	0	0	0	0	0	0	0	0	0	0	0	0	0	0	0
Rhizobium favelukesii	0	0	0	0	0	0	0	0	0	0	0	0	0	6.09072	0	0	0	0	0	0	0	0	0	0	0	0	0	0	0	0	0	0	0	13.7462	0	0	0	0	0	0	0	0	0	0	0	0	0	0	0
Flavobacterium crassostreae	0	0	0	0	0	0	0	0	0	0	0	0	0	6.09072	19.9641	0	0	0	0	0	0	0	0	0	0	0	0	0	0	0	0	0	0	0	8.09006	0	0	0	0	0	0	0	0	0	0	0	0	0	0
Aminobacter aminovorans	0	0	0	0	0	0	0	0	3.22088	0	0	0	0	3.54111	0	0	0	0	0	0	0	0	0	0	0	0	0	0	0	0	0	0	0	0	3.46717	0	0	0	0	0	0	0	0	0	0	0	0	0	0
Anaerostipes hadrus	0	0	0	0	0	0	0	0	0	0	0	0	0	0	0	0	0	0	0	0	0	0	0	0	0	0	0	0	0	0	0	0	0	0	0	0	0	0	0	0	0	0	0	0	0	0	0	38.0827	0
Rhizobium sp. NXC14	0	0	0	0	0	0	0	0	0	0	0	0	0	2.83289	0	0	0	0	0	0	0	0	0	0	0	0	0	0	0	0	0	0	0	0	0	0	0	0	0	0	0	0	0	0	0	0	0	0	0
Rhodospirillum centenum	0	0	0	0	0	0	0	0	0	0	0	0	0	0	0	0	0	0	0	0	0	0	0	0	0	0	0	0	0	0	0	0	0	0	6.10882	0	0	0	0	0	0	0	0	0	0	0	0	0	0
Lactobacillus fermentum	0	0	0	0	0	0	0	0	0	0	0	0	0	0	0	0	0	0	0	0	0	0	0	0	0	0	0	0	0	0	0	0	0	0	0	0	0	0	0	146.637	0	0	0	0	0	0	0	0	0
Desulfovibrio piger	0	0	0	0	0	0	0	0	0	0	0	0	10.5418	0	0	0	0	0	0	0	0	0	0	0	0	0	0	0	0	0	0	0	0	0	0	0	0	0	0	0	0	0	0	0	0	0	0	0	0
Bifidobacterium breve	0	0	0	0	0	0	0	0	0	0	0	0	0	0	0	0	0	0	0	0	0	0	0	0	0	0	0	0	0	0	0	0	0	0	0	0	0	0	0	0	0	0	0	0	0	0	0	11.358	0
Serratia liquefaciens	0	0	0	0	0	0	0	0	0	0	0	0	0	0	0	0	0	0	0	0	0	0	0	0	0	0	0	0	0	0	0	0	0	0	0	0	0	0	0	0	0	0	0	0	0	0	0	0	0
Arenibacter algicola	52.0408	0	0	0	0	0	0	0	0	0	0	0	0	0	0	0	0	0	0	0	0	0	0	0	0	0	0	0	0	0	0	0	0	0	0	0	0	0	0	24.8155	0	0	0	0	0	0	0	0	0
Xanthomonas oryzae	0	0	0	0	0	0	0	0	0	0	0	0	0	0	0	0	0	0	0	0	0	0	0	0	0	0	0	0	0	0	0	0	0	0	2.14634	0	0	0	0	0	0	0	0	0	0	0	0	0	0
Cupriavidus sp. USMAHM13	0	0	0	0	0	0	0	0	0	0	0	0	0	0	0	0	0	0	0	0	0	0	0	0	0	0	0	0	0	0	0	0	0	0	0	0	0	0	0	0	0	0	0	0	0	0	0	0	0
Mesorhizobium ciceri	0	0	0	0	0	0	0	0	11.1883	0	0	0	0	0	0	0	0	0	0	0	0	0	0	0	0	0	0	0	0	0	0	0	0	0	0	0	0	0	0	0	0	0	0	0	0	0	0	0	0
Ensifer sojae	0	0	0	0	0	0	0	0	10.0017	0	0	0	0	8.35703	0	0	0	0	0	0	0	0	0	0	0	0	0	0	0	0	0	0	0	0	0	0	0	0	0	0	0	0	0	0	0	0	0	0	0
Klebsiella sp. M5al	0	0	0	0	0	0	0	0	0	0	0	0	0	0	0	0	0	0	0	0	0	0	0	0	0	0	0	0	0	0	0	0	0	0	0	0	0	0	0	0	0	0	0	0	0	0	0	0	0
Fusobacterium hwasookii	0	0	0	0	0	0	0	0	0	0	0	0	0	0	0	0	0	0	0	0	17.5973	0	0	0	0	0	0	0	0	0	0	0	0	0	0	0	0	0	0	236.876	0	0	0	0	0	0	0	0	0
Rubrobacter xylanophilus	0	0	0	0	0	0	0	0	0	0	0	0	0	0	0	0	0	0	0	0	0	0	0	0	0	0	0	0	0	0	0	0	0	0	0	0	0	0	0	0	0	0	0	0	0	0	0	18.0392	0
Rhodobacter capsulatus	0	0	0	0	0	0	0	0	0	0	0	0	0	0	0	0	0	0	0	0	0	0	0	0	0	0	0	0	0	0	0	0	0	0	2.31145	0	0	0	0	0	0	0	0	0	0	0	0	0	0
Paracoccus contaminans	0	0	0	0	0	0	0	0	3.55992	0	0	0	0	0	0	0	0	0	0	0	0	0	0	0	0	0	0	0	0	0	0	0	0	0	3.96248	0	0	0	0	0	0	0	0	0	0	0	0	14.0305	0
Bordetella pseudohinzii	0	0	0	0	0	21.007	0	0	11.5273	0	0	0	0	6.79894	0	0	0	0	0	0	0	0	0	0	0	0	0	0	0	0	0	0	0	0	15.1895	0	0	0	0	0	0	0	0	0	0	0	0	0	0
Pseudomonas thivervalensis	0	0	0	0	0	0	0	0	0	0	0	0	0	1.41645	0	0	0	0	0	0	0	0	0	0	0	0	0	0	0	0	0	0	0	0	0	0	0	0	0	0	0	0	0	0	0	0	0	0	0
Asaia bogorensis	0	0	0	0	0	0	0	0	0	0	0	0	0	0	0	0	0	0	0	0	0	0	0	0	0	0	0	0	0	0	0	0	0	0	0	0	0	0	0	0	0	0	0	0	0	0	0	0	0
Lactobacillus amylovorus	0	0	0	0	0	0	0	0	0	0	0	0	0	0	0	0	0	0	0	0	0	0	0	0	0	0	0	0	0	0	0	0	0	0	0	0	0	0	0	0	0	0	0	0	0	0	0	12.6942	0
Rhizobium tropici	0	0	0	0	0	0	0	0	0	0	0	0	0	7.36552	0	0	0	0	0	0	0	0	0	0	0	0	0	0	0	0	0	0	0	12.9607	0	0	0	0	0	0	0	0	0	0	0	0	0	0	0
Cutibacterium granulosum	0	0	0	0	0	0	0	0	0	0	0	0	0	0	0	0	0	0	0	0	0	0	0	0	0	0	0	0	0	0	0	0	0	0	0	0	0	0	0	0	0	0	0	0	0	0	0	15.3667	0
Lactobacillus gasseri	0	0	0	0	0	0	0	0	0	0	0	0	0	0	0	0	0	0	0	0	0	0	0	0	0	0	0	0	0	0	0	0	0	0	0	0	0	0	0	1052.4	0	0	0	0	0	0	0	0	0
Alcaligenes faecalis	0	0	0	0	0	0	0	0	0	0	0	0	0	0	0	0	0	0	0	0	0	0	0	0	0	0	0	0	0	0	0	0	0	0	3.13696	0	0	0	0	0	0	0	0	0	0	0	0	0	0
Selenomonas sp. oral taxon 478	0	0	0	0	0	0	0	0	0	0	0	0	0	0	0	0	0	0	0	0	0	0	0	0	0	0	0	0	0	0	0	0	0	0	0	0	0	0	0	732.059	0	0	0	0	0	0	0	0	0
Paracoccus zhejiangensis	0	0	0	0	0	0	0	0	6.10271	38.1683	0	0	0	0	0	0	0	0	0	0	0	0	0	0	0	0	0	0	0	0	0	0	0	0	0	0	0	0	0	0	0	0	0	0	0	0	0	26.7247	0
Microbacterium sp. XT11	0	0	0	0	0	0	0	0	0	0	0	0	0	0	0	0	0	0	0	0	0	0	0	0	0	0	0	0	0	0	0	0	0	0	0	0	0	0	0	0	0	0	0	0	0	0	0	0	0
Serratia sp. SSNIH1	0	0	0	0	0	0	0	0	0	0	0	0	0	0	0	0	0	0	0	0	0	0	0	0	0	0	0	0	0	0	0	0	0	0	0	0	0	0	0	0	0	0	0	0	0	0	0	0	0
Lactobacillus delbrueckii	0	0	0	0	0	0	0	0	0	6.61583	0	0	0	0	0	0	0	0	0	0	0	0	0	0	0	0	0	0	0	0	0	0	0	0	0	0	0	0	0	0	0	0	0	0	0	0	0	0	0
Curtobacterium sp. MR_MD2014	0	0	0	0	0	0	0	0	0	0	0	0	0	0	0	0	0	0	0	0	0	0	0	0	0	0	0	0	0	0	0	0	0	0	0	0	0	0	0	0	0	0	0	0	0	0	0	0	0
Marinobacter sp. LV10R510-11A	0	0	0	0	0	0	0	0	0	0	0	0	0	0	0	0	0	0	0	0	0	0	0	0	0	0	0	0	0	0	0	0	0	0	0	0	0	0	0	0	0	0	0	0	0	0	0	0	0
Spirosoma montaniterrae	0	0	0	0	0	0	0	0	0	0	0	0	0	0	0	0	0	0	0	0	0	0	0	0	0	0	0	0	0	0	0	0	0	0	4.788	0	0	0	0	0	0	0	0	0	0	0	0	0	0
Pseudomonas sp. TCU-HL1	0	0	0	0	0	0	0	0	3.22088	0	0	0	0	3.68276	0	0	0	0	0	0	0	0	0	0	0	0	0	0	0	0	0	0	0	4.32025	1.65103	0	0	0	0	0	0	0	0	0	0	0	0	0	0
Mogibacterium diversum	0	0	0	0	0	0	0	0	0	29.5168	0	0	0	0	0	0	0	0	0	0	13.8264	0	0	0	0	0	0	0	0	0	0	0	0	0	0	0	0	0	0	72.1907	0	0	0	0	0	0	0	0	0
Selenomonas sp. oral taxon 136	0	0	0	0	0	0	0	0	0	0	0	0	0	0	0	0	0	0	0	0	0	0	0	0	0	0	0	0	0	0	0	0	0	0	0	0	0	0	0	1006.16	0	0	0	0	0	0	0	0	0
Nitrosococcus halophilus	0	0	0	0	0	0	0	0	0	0	0	0	0	0	0	0	0	0	0	0	0	0	0	0	0	0	0	0	0	0	0	0	0	0	0	0	0	0	0	0	0	0	0	0	0	0	0	0	0
Streptococcus dysgalactiae	0	0	0	0	0	0	0	26.6804	0	0	0	0	0	0	0	0	0	0	0	0	0	0	0	0	0	0	0	0	0	0	0	0	0	0	0	0	0	0	0	0	0	0	0	0	0	0	0	0	0
Parabacteroides sp. CT06	0	0	0	0	0	0	0	0	0	1025.96	0	0	0	0	0	0	0	0	0	0	0	0	0	0	0	0	0	0	0	0	0	0	0	0	0	0	0	0	0	0	0	0	0	0	0	0	0	28.7291	0
Chryseobacterium gallinarum	0	0	0	0	0	0	0	0	0	10.6871	0	0	0	0	0	0	0	0	0	0	0	0	0	0	0	0	0	0	0	0	0	0	0	0	0	0	0	0	0	20.3036	0	0	0	0	0	0	0	0	0
Faecalitalea cylindroides	0	0	0	0	0	0	0	0	0	0	0	0	0	0	0	0	0	0	0	0	0	0	0	0	0	0	0	0	0	0	0	0	0	0	0	0	0	0	0	0	0	0	0	0	0	0	0	0	0
Legionella pneumophila	0	0	0	0	0	0	0	0	0	0	0	0	0	0	0	0	0	0	0	0	0	0	0	0	0	0	0	0	0	0	0	0	0	0	0	0	0	0	0	0	0	0	0	0	0	0	0	16.0348	0
Pseudomonas xanthomarina	0	0	0	0	0	0	0	0	0	0	0	0	0	1.69973	0	0	0	0	0	0	0	0	0	0	0	0	0	0	0	0	0	0	0	0	0	0	0	0	0	0	0	0	0	0	0	0	0	0	0
Streptomyces scabiei	0	0	0	0	0	0	0	0	0	0	0	0	0	0	0	0	0	0	0	0	0	0	0	0	0	0	0	0	0	0	0	0	0	0	0	0	0	0	0	0	0	0	0	0	0	0	0	48.7726	0
Bradyrhizobium sp. ORS 285	0	0	0	0	8.558	0	0	0	0	0	0	0	0	0	6.86265	0	0	0	0	0	0	0	0	0	0	0	0	0	0	0	0	0	0	0	0	0	0	0	0	18.0477	0	0	0	0	0	0	0	0	0
Sinorhizobium medicae	0	0	0	0	0	0	0	0	0	0	0	0	0	3.25782	0	0	0	0	0	0	0	0	0	0	0	0	0	0	0	0	0	0	0	0	0	0	0	0	0	0	0	0	0	0	0	0	0	0	0
Brochothrix thermosphacta	0	0	0	0	0	0	0	0	0	0	0	0	0	0	0	0	0	0	0	0	0	0	0	0	0	0	0	0	0	0	0	0	0	0	0	0	0	0	0	0	0	0	0	0	0	0	0	0	0
Paeniclostridium sordellii	0	0	0	0	0	0	0	0	0	13.7406	0	0	0	0	0	0	0	0	0	0	0	0	0	0	0	0	0	0	0	0	0	0	0	0	0	0	0	0	0	0	0	0	0	0	0	0	0	0	0
Chelatococcus sp. CO-6	0	0	0	0	9.03344	12.1057	0	0	6.27223	0	18.9136	0	0	0	9.35815	14.8718	0	0	0	0	0	0	0	0	0	0	0	0	0	0	0	0	0	0	6.93434	0	0	0	0	0	0	0	0	0	0	0	0	0	0
Flavonifractor plautii	0	0	0	0	0	0	0	0	0	18.3208	0	0	6.25916	0	0	0	0	0	0	0	0	0	0	0	0	0	0	0	0	0	0	0	0	0	0	0	0	0	0	0	0	0	0	0	0	0	0	7.3493	0
Neomicrococcus aestuarii	0	0	0	0	7.13167	0	0	0	0	0	0	0	0	0	0	0	0	0	0	0	0	0	0	0	0	0	0	0	0	0	0	0	0	0	10.0713	0	0	0	0	0	0	0	0	0	0	0	0	0	0
Treponema sp. OMZ 838	0	0	0	0	0	0	0	0	0	5.59801	0	0	0	0	0	0	0	0	0	0	0	0	0	0	0	0	0	0	0	0	0	0	0	0	0	0	0	0	0	34.9674	0	0	0	0	0	0	0	0	0
Marinobacter sp. LQ44	0	0	0	0	0	0	0	0	0	0	0	0	0	0	0	0	0	0	0	0	0	0	0	0	0	0	0	0	0	0	0	0	0	0	4.12758	0	0	0	0	0	0	0	0	0	0	0	0	0	0
Enzootic nasal tumour virus of goats	0	0	0	0	0	0	0	0	0	0	0	0	0	0	0	0	0	0	0	0	13.8264	0	0	0	0	0	0	0	0	0	0	0	0	0	0	0	0	0	0	0	0	0	0	0	0	0	0	0	0
Myxococcus fulvus	0	0	0	0	8.08255	0	0	0	0	0	0	0	0	0	0	0	0	0	0	0	0	0	0	0	0	0	0	0	0	0	0	0	0	0	0	0	0	0	0	0	0	0	0	0	0	0	0	0	0
Capnocytophaga sputigena	0	0	0	0	0	0	0	0	0	0	0	0	0	0	0	0	0	0	0	0	0	0	0	0	0	0	0	0	0	0	0	0	0	0	0	0	0	0	0	0	0	0	0	0	0	0	0	0	0
Celeribacter indicus	0	0	0	0	0	0	0	0	0	0	0	0	0	0	0	0	0	0	0	0	0	0	0	0	0	0	0	0	0	0	0	0	0	0	30.7092	0	0	0	0	0	0	0	0	0	0	0	0	0	0
Prevotella fusca	0	0	0	0	0	0	0	0	0	0	0	0	0	0	0	0	0	0	0	0	0	0	0	0	0	0	0	0	0	0	0	0	0	0	0	0	0	0	0	877.568	0	0	0	0	0	0	0	0	0
Nitrosospira lacus	0	0	0	0	8.08255	0	0	0	0	0	0	0	0	0	0	0	0	0	0	0	0	0	0	0	0	0	0	0	0	0	0	0	0	0	0	0	0	0	0	0	0	0	0	0	0	0	0	0	0
Tannerella sp. oral taxon HOT-286	0	0	0	0	0	0	0	0	0	0	0	0	0	0	0	0	0	0	0	0	0	0	0	0	0	0	0	0	0	0	0	0	0	0	0	0	0	0	0	15.7917	0	0	0	0	0	0	0	0	0
Streptococcus suis	0	0	0	0	0	0	0	0	0	0	0	0	0	0	0	0	0	0	0	0	0	0	0	0	0	0	0	0	0	0	0	0	0	0	0	0	0	0	0	0	0	0	0	0	0	0	0	0	0
Mesorhizobium loti	0	0	0	0	0	0	0	0	6.44175	0	0	0	0	0	0	0	0	0	0	0	0	0	0	0	0	0	0	0	0	0	0	0	0	0	0	0	0	0	0	0	0	0	0	0	0	0	0	0	0
Bradyrhizobium sp. 2 39S1MB	0	0	0	0	0	7.47707	22.5005	0	0	0	0	17.1004	0	0	10.6059	0	0	0	0	0	0	0	0	0	0	0	0	0	0	0	0	0	0	0	0	0	0	0	0	27.0715	0	0	0	0	0	0	0	0	0
Pseudomonas moraviensis	0	0	0	0	0	0	0	0	0	0	0	0	0	2.40796	0	0	0	0	0	0	0	0	0	0	0	0	0	0	0	0	0	0	0	0	0	0	0	0	0	0	0	0	0	0	0	0	0	0	0
Rhizobium sp. 11515TR	0	0	0	0	0	0	0	0	0	0	0	0	0	2.40796	0	0	0	0	0	0	0	0	0	0	0	0	0	0	0	0	0	0	0	5.10575	0	0	0	0	0	0	0	0	0	0	0	0	0	0	0
Pseudomonas brenneri	0	0	0	0	0	0	0	0	0	0	0	0	0	0	0	0	0	0	0	0	0	0	0	0	0	0	0	0	0	0	0	0	0	0	0	0	0	0	0	0	0	0	0	0	0	0	0	0	0
Exiguobacterium sp. MH3	0	0	0	74.468	0	0	0	0	0	0	0	0	0	0	0	0	31.7544	0	0	0	0	0	0	0	0	0	0	0	0	0	0	0	0	0	0	0	0	0	0	0	0	0	0	0	0	0	0	78.8379	0
Martelella endophytica	0	0	0	0	0	0	0	0	3.05136	0	0	0	0	3.68276	0	0	0	0	0	0	0	0	0	0	0	0	0	0	0	0	0	0	0	0	1.98124	0	0	0	0	0	0	0	0	0	0	0	0	0	0
Vogesella sp. LIG4	0	0	0	0	0	0	0	0	0	0	0	0	0	0	0	0	0	0	0	0	0	0	0	0	0	0	0	0	0	0	0	0	0	0	0	0	0	0	0	0	0	0	0	0	0	0	0	0	0
Tenacibaculum maritimum	10.4082	0	0	0	0	0	0	0	0	0	0	0	0	0	0	0	0	0	0	0	0	0	0	0	0	0	0	0	0	0	0	0	0	0	0	0	0	0	0	0	0	0	0	0	0	0	0	0	0
Asticcacaulis excentricus	0	0	0	0	0	0	0	0	0	0	0	0	0	0	0	0	0	0	0	0	0	0	0	0	0	0	0	0	0	0	0	0	0	0	1.65103	0	0	0	0	0	0	0	0	0	0	0	0	0	0
Eubacterium limosum	0	0	0	0	0	0	0	0	0	0	7.09259	0	0	0	0	0	0	0	0	0	0	0	0	0	0	0	0	0	0	0	0	0	0	0	0	0	0	0	0	0	0	0	0	0	0	0	0	0	0
Tannerella forsythia	0	0	0	0	0	0	0	0	0	0	0	0	0	0	0	0	0	0	0	0	0	0	0	0	0	0	0	0	0	0	0	0	0	0	0	0	0	0	0	631.668	0	0	0	0	0	0	0	0	0
Methylocystis sp. SC2	0	0	0	0	0	0	0	0	0	0	0	0	0	0	0	0	0	0	0	0	0	0	0	0	0	0	0	0	0	0	0	0	0	0	2.80676	0	0	0	0	0	0	0	0	0	0	0	0	0	0
Pseudomonas sp. LG1E9	0	0	0	0	0	0	0	0	0	0	0	0	0	1.84138	0	0	0	0	0	0	0	0	0	0	0	0	0	0	0	0	0	0	0	0	0	0	0	0	0	0	0	0	0	0	0	0	0	0	0
Mogibacterium pumilum	0	0	0	0	0	0	0	0	0	0	0	0	0	0	0	0	0	0	0	0	86.7293	0	0	0	0	0	0	0	0	0	0	0	0	0	0	0	0	0	0	94.7503	0	0	0	0	0	0	0	0	0
Methylococcus capsulatus	0	0	0	0	0	0	0	0	0	0	0	0	0	0	0	0	0	0	0	0	0	0	0	0	0	0	0	0	0	0	0	0	0	5.4985	0	0	0	0	0	0	0	0	0	0	0	0	0	0	0
Lachnospiraceae bacterium oral taxon 500	0	0	0	0	0	0	0	0	0	7.12474	0	0	0	0	0	0	0	0	0	0	0	0	0	0	0	0	0	0	0	0	0	0	0	0	0	0	0	0	0	305.682	0	0	0	0	0	0	0	0	0
Cupriavidus pinatubonensis	0	0	0	0	0	0	0	0	0	0	0	0	0	0	0	0	0	0	0	0	0	0	0	0	0	0	0	0	0	0	0	0	0	0	0	0	0	0	0	0	0	0	0	0	0	0	0	8.68553	0
Streptococcus intermedius	0	0	0	0	0	0	0	0	0	16.794	0	0	0	0	0	0	0	0	0	0	0	0	0	0	0	0	0	0	0	0	0	0	0	0	0	0	0	0	0	1003.9	0	0	0	0	0	0	0	0	0
Renibacterium salmoninarum	0	0	0	0	0	0	0	0	0	0	0	0	0	0	0	0	33.3422	0	0	0	0	0	0	0	0	0	0	0	0	0	0	0	0	0	0	0	0	0	0	0	0	0	0	0	0	0	0	0	0
Pseudomonas sp. HLS-6	0	0	0	0	0	0	0	0	0	0	0	0	0	0	0	0	0	0	0	0	0	0	0	0	0	0	0	0	0	0	0	0	0	0	0	0	0	0	0	0	0	0	0	0	0	0	0	0	0
Bordetella petrii	0	0	0	0	0	0	0	0	5.76367	0	0	0	28.6604	3.8244	0	0	0	0	0	0	0	0	0	0	0	0	0	0	0	0	0	0	0	0	7.09944	0	0	0	0	0	0	0	0	0	0	0	0	0	0
Deinococcus radiodurans	0	0	0	0	0	0	0	0	0	0	0	0	0	0	0	0	0	0	0	0	0	0	0	0	0	0	0	0	0	0	0	0	0	0	0	0	0	0	0	24.8155	0	0	0	0	0	0	0	0	0
Bradyrhizobium lablabi	455.357	0	0	0	0	0	275.087	241.565	0	0	0	285.719	0	0	132.886	213.614	714.475	0	0	0	0	0	0	0	0	0	0	0	0	0	0	0	0	135.891	0	0	0	0	0	466.983	0	0	0	0	0	0	0	0	0
Paracoccus sp. CBA4604	0	0	0	0	0	0	0	0	3.3904	0	0	0	0	0	9.98203	0	0	0	0	0	0	0	0	0	0	0	0	0	0	0	0	0	0	0	8.25517	0	0	0	0	0	0	0	0	0	0	0	0	10.6899	0
Microbacterium testaceum	0	0	0	0	0	0	0	0	0	0	0	0	0	0	0	0	0	0	0	0	0	0	0	0	0	0	0	0	0	0	0	0	0	0	0	0	0	0	0	0	0	0	0	0	0	0	0	0	0
Burkholderia stabilis	0	0	0	0	0	0	0	0	0	0	0	0	0	0	0	0	0	0	0	0	0	0	0	0	0	0	0	0	0	0	0	0	0	0	4.12758	0	0	0	0	0	0	0	0	0	0	0	0	0	0
Aeromonas salmonicida	0	0	0	0	0	0	0	0	0	0	0	0	0	0	0	0	0	0	0	0	0	0	0	0	0	0	0	0	0	0	0	0	0	0	0	0	0	0	0	0	0	0	0	0	0	0	0	19.3754	0
Bifidobacterium pseudolongum	0	0	0	0	0	0	0	0	0	0	0	0	0	0	0	0	20.6404	0	0	0	0	0	0	0	0	0	0	0	0	0	0	0	0	0	0	0	0	0	0	0	0	0	0	0	0	0	0	0	0
Microbacterium chocolatum	0	0	0	0	0	0	0	0	0	0	0	0	0	0	0	0	0	0	0	0	0	0	0	0	0	0	0	0	0	0	0	0	0	0	0	0	0	0	0	0	0	0	0	0	0	0	0	0	0
Streptococcus salivarius	0	0	0	0	0	0	0	0	0	0	0	0	0	0	0	0	0	0	0	0	0	0	0	0	0	0	0	0	0	0	0	0	0	0	0	0	0	0	0	45.1192	0	0	0	0	0	0	0	10.6899	0
Filifactor alocis	0	0	0	0	0	0	0	0	0	0	0	0	0	0	0	0	0	0	0	0	0	0	0	0	0	0	0	0	0	0	0	0	0	0	0	0	0	0	0	650.844	0	0	0	0	0	0	0	0	0
Methylobacterium sp. 17Sr1-1	0	0	0	0	0	0	0	0	0	0	0	0	0	0	12.1656	0	0	0	0	0	0	0	0	0	0	0	0	0	0	0	0	0	0	0	0	0	0	0	0	0	0	0	0	0	0	0	0	0	0
Nostoc sp. PCC 7524	0	0	0	0	0	0	0	0	0	0	0	0	0	0	0	0	0	0	0	0	0	0	0	0	0	0	0	0	0	0	0	0	0	0	0	0	0	0	0	0	0	0	0	0	0	0	0	0	0
Azospirillum thiophilum	0	0	0	0	0	0	0	0	0	0	0	0	0	0	0	0	0	0	0	0	0	0	0	0	0	0	0	0	0	0	0	0	0	0	0	0	0	0	0	0	0	0	0	0	0	0	0	0	0
Gemella sp. oral taxon 928	0	0	0	0	0	0	0	0	0	0	0	0	0	0	0	0	0	0	0	0	0	0	0	0	0	0	0	0	0	0	0	0	0	0	0	0	0	0	0	80.0865	0	0	0	0	0	0	0	0	0
Stenotrophomonas sp. MYb57	0	0	0	0	0	0	0	0	0	0	0	0	0	0	0	0	0	0	0	0	0	0	0	0	0	0	0	0	0	0	0	0	0	0	0	0	0	0	0	0	0	0	0	0	0	0	0	0	0
Streptococcus equi	0	0	0	0	0	0	0	0	0	0	0	0	0	0	0	0	0	0	0	0	0	0	0	0	0	0	0	0	0	0	0	0	0	0	0	0	0	0	0	100.39	0	0	0	0	0	0	0	0	0
Pseudomonas sp. 02C 26	0	0	0	0	0	0	0	0	0	0	0	0	0	1.69973	0	0	0	0	0	0	0	0	0	0	0	0	0	0	0	0	0	0	0	0	0	0	0	0	0	0	0	0	0	0	0	0	0	0	0
Pseudomonas salegens	0	0	0	0	0	0	0	0	0	0	0	0	0	0	0	0	0	0	0	0	0	0	0	0	0	0	0	0	0	0	0	0	0	0	10.2364	0	0	0	0	0	0	0	0	0	0	0	0	0	0
Pseudomonas parafulva	0	0	0	0	0	0	0	0	2.71232	0	0	0	0	3.68276	0	0	0	0	0	0	0	0	0	0	0	0	0	0	0	0	0	0	0	0	0	0	0	0	0	0	0	0	0	0	0	0	0	0	0
Enterobacter sp. SA187	0	0	0	0	0	0	0	0	0	0	0	0	0	0	0	0	0	0	0	0	0	0	0	0	0	0	0	0	0	0	0	0	0	0	0	0	0	0	0	0	0	0	0	0	0	0	0	6.68118	0
Bifidobacterium adolescentis	0	0	0	0	0	0	0	0	0	0	0	0	0	0	0	0	28.579	0	0	0	0	0	0	0	0	0	0	0	0	0	0	0	0	0	0	0	0	0	0	0	0	0	0	0	0	0	0	0	0
Microbacterium sp. LKL04	0	0	0	0	0	0	0	0	0	0	0	0	0	0	0	0	0	0	0	0	0	0	0	0	0	0	0	0	0	0	0	0	0	0	0	0	0	0	0	0	0	0	0	0	0	0	0	0	0
Paracoccus mutanolyticus	0	0	0	0	0	0	0	0	0	0	22.4599	0	0	0	0	0	0	0	0	0	0	0	0	0	0	0	0	0	0	0	0	0	0	0	7.09944	0	0	0	0	0	0	0	0	0	0	0	0	50.1089	0
Pseudomonas azotoformans	0	0	0	0	0	0	0	0	0	0	0	0	0	0	0	0	0	0	0	0	0	0	0	0	0	0	0	0	0	0	0	0	0	0	0	0	0	0	0	0	0	0	0	0	0	0	0	0	0
Pseudomonas entomophila	0	0	0	0	0	0	0	0	1.6952	0	0	0	0	2.40796	0	0	0	0	0	0	0	0	0	0	0	0	0	0	0	0	0	0	0	0	0	0	0	0	0	0	0	0	0	0	0	0	0	0	0
Nitrobacter hamburgensis	0	0	0	0	0	0	0	10.8164	0	0	13.0031	0	0	0	0	10.1399	0	0	0	0	0	0	0	0	0	0	0	0	0	0	0	0	0	5.4985	0	0	0	0	0	0	0	0	0	0	0	0	0	0	0
Alistipes finegoldii	0	0	0	0	0	0	0	0	0	11.196	0	0	5.27088	0	0	0	0	0	0	0	0	0	0	0	0	0	0	0	0	0	0	0	0	0	0	0	0	0	0	0	0	0	0	0	0	0	0	0	0
Porphyromonas gingivalis	0	0	0	0	0	0	0	0	0	16.2851	0	0	0	0	0	0	0	0	0	0	0	0	0	0	0	0	0	0	0	0	0	0	0	0	0	0	0	0	0	545.942	0	0	0	0	0	0	0	0	0
Cellulosimicrobium cellulans	0	0	0	0	0	0	0	0	0	0	0	0	0	0	0	0	0	0	0	0	0	0	0	0	0	0	0	0	0	0	0	0	0	0	0	0	0	0	0	0	0	0	0	0	0	0	0	0	0
Alcanivorax dieselolei	0	0	0	0	0	3.56051	0	0	5.0856	6.61583	0	7.12517	3.2943	6.51565	4.0552	7.43591	0	0	0	0	0	0	0	0	0	0	0	0	0	0	0	0	0	7.0695	5.28331	0	0	0	0	0	0	0	0	0	0	0	0	0	0
Hoeflea sp. IMCC20628	0	0	0	0	0	0	0	0	0	0	0	0	0	0	0	0	0	0	0	0	0	0	0	0	0	0	0	0	0	0	0	0	0	0	0	0	0	0	0	0	0	0	0	0	0	0	0	0	0
Pseudomonas sp. PONIH3	0	0	0	0	0	0	0	0	8.13695	0	0	0	0	4.10769	0	0	0	0	0	0	0	0	0	0	0	0	0	0	0	0	0	0	0	0	0	0	0	0	0	0	0	0	0	0	0	0	0	0	0
Xanthomonas citri	0	0	0	0	0	0	0	0	0	0	0	0	0	0	0	0	0	0	0	0	0	0	0	0	0	0	0	0	0	0	0	0	0	0	0	0	0	0	0	0	0	0	0	0	0	0	0	0	0
Streptococcus sanguinis	0	0	0	0	0	0	0	0	0	0	0	0	0	0	0	0	0	0	0	0	0	0	0	0	0	0	0	0	0	0	0	0	0	0	0	0	0	0	0	13.5358	0	0	0	0	0	0	0	0	0
Edwardsiella piscicida	0	0	0	0	0	0	0	0	0	0	0	0	0	0	0	0	0	0	0	0	0	0	0	0	0	0	0	0	0	0	0	0	0	0	0	0	0	0	0	0	0	0	0	0	0	0	0	0	0
Exiguobacterium sp. ZWU0009	0	0	0	90.5692	0	0	0	0	0	0	0	0	0	0	0	0	0	0	0	0	0	0	0	0	0	0	0	0	0	0	0	0	0	0	0	0	0	0	0	0	0	0	0	0	0	0	0	40.0871	0
Chelatococcus daeguensis	0	0	0	0	0	0	0	0	3.3904	0	0	0	0	0	7.48652	0	0	0	0	0	0	0	0	0	0	0	0	0	0	0	0	0	0	0	0	0	0	0	0	0	0	0	0	0	0	0	0	0	0
Lactobacillus salivarius	0	0	0	0	0	0	0	0	0	0	0	0	0	0	0	0	0	0	0	0	0	0	0	0	0	0	0	0	0	0	0	0	0	0	0	0	0	0	0	180.477	0	0	0	0	0	0	0	0	0
Atopobium parvulum	0	0	0	0	0	0	0	0	0	0	0	0	0	0	0	0	0	0	0	0	0	0	0	0	0	0	0	0	0	0	0	0	0	0	0	0	0	0	0	357.569	0	0	0	0	0	0	0	0	0
Bradyrhizobium sp. 3 85S1MB	0	0	0	0	0	0	0	0	8.64551	0	0	0	0	0	0	0	0	0	0	0	0	0	0	0	0	0	0	0	0	0	0	0	0	0	0	0	0	0	0	0	0	0	0	0	0	0	0	0	0
Aeromonas sp. ASNIH3	0	0	0	0	0	0	0	0	0	0	0	0	0	0	0	0	0	0	0	0	0	0	0	0	0	0	0	0	0	0	0	0	0	0	0	0	0	0	0	0	0	0	0	0	0	0	0	0	0
Achromobacter insolitus	0	0	0	0	0	0	0	0	0	0	0	0	0	0	0	0	0	0	0	0	0	0	0	0	0	0	0	0	0	0	0	0	0	0	0	0	0	0	0	0	0	0	0	0	0	0	0	0	0
Rhizobium sp. NXC24	0	0	0	0	0	0	0	0	2.5428	0	0	0	0	3.8244	0	0	0	0	0	0	0	0	0	0	0	0	0	0	0	0	0	0	0	0	0	0	0	0	0	0	0	0	0	0	0	0	0	0	0
Microbacterium sp. No. 7	0	0	0	0	0	0	0	0	0	0	0	0	0	0	0	0	0	0	0	0	0	0	0	0	0	0	0	0	0	0	0	0	0	0	0	0	0	0	0	0	0	0	0	0	0	0	0	0	0
Methanothrix soehngenii	0	0	0	0	0	0	0	0	0	0	0	0	0	0	0	0	0	0	0	0	0	0	0	0	0	0	0	0	0	0	0	0	0	0	0	0	0	0	0	0	0	0	0	0	0	0	0	15.3667	0
Prevotella denticola	0	0	0	0	0	0	0	0	0	0	0	14.9629	0	0	0	0	0	0	0	0	0	0	0	0	0	0	0	0	0	0	0	0	0	0	0	0	0	0	0	29583.5	0	0	0	0	0	0	0	0	0
Blastococcus saxobsidens	0	0	0	0	0	0	0	0	0	0	0	0	0	0	0	0	0	0	0	0	0	0	0	0	0	0	0	0	0	0	0	0	0	0	0	0	0	0	0	27.0715	0	0	0	0	0	0	0	0	0
Streptococcus cristatus	0	0	0	0	0	0	0	0	0	0	0	0	0	0	0	0	0	0	0	0	0	0	0	0	0	0	0	0	0	0	0	0	0	0	0	0	0	0	0	0	0	0	0	0	0	0	0	0	0
Exiguobacterium sp. AT1b	0	0	0	0	0	0	0	0	0	0	0	0	0	0	0	0	0	0	0	0	0	0	0	0	0	0	0	0	0	0	0	0	0	0	2.97186	0	0	0	0	0	0	0	0	0	0	0	0	8.68553	0
Serratia plymuthica	0	0	0	0	0	0	0	0	0	0	0	0	0	0	0	0	0	0	0	0	0	0	0	0	0	0	0	0	0	0	0	0	0	0	0	0	0	0	0	0	0	0	0	0	0	0	0	0	0
Yoonia vestfoldensis	0	0	0	0	0	0	0	0	34.4125	0	0	0	0	0	0	0	0	0	0	0	0	0	0	0	0	0	0	0	0	0	0	0	0	42.417	23.2796	0	0	0	0	0	0	0	0	0	0	0	0	0	0
Campylobacter concisus	0	0	0	0	0	0	0	0	0	0	0	0	0	0	0	0	0	0	0	0	0	0	0	0	0	0	0	0	0	0	0	0	0	0	0	0	0	0	0	2559.39	0	0	0	0	0	0	0	0	0
Eikenella corrodens	0	0	0	0	0	0	0	0	0	0	0	0	0	0	0	0	0	0	0	0	0	0	0	0	0	0	0	0	0	0	0	0	0	0	0	0	0	0	0	39.4793	0	0	0	0	0	0	0	0	0
Vibrio rumoiensis	0	0	0	0	0	0	0	0	0	0	0	0	0	2.69125	0	0	0	0	0	0	0	0	0	0	0	0	0	0	0	0	0	0	0	0	1.81614	0	0	0	0	0	0	0	0	0	0	0	0	0	0
Enterobacter hormaechei	0	0	0	0	0	0	0	0	0	0	0	0	0	0	0	0	0	0	0	0	0	0	0	0	0	0	0	0	0	0	0	0	0	0	0	0	0	0	0	0	0	0	0	0	0	0	0	0	0
Micropruina glycogenica	0	0	0	0	0	0	13.0648	0	0	0	0	0	0	0	6.55071	0	0	0	0	0	0	0	0	0	0	0	0	0	0	0	0	0	0	0	2.97186	0	0	0	0	0	0	0	0	0	0	0	0	0	0
Fusobacterium necrophorum	0	0	0	0	0	0	0	0	0	0	0	0	0	0	0	0	0	0	0	0	0	0	0	0	0	0	0	0	0	0	0	0	0	0	0	0	0	0	0	0	0	0	0	0	0	0	0	0	0
Aeromicrobium choanae	0	0	0	0	0	0	0	0	0	0	0	0	0	0	0	0	0	0	0	0	0	0	0	0	0	0	0	0	0	0	0	0	0	0	0	0	0	0	0	0	0	0	0	0	0	0	0	0	0
Akkermansia muciniphila	0	0	0	0	0	0	0	0	0	0	0	0	4.61202	0	13.1014	0	0	0	0	0	0	0	0	0	0	0	0	0	0	0	0	0	0	0	0	0	0	0	0	0	0	0	0	0	0	0	0	9.35365	0
Corynebacterium sp. ATCC 6931	0	0	0	0	0	0	0	0	0	0	0	0	0	0	0	0	0	0	0	0	0	0	0	0	0	0	0	0	0	0	0	0	0	0	8.09006	0	0	0	0	0	0	0	0	0	0	0	0	0	0
Serratia sp. JKS000199	0	0	0	0	0	0	0	0	0	0	0	0	0	0	0	0	0	0	0	0	0	0	0	0	0	0	0	0	0	0	0	0	0	0	0	0	0	0	0	0	0	0	0	0	0	0	0	0	0
Pseudomonas knackmussii	0	0	0	0	7.60711	0	0	0	3.05136	0	0	0	0	3.54111	0	0	0	0	0	0	0	0	0	0	0	0	0	0	0	0	0	0	0	7.85499	0	0	0	0	0	0	0	0	0	0	0	0	0	0	0
Leptotrichia sp. oral taxon 212	0	0	0	0	0	0	0	0	0	0	0	0	0	0	0	0	0	0	0	0	0	0	0	0	0	0	0	0	0	0	0	0	0	0	0	0	0	0	0	21.4316	0	0	0	0	0	0	0	0	0
Mus musculus mobilized endogenous polytropic provirus	0	0	0	0	0	0	0	0	0	0	0	0	0	0	0	0	0	0	0	0	0	0	0	0	0	0	0	0	0	0	0	0	0	0	0	0	0	0	0	0	0	0	0	0	0	0	0	0	0
Alistipes shahii	0	0	0	0	0	0	0	0	0	0	0	0	12.8478	0	0	0	0	0	0	0	0	0	0	0	0	0	0	0	0	0	0	0	0	0	0	0	0	0	0	0	0	0	0	0	0	0	0	16.0348	0
Agrococcus jejuensis	0	0	0	0	0	0	0	0	0	0	0	0	0	0	0	0	0	0	0	0	0	0	0	0	0	0	0	0	0	0	0	0	0	0	409.291	0	0	0	0	0	0	0	0	0	0	0	0	0	0
Exiguobacterium sp. U13-1	0	0	0	0	0	0	0	0	0	0	0	0	0	0	0	0	0	0	0	0	0	0	0	0	0	0	0	0	0	0	0	0	0	0	0	0	0	0	0	0	0	0	0	0	0	0	0	30.0653	0
Bradyrhizobium diazoefficiens	130.102	0	0	0	108.877	24.2115	96.5344	102.395	43.3971	90.586	181.452	39.1884	137.043	33.7114	28.6983	36.5036	0	0	0	0	0	0	0	0	0	0	0	0	0	0	0	0	0	35.3475	52.3378	0	0	0	0	90.2384	0	0	0	0	0	0	0	63.4712	0
Deinococcus actinosclerus	0	0	0	0	0	0	0	0	0	0	0	0	11.2006	0	0	0	0	0	0	0	0	0	0	0	0	0	0	0	0	0	0	0	0	0	12.2176	0	0	0	0	0	0	0	0	0	0	0	0	0	0
Slackia heliotrinireducens	0	0	0	0	0	0	0	0	0	0	0	0	0	0	0	0	0	0	0	0	0	0	0	0	0	0	0	0	0	0	0	0	0	0	0	0	0	0	0	75.5746	0	0	0	0	0	0	0	0	0
Bacillus coagulans	0	0	0	0	0	0	0	0	0	0	0	0	0	0	0	0	0	0	0	0	0	0	0	0	0	0	0	0	0	0	0	0	0	0	0	0	0	0	0	0	0	0	0	0	0	0	0	0	0
Dietzia sp. oral taxon 368	0	0	0	0	0	0	0	0	0	0	0	0	0	0	0	0	0	0	0	0	0	0	0	0	0	0	0	0	0	0	0	0	0	9.81874	0	0	0	0	0	0	0	0	0	0	0	0	0	0	0
Microbacterium paludicola	0	0	0	0	0	0	0	0	0	0	0	0	0	0	0	0	0	0	0	0	0	0	0	0	0	0	0	0	0	0	0	0	0	0	0	0	0	0	0	0	0	0	0	0	0	0	0	0	0
Botrytis cinerea	0	0	0	0	0	0	0	0	0	0	0	0	0	0	0	0	0	0	0	0	545.515	0	0	0	0	0	0	0	0	0	0	0	0	0	0	0	0	0	0	0	0	0	0	0	0	0	0	72.8249	0
[truncated: 13 more columns]

## Sheet: Genus-level
name	Basal-like1	Basal-like2	Basal-like3	Basal-like4	Basal-like5	Basal-like6	Basal-like7	Basal-like8	Basal-like9	Basal-like10	Basal-like11	Basal-like12	Basal-like13	Basal-like14	Basal-like15	Basal-like16	Basal-like17	Hybrid1	Hybrid2	Hybrid3	Hybrid4	Hybrid5	Hybrid6	Hybrid7	Hybrid8	Hybrid9	Hybrid10	Hybrid11	Hybrid12	Hybrid13	Hybrid14	Hybrid15	Hybrid16	Hybrid17	Hybrid18	Hybrid19	Hybrid20	Hybrid21	Hybrid22	Hybrid23	Classical1	Classical2	Classical3	Classical4	Classical5	Classical6	Classical7	Classical8	Classical9
Lysobacter	0	0	0	0	42.9715	10.8927	17.3744	683.374	11.9634	0	31.397	11.697	18.6317	4.49685	62.6293	0	97.7189	0	43.2931	0	116.045	0	0	74.1189	16.596	0	0	0	16.6289	65.67	16.8698	13.7542	0	266.371	22.5971	31.4735	0	0	27.6704	1087.32	15.485	0	20.3322	0	30.1593	6.54655	0	47.7294	34.0865
Cellulosimicrobium	0	0	0	27.0406	0	0	0	0	0	0	0	0	0	0	0	0	0	0	0	0	0	0	0	0	0	0	0	0	0	0	0	48.1396	0	0	5.33791	0	0	0	0	0	0	0	0	0	0	0	0	0	0
Brevundimonas	6342.71	5173.39	8261.74	10923	9169.47	8216.5	10570.7	7498.93	8008.31	6191.68	8357.04	5922.02	9624.06	7892.95	9560.53	9473.78	15673.1	4657.35	6803.68	10358.9	15846	5978.86	8520.4	6647.37	5585.85	4601.71	8255.54	4651.55	6418.74	6943.23	10704.6	5811.14	7553.37	6904.96	11888.6	5264.36	6011.73	5771.78	7207.41	7220.04	9910.42	5093.28	3919.47	7499.93	5144.9	6076.39	6207.46	11961.4	10167.5
Paraburkholderia	0	0	0	0	0	13.1464	10.2667	0	6.56055	0	0	0	5.26547	10.3623	11.2073	0	0	36.6323	0	0	0	23.7796	0	0	0	27.049	0	0	48.9628	0	0	0	0	0	24.3764	0	0	306.56	0	0	0	0	0	0	0	0	0	12.6343	4.83944
Arthrobacter	0	0	0	24.3365	0	0	0	0	0	0	0	0	0	0	0	0	29.1888	0	0	0	0	0	0	0	0	0	0	0	0	0	0	0	0	0	4.27033	0	0	0	0	0	0	0	0	0	0	0	0	0	0
Aerococcus	0	0	0	0	17.0784	15.0245	15.7949	38.6386	4.24506	0	21.1326	8.35499	24.7072	2.5417	15.8221	11.0087	0	10.1055	0	0	19.7277	0	0	0	0	0	0	0	15.705	0	0	0	0	6.75426	81.4921	0	0	0	0	0	0	0	0	0	0	0	0	8.89077	0
Acidovorax	504.036	134.195	191.541	279.87	245.158	241.143	240.872	160.616	150.7	201.881	225.213	149.554	251.122	193.951	211.291	262.636	345.189	152.845	131.544	154.259	259.941	166.457	215.86	115.296	160.719	227.662	267.229	189.29	100.697	87.5599	67.4791	226.944	96.4473	186.586	219.566	168.963	61.4321	103.596	144.177	265.074	59.728	69.9125	270.709	142.909	83.6234	67.2509	77.4224	723.428	176.324
Cupriavidus	145.054	99.786	115.167	108.162	95.8596	97.659	67.1282	176.526	87.6026	165.948	117.739	91.0694	102.474	146.245	113.392	96.7194	95.1808	69.475	119.889	73.2077	172.907	79.8314	74.487	113.924	89.9676	139.753	77.5168	111.52	96.0779	68.4062	108.887	78.5953	116.01	121.999	80.2466	139.146	114.242	46.5126	66.9915	194.301	65.2583	104.074	85.3953	81.2621	98.7031	82.7246	85.3924	116.048	87.3204
Staphylococcus	59.4825	61.9362	0	131.147	13.7729	13.1464	24.4821	15.91	11.7704	29.4002	24.1516	26.736	10.1259	10.7533	21.4258	86.497	74.8756	27.79	24.1442	400.899	69.6272	52.6547	0	0	28.8246	0	85.6765	82.1725	22.1718	27.3625	102.752	43.2274	22.2921	12.6642	33.6288	101.046	42.0325	0	50.9718	87.5	0	44.4898	54.6065	47.6364	41.1263	58.919	15.9399	127.278	10.0997
Haemophilus	0	0	0	0	0	0	0	0	0	0	0	0	197.252	0	0	0	0	0	0	0	0	0	0	0	0	0	0	0	0	0	0	0	0	0	0	0	0	0	0	1114.34	0	0	0	0	0	0	0	0	0
Neurospora	0	0	0	0	13.7729	0	0	0	0	0	0	0	0	0	0	0	0	0	0	15.6874	88.1944	0	0	0	0	0	0	0	0	0	0	0	0	0	2.13516	0	0	0	0	0	0	0	0	0	83.6234	0	0	36.031	0
Dialister	0	0	18.1843	0	0	0	0	0	0	0	0	0	0	0	0	0	0	0	0	0	31.3322	0	0	0	0	0	0	0	0	0	0	0	0	0	2.49102	0	0	0	0	4139.52	0	0	0	0	0	0	0	0	0
Limnohabitans	0	0	0	0	0	0	0	0	2.7014	0	0	0	7.29065	4.30133	3.95553	0	0	0	0	0	0	0	0	0	0	0	0	0	0	0	0	0	0	0	4.27033	0	0	0	0	0	0	0	0	0	0	0	0	6.08316	0
Luteimonas	0	0	0	16.2244	14.8748	0	0	118.946	2.31549	0	0	0	4.4554	0	12.1962	0	24.1125	0	0	0	24.3695	0	0	0	0	0	0	0	0	0	0	0	0	58.2555	5.69377	0	0	0	0	205.882	0	0	0	0	0	0	0	41.1783	5.47068
Lactococcus	0	0	0	0	0	7.51223	0	0	0	0	0	0	0	0	7.58144	0	0	0	0	0	0	0	0	0	0	0	0	35.9505	0	0	0	0	0	0	4.0924	0	0	0	0	20.5882	0	0	0	0	0	0	0	5.14729	0
Neorhizobium	0	0	0	0	11.5693	7.88784	0	9.09144	9.45491	13.0668	10.8682	11.697	9.31583	13.4905	6.59256	0	0	0	0	0	0	0	0	0	0	0	0	0	0	0	0	0	0	13.5085	8.71858	0	0	0	0	0	0	0	0	0	0	0	0	0	0
Rhodopseudomonas	170.099	92.9042	0	333.951	72.1702	42.8197	184.01	116.674	54.221	110.414	86.3418	86.0564	68.4511	59.2411	79.1107	71.5566	381.992	9.47387	0	28.7602	53.3808	19.5332	51.6849	0	0	0	40.7983	33.7494	0	28.7306	65.9455	0	18.6526	67.5426	56.226	0	18.3219	0	0	147.978	0	0	29.6269	0	61.6894	22.0202	37.5726	71.5941	15.5704
Rhodoferax	16.6968	0	16.972	22.9845	20.3839	25.5416	15.7949	15.1524	14.2788	15.6801	26.5667	16.71	39.6935	19.1605	18.4592	22.8038	30.4579	17.6846	20.814	0	44.0972	11.0405	0	0	16.596	14.6515	0	15.4073	10.1621	23.2581	0	24.561	20.0174	13.5085	32.7392	23.191	0	0	0	0	0	12.7114	18.5894	0	0	7.73683	21.6327	62.7033	19.7786
Blastomonas	64.7002	29.2476	30.3072	68.9535	72.7211	68.7369	68.7077	103.794	95.8998	84.2806	76.6812	116.134	87.4878	121.024	72.1885	101.437	96.4499	24.0005	28.307	24.4026	105.601	33.1215	28.8827	21.9612	41.9266	32.6842	26.5189	36.6842	53.5819	31.4669	30.6723	39.2977	45.949	102.58	75.7983	48.0385	36.6437	48.6268	32.0394	92.6471	27.6518	47.6676	41.2453	57.4439	38.3845	40.4696	33.0184	62.2354	42.0821
Aeromonas	19.8275	0	31.5195	24.3365	8.81468	10.1415	14.2154	19.6981	17.3662	23.5202	13.8871	17.5455	18.2266	17.5964	9.88884	22.8038	0	17.053	0	0	0	0	231.062	0	0	0	0	0	0	0	0	0	16.8328	20.2628	12.633	0	0	0	0	25.7353	0	0	0	0	0	0	0	15.4419	10.7309
Achromobacter	106.442	213.336	192.754	429.945	103.572	83.7614	101.087	97.733	72.359	134.588	79.0963	45.9525	106.119	80.7478	93.2847	114.805	156.096	387.797	76.5955	55.7773	168.266	59.4489	340.512	60.3932	144.123	61.9873	381.464	73.3683	160.746	67.0381	102.752	167.015	44.5841	55.7226	98.3954	72.886	46.3435	80.3399	112.138	77.2059	61.9401	335.262	285.232	77.0589	69.9147	47.0161	79.6996	174.072	88.5829
Azoarcus	126.27	46.4521	47.2792	50.0251	146.544	71.7418	86.0821	259.864	72.552	167.255	58.5675	157.074	126.776	225.82	63.6182	101.437	214.474	76.4225	144.033	83.666	264.583	57.7503	41.0439	149.61	78.6124	66.4955	48.958	46.9557	50.8104	46.5162	98.1514	94.3144	87.3485	219.513	158.002	64.6035	95.9204	61.312	71.3605	387.316	133.835	59.5845	53.4446	74.2568	97.3322	82.7246	43.2655	85.6322	109.834
Enterobacter	40.6985	39.5703	60.6144	580.021	73.272	29.2977	65.5487	136.372	25.2774	37.8936	44.0766	45.9525	191.177	28.9362	69.8811	30.6671	884.547	56.2116	49.121	27.0171	95.1571	0	145.934	43.9223	67.2573	64.2414	132.595	14.6737	60.9725	0	0	59.9289	60.5071	46.4355	21.8854	0	0	0	0	72.0588	311.913	66.7346	178.342	0	57.5768	0	0	1101.99	287
Methyloversatilis	582.302	178.927	112.743	316.375	542.103	511.583	409.087	283.35	431.453	651.378	559.712	601.56	988.288	782.061	459.501	500.896	283.004	229.899	169.01	225.724	341.173	142.677	95.769	168.826	124.906	172.437	108.116	181.953	159.822	106.714	122.689	114.946	349.394	463.933	928.262	122.581	168.13	152.223	250.49	459.375	237.806	201.793	164.4	269.006	141.2	155.927	167.369	268.595	314.985
Geobacter	0	0	0	0	0	0	0	0	0	0	0	0	0	3.12824	0	0	0	0	0	0	0	0	0	0	0	0	0	0	0	0	0	0	0	0	0	0	0	0	0	0	0	0	0	0	0	0	0	8.89077	0
Thiobacillus	0	0	0	0	0	0	0	0	2.50845	0	0	0	0	0	0	0	0	0	0	0	0	0	0	0	0	0	0	0	0	0	0	0	0	0	0	0	0	0	0	0	0	0	0	0	0	0	0	0	0
Mycobacterium	0	0	0	90.586	0	0	25.2718	0	0	0	15.0947	0	0	7.42958	0	0	67.2611	0	0	0	82.3921	0	0	0	0	0	0	0	0	0	0	0	9.55375	6.75426	5.8717	0	0	0	0	29.5956	0	0	17.4276	0	49.3515	0	0	67.8506	6.73314
Rubrivivax	29.2195	0	0	45.969	31.4023	26.2928	15.7949	38.6386	24.5056	36.5869	24.7553	35.9265	41.7187	42.6223	23.0739	24.3764	30.4579	0	24.1442	0	37.1345	18.6839	0	0	24.4572	0	0	0	22.1718	0	0	0	10.4636	33.3492	29.7144	0	0	0	0	42.4632	0	17.4781	18.0085	0	0	11.9028	0	36.9669	14.7287
Komagataeibacter	0	0	0	0	0	0	0	0	0	0	0	0	0	5.66994	0	0	0	0	0	0	0	0	0	0	0	0	0	0	0	0	0	0	0	0	0	0	0	0	0	0	0	0	0	0	0	0	0	0	0
Mesorhizobium	14.6097	17.2045	16.972	0	19.833	17.6537	32.3795	21.2134	24.5056	25.4802	32.6046	22.5585	14.5813	22.6798	24.7221	25.9491	17.7671	0	16.6512	17.4304	0	0	0	0	0	0	0	0	0	0	0	0	8.18892	21.1071	17.4372	0	0	0	0	0	0	15.0947	11.6184	0	0	10.1174	15.9399	13.5701	11.3622
Clostridioides	0	0	0	0	0	0	0	0	0	22.2135	10.8682	0	0	0	0	0	0	0	0	0	0	0	0	0	0	0	0	0	0	0	0	0	0	0	0	0	0	0	29.1267	666.544	0	0	0	0	0	0	0	20.1212	0
Nocardioides	0	0	0	39.2089	67.2119	52.5856	72.6564	50.7606	37.8196	39.8536	68.2281	47.6235	24.3022	25.417	76.8033	54.2572	78.6828	0	0	17.4304	113.724	0	0	0	0	0	34.6786	0	0	0	0	0	6.8241	40.5256	20.9958	0	0	0	0	65.625	32.0761	0	0	0	0	7.73683	0	68.7865	66.4897
Leptolyngbya	0	0	0	0	0	0	0	0	0	0	0	0	0	0	0	0	0	0	0	0	0	0	0	0	0	0	0	0	0	0	0	0	0	0	0	0	0	0	0	0	0	0	0	0	0	0	0	0	8.20601
Roseburia	0	0	0	0	0	0	0	0	0	23.5202	0	0	0	0	0	0	0	0	0	0	0	0	0	0	0	0	0	0	36.953	0	0	0	0	0	0	0	0	0	0	0	0	0	0	0	0	0	0	23.3968	0
Comamonas	8174.14	4485.21	5341.34	5397.3	13062.2	12539.4	11460	9609.66	10100.7	10826.5	12852.9	9225.59	16518.2	11327.4	12227.9	13811.2	6236.24	5832.11	5320.89	5674.47	7249.35	5482.89	4926.79	4178.11	4745.57	6093.92	4771.36	5463	5264.89	6010.17	4220.51	5900.54	5904.67	9597.8	12172.9	5065.58	6151.84	5902.87	5705.93	8511.95	4073.67	4761.99	5180.06	5783.62	6085.32	3974.95	4285.56	5002.7	6104.01
Dechloromonas	283.846	326.885	370.96	274.462	296.393	315.514	259.036	689.434	371.636	464.523	220.987	552.265	104.499	618.61	248.21	254.773	407.374	433.903	294.726	377.368	443.293	483.234	256.904	351.379	314.45	344.875	371.265	412.33	551.524	305.092	383.404	367.433	365.772	469.843	192.521	377.682	376.137	367.872	368.453	186.581	384.913	402.791	348.552	367.081	356.428	343.992	488.444	255.493	350.334
Porphyromonas	0	0	0	0	0	0	0	0	0	20.9068	0	0	0	0	0	0	0	0	9.15816	0	308.68	0	0	0	0	0	0	0	0	0	0	0	0	0	2.66895	0	0	0	0	660.11	0	0	0	0	0	0	0	0	0
Chelatococcus	0	0	0	0	11.5693	16.1513	18.9539	11.3643	11.1915	10.4534	22.3402	10.026	0	4.30133	18.1295	17.2994	0	0	0	0	0	0	0	0	0	0	0	0	0	0	0	0	0	8.86496	8.18479	0	0	0	0	0	0	0	0	0	0	0	0	0	3.36657
Gordonia	0	0	0	0	0	0	0	0	0	7.18672	0	0	0	0	6.26293	0	0	0	0	0	0	0	0	0	0	0	0	0	0	0	0	0	0	0	4.98205	0	0	0	0	0	0	0	0	0	0	0	0	11.2304	0
Bordetella	87.6584	0	16.972	22.9845	63.9064	53.3368	44.2257	45.4572	44.1872	45.7337	76.0774	58.485	76.9568	58.459	53.3997	56.6162	38.0723	29.0532	26.6419	33.9893	38.2949	28.0259	0	0	27.0776	24.7949	0	17.6084	0	30.0987	0	17.6839	28.2063	60.7883	56.4039	18.2215	50.6546	0	26.2141	83.6397	28.7579	27.8061	18.0085	47.6364	16.4505	17.8542	22.7713	41.1783	29.4575
Parvimonas	0	0	27.8826	0	0	0	0	10.6067	0	2445.44	22.944	0	6.88561	0	0	0	0	0	0	0	37.1345	0	0	0	0	0	0	0	38.8007	0	0	0	0	0	3.91447	0	0	0	0	114.522	0	0	0	0	0	0	0	0	0
Kocuria	0	116.991	0	58.1373	26.9949	24.4147	25.2718	0	13.1211	33.9736	128.607	0	20.6568	11.9264	45.4886	28.3081	0	0	0	20.045	121.848	50.9562	0	0	0	0	0	0	0	0	0	28.4908	0	19.8406	58.0053	0	24.7884	0	36.4084	265.074	0	17.4781	9.29472	0	34.2719	0	0	24.8006	16.412
Bosea	370.461	0	32.7318	20.2804	1030.22	955.555	1683.73	722.77	909.987	845.419	1395.36	678.426	230.06	443.624	1512.66	1285.66	36.8032	51.7905	29.9722	84.5375	25.53	11.8898	39.5237	15.0983	25.3307	30.4301	81.5966	18.3421	12.0097	58.8293	81.2816	32.4206	75.975	789.404	749.264	34.7865	31.2549	33.8273	100.487	266.36	84.0616	81.0349	29.046	77.0589	23.3049	51.1821	0	43.05	70.698
Phenylobacterium	0	0	23.0335	24.3365	7.71284	10.1415	15.7949	0	16.9802	8.49339	10.8682	0	23.087	12.1219	12.8555	13.3677	34.2651	11.3686	0	0	13.9254	15.2869	0	0	0	0	0	0	19.4004	0	0	14.7366	8.64386	11.3978	22.953	0	17.2441	0	0	0	0	14.3003	11.6184	0	0	11.3077	21.6327	32.7555	16.412
Helicobacter	0	0	0	0	0	0	0	0	0	0	0	0	0	2.34618	0	0	0	0	0	0	0	0	0	0	0	0	0	0	0	0	102.752	0	0	0	0	0	42.0325	0	0	0	0	0	0	0	0	0	0	0	0
Chromobacterium	0	0	0	0	9.91651	7.51223	11.8462	0	8.29717	0	0	0	17.8216	8.21164	7.91107	0	0	0	0	0	0	0	0	0	0	0	0	0	0	0	0	0	0	10.9757	9.78616	0	0	0	0	0	0	0	0	0	0	0	0	0	5.8915
Vibrio	0	0	0	0	0	0	0	0	3.28028	0	0	0	0	4.30133	3.95553	0	0	0	0	0	0	0	0	0	0	0	0	0	0	0	0	0	0	0	3.38068	0	0	0	0	0	0	0	0	0	0	0	0	6.08316	2.10411
Xanthomonas	26.0888	0	0	18.9284	24.2404	15.0245	9.47693	461.391	16.0155	32.0136	7.84925	22.5585	11.341	11.9264	48.4553	9.43604	36.8032	10.7371	18.3163	25.2741	90.5153	11.8898	41.0439	50.7852	0	0	0	9.53788	19.4004	32.835	26.0715	43.2274	16.3778	117.777	19.2165	0	0	27.4847	74.2732	772.059	0	0	17.4276	0	0	22.6154	0	46.3256	30.5095
Immundisolibacter	0	0	0	0	0	0	0	0	0	0	0	0	0	1.95515	0	0	0	0	0	0	0	0	0	0	0	0	0	0	0	0	0	0	0	0	1.95723	0	0	0	0	0	0	0	0	0	0	0	0	0	0
Azospira	16.6968	96.3451	83.6478	32.4487	79.883	29.2977	79.7641	27.2743	35.6971	42.467	32.6046	43.446	22.682	68.2348	20.1073	27.5218	34.2651	32.2112	61.6094	13.0728	29.0113	28.8752	57.7655	0	26.2041	42.8276	0	27.88	41.5722	0	0	32.4206	24.5668	47.2798	24.9102	0	56.0434	0	43.6901	29.5956	32.0761	49.2565	32.5315	28.0214	94.5904	32.1376	23.9099	25.2685	38.2947
Deinococcus	17.7404	0	0	0	20.3839	6.38539	0	20.4557	6.56055	0	13.8871	0	34.4281	0	13.1851	10.2224	0	13.895	0	0	17.4068	0	0	13.7257	0	0	0	8.07051	0	0	0	0	9.55375	29.1277	33.273	0	0	0	0	52.7574	0	19.067	0	0	0	0	0	13.5701	12.835
Hydrogenophaga	53.2212	34.409	46.0669	78.4177	57.8463	43.5709	60.0205	40.1539	32.6098	38.5469	68.8319	23.394	84.6525	39.4941	45.159	46.3939	97.7189	28.4216	62.442	68.8501	93.9967	39.0664	42.564	30.1966	53.2818	57.4791	53.0378	37.4178	32.3339	38.3075	44.4748	52.0694	45.494	26.5949	65.6563	44.7255	38.7992	27.4847	21.8451	48.8971	22.1215	20.656	47.6354	33.6257	26.0466	30.3522	50.0969	100.606	51.761
Porphyrobacter	62.6131	20.6454	21.8212	51.3771	58.9481	48.8295	41.8564	34.8505	55.1858	38.5469	36.8311	53.472	45.7691	56.1129	46.8072	62.1206	50.7631	23.3689	39.1303	22.6595	56.8622	25.4781	25.8424	35.6869	26.2041	20.2868	36.7185	31.5484	42.496	0	18.4034	30.4557	34.1205	41.792	56.5818	19.878	22.6329	33.8273	39.3211	64.3382	22.1215	30.9839	18.0085	26.6204	35.6428	33.923	25.0484	40.7104	27.5638
Oscillatoria	0	0	0	0	0	0	0	0	0	0	0	0	0	0	0	0	0	0	0	0	0	0	0	0	0	0	0	0	0	0	0	0	0	0	0	0	30.1772	0	0	0	0	0	0	0	24.6758	0	0	0	0
Auricoccus	0	0	0	0	0	0	0	0	0	0	0	0	0	0	0	0	27.9197	0	0	0	0	0	0	0	0	0	0	8.8042	0	0	0	0	0	0	0	0	0	0	0	0	0	0	0	0	0	0	0	0	0
Aromatoleum	0	0	0	43.265	8.81468	12.3952	0	15.91	35.6971	13.0668	33.8122	47.6235	47.7942	29.5228	7.58144	0	20.3052	25.8952	0	0	19.7277	12.739	0	0	0	0	0	0	57.2772	0	0	0	42.3094	10.9757	39.3226	0	0	0	0	12.8676	0	0	0	0	0	10.7125	0	45.8577	45.6591
Microbacterium	0	0	0	44.617	14.3238	36.4343	26.0616	16.6676	20.8394	20.2535	62.1902	36.762	21.4669	18.965	42.1924	0	0	0	0	0	47.5786	0	0	38.432	0	0	0	18.3421	0	0	0	57.9641	5.00434	22.7956	29.7144	0	0	0	0	50.1838	0	15.0947	10.4566	0	0	5.95141	0	61.7675	19.3578
Celeribacter	0	0	0	0	0	54.8393	0	0	33.7675	0	0	0	0	0	0	0	0	0	0	0	0	0	0	0	0	0	0	0	0	0	0	0	0	0	33.4509	0	0	0	0	0	0	0	0	0	0	0	0	0	25.6701
Pseudogulbenkiania	0	0	0	0	0	0	0	0	0	0	0	0	0	6.06097	0	0	0	0	0	0	0	0	0	0	0	0	0	0	0	0	0	0	0	0	3.55861	0	0	0	0	0	0	0	0	0	0	0	0	0	0
Mitsuaria	0	0	0	45.969	0	0	0	0	29.1366	20.9068	0	0	28.7576	9.97127	14.5036	0	52.0322	0	0	0	0	0	0	0	0	0	0	18.3421	0	0	0	0	0	0	14.7682	0	0	0	0	0	0	0	0	0	0	0	0	53.8126	8.62683
Pandoraea	30.263	0	0	0	15.9766	13.1464	11.0564	15.1524	6.17464	11.7601	12.6796	10.8615	17.0115	13.6861	7.91107	11.0087	21.5743	0	0	0	17.4068	0	0	0	0	0	0	0	0	0	0	0	0	8.02068	12.0993	0	0	0	0	24.4485	0	0	0	0	0	0	0	21.0571	5.47068
Alcaligenes	0	0	0	0	0	0	0	0	2.31549	0	0	0	0	0	0	0	0	0	0	0	0	0	0	0	0	0	0	0	0	0	0	0	0	0	3.02481	0	0	0	0	0	0	0	0	0	0	0	0	0	0
Rhodococcus	17.7404	0	0	28.3926	15.9766	13.522	0	14.3948	10.9986	12.4134	19.3212	0	15.7964	0	10.2185	0	0	0	19.1489	0	55.7017	12.739	0	0	0	0	0	24.9452	0	0	23.0042	0	0	11.82	8.00686	0	0	0	0	59.1912	0	0	0	0	0	0	0	22.4609	12.835
Streptococcus	0	0	0	18.9284	0	8.26345	0	29.5472	5.01689	119.561	12.0758	22.5585	19.8468	3.9103	18.4592	11.7951	41.8795	0	12.4884	0	71.9481	0	42.564	0	0	0	0	13.94	64.6678	0	0	0	0	0	41.9915	0	0	0	53.8845	5399.27	0	21.4504	0	0	0	10.7125	0	77.2093	4.62903
Alistipes	0	0	0	0	0	0	0	0	0	18.9468	0	0	22.682	0	6.59256	0	0	0	0	0	0	0	0	0	0	0	0	0	0	0	0	0	0	0	0	0	0	0	0	0	0	0	0	0	0	0	0	15.9098	0
Weissella	0	0	0	0	0	0	0	0	0	0	0	0	0	0	0	0	0	0	0	0	0	0	0	0	0	0	0	0	0	0	0	0	0	0	2.31309	0	0	0	0	0	0	0	0	0	0	0	0	0	0
Rhizorhabdus	61.5696	55.0544	121.229	133.851	79.3321	73.2442	71.8667	79.5501	87.4097	91.4673	86.9456	75.195	86.2727	90.1325	65.5959	122.669	161.173	92.2123	129.879	74.0792	220.486	105.309	0	144.12	113.551	104.815	85.6765	71.1673	112.707	61.5656	61.3446	61.8938	108.731	60.3662	61.9197	69.573	126.098	88.7967	117.963	81.0662	50.8794	76.2682	65.644	88.2675	64.4312	86.2955	100.194	188.578	70.9084
Dermacoccus	0	0	0	0	0	0	0	0	0	0	0	0	0	0	0	0	0	0	0	0	0	0	0	0	0	0	0	0	0	0	0	0	0	0	3.91447	0	0	0	0	0	0	0	0	0	0	0	0	0	0
Citromicrobium	0	0	0	0	9.36559	9.7659	0	9.84906	9.45491	0	12.0758	19.2165	10.936	11.1444	12.5259	11.7951	0	0	0	0	19.7277	0	0	0	0	0	0	16.141	0	0	0	0	6.8241	10.1314	19.0385	0	0	0	0	0	0	15.8892	0	0	0	8.33198	0	10.2946	4.62903
Massilia	24.0017	0	26.6703	123.035	48.4807	60.0978	24.4821	30.3048	24.5056	35.2803	68.8319	26.736	74.9316	26.9811	54.7182	52.6846	97.7189	68.8434	23.3117	30.5032	67.3062	22.081	0	26.0789	17.4694	0	22.4391	32.2821	24.0195	0	29.1387	18.6664	28.6612	27.8613	181.133	0	21.5551	0	23.3014	30.8824	0	21.4504	36.017	25.2193	0	0	19.3556	152.547	23.9868
Candida	0	0	0	0	0	0	0	0	5.20985	0	0	0	0	0	0	0	0	11.3686	0	0	0	0	0	0	13.9755	33.8113	1052.6	0	0	0	993.783	0	7.27904	0	0	240.192	282.372	0	20.3887	118.382	0	10.328	9.87564	0	64.4312	0	0	6.55109	37.2427
Propionibacterium	0	0	0	0	0	0	0	0	0	0	0	0	0	0	0	0	0	0	0	0	0	0	0	0	0	0	0	0	0	0	0	0	0	0	0	0	0	0	0	0	0	0	0	0	0	0	0	0	0
Lymphocryptovirus	0	0	180.631	0	10.4674	0	0	0	0	0	0	0	0	0	0	0	0	0	0	0	0	0	0	0	0	0	0	0	0	0	0	0	0	0	0	0	0	0	0	0	0	0	0	0	0	0	0	0	0
Ramlibacter	128.357	233.981	264.279	278.518	301.903	311.006	199.805	90.1568	133.141	133.934	357.443	60.9915	507.915	161.691	231.728	327.116	475.904	182.53	308.88	245.769	620.842	264.123	253.864	193.533	238.458	238.933	285.588	217.904	165.365	218.9	187.101	256.417	243.848	66.6983	301.77	329.643	213.396	230.449	147.09	128.676	118.35	97.7186	343.324	193.348	304.334	91.0566	196.972	493.672	295.206
Caulobacter	1781.34	777.643	871.634	991.038	1981.65	1921.25	1912.76	2038	1842.36	2140.99	1675.51	2003.53	2290.07	2302.19	1819.22	1829.02	1246.23	890.544	785.936	807.899	1522.51	828.887	677.984	1135.12	811.455	937.699	691.531	780.639	1012.51	647.123	705.463	898.934	761.115	2141.94	1599.95	824.937	1012.01	904.881	696.129	1580.15	665.856	901.712	621.004	679.519	660.762	974.841	984.859	985.004	825.862
Phaeobacter	0	0	0	0	0	0	0	0	10.6127	0	0	37.5975	0	7.23406	0	0	0	0	0	0	0	0	0	0	0	0	0	0	0	0	0	0	0	13.5085	0	0	0	0	0	0	0	0	0	0	0	0	0	0	0
Bacteroides	0	86.0224	29.0949	228.493	0	12.3952	35.5385	59.0944	6.94647	2425.84	435.332	0	622.945	0	29.0073	0	104.064	0	8.3256	38.3469	727.604	0	91.2086	19.216	0	0	0	0	103.469	0	27.6051	36.3503	0	10.1314	16.0137	48.0385	0	0	163.11	193.015	11.0607	0	6.97104	0	68.5438	17.8542	23.9099	489.928	121.828
Myroides	116.878	0	0	0	0	0	0	0	4.24506	0	0	0	0	3.9103	3.95553	0	0	0	0	0	0	0	0	0	0	0	0	0	0	0	0	0	0	0	4.44826	0	0	0	0	55.3309	0	0	0	0	0	0	0	0	0
Martelella	0	0	0	0	0	0	0	0	6.75351	16.3334	0	0	5.6705	8.21164	4.61479	0	0	0	0	0	0	0	0	0	0	0	0	0	0	0	0	0	0	13.5085	7.47307	0	0	0	0	0	0	0	0	0	0	0	0	0	0
Thioalkalivibrio	0	0	0	0	0	0	0	0	0	0	0	0	0	0	0	0	0	0	0	0	0	0	0	0	0	0	0	0	0	0	0	0	0	0	4.80412	0	0	0	0	0	0	0	0	0	0	0	0	0	0
Enterococcus	0	41.2908	0	55.4332	17.0784	7.13662	24.4821	12.8795	3.66619	0	7.24547	0	0	0	8.57032	0	0	0	0	0	0	14.4376	0	0	0	0	36.7185	0	0	0	0	17.6839	0	0	7.47307	0	0	0	0	38.6029	0	0	0	0	0	0	0	161.906	0
Gemella	0	0	0	0	0	0	0	0	0	28.7469	0	0	0	0	0	0	0	0	0	0	0	0	0	0	0	0	0	0	12.0097	0	0	0	0	0	0	0	0	0	0	104.228	0	0	0	0	0	0	0	0	0
Laribacter	0	0	0	0	11.5693	10.5171	23.6923	0	12.7352	20.2535	0	20.8875	10.1259	15.2502	13.5147	0	0	0	0	0	0	0	0	0	0	0	0	0	0	0	0	0	0	16.0414	12.633	0	0	0	0	0	0	0	0	0	0	0	0	0	8.83724
Jeongeupia	0	0	0	0	0	0	0	0	6.94647	0	0	0	0	0	0	0	0	0	0	0	0	0	0	0	0	0	0	0	0	0	0	0	0	5.48784	2.84688	0	0	0	0	0	0	0	0	0	0	0	0	0	3.15616
Cytomegalovirus	0	0	0	0	0	0	0	0	0	0	0	0	0	0	0	0	0	0	0	0	0	0	0	0	0	0	0	17.6084	0	0	0	0	0	0	0	0	0	0	0	1585.29	35.3943	0	0	0	0	37.4939	0	0	0
Variovorax	109.573	84.302	107.894	136.555	137.178	145.362	119.251	58.3368	69.2717	65.3338	146.117	48.459	224.39	96.1935	128.555	140.754	267.775	101.686	159.019	128.985	263.423	128.24	89.6885	65.8835	123.159	71.0036	130.555	103.449	65.5917	134.076	107.353	121.823	110.55	41.3698	153.02	92.764	92.6871	116.281	81.5549	115.809	65.2583	31.7784	146.392	79.8611	131.604	46.421	74.0067	1001.85	123.721
Marmoricola	0	0	0	0	0	0	0	0	0	0	0	0	0	0	0	0	0	0	0	0	0	0	0	0	0	0	0	0	0	0	0	0	10.4636	0	3.91447	0	0	0	0	0	0	0	0	0	0	0	0	0	11.1518
Macrococcus	0	0	0	0	0	4.13173	0	0	0	0	0	0	0	0	0	0	0	0	0	0	0	0	0	0	0	0	0	0	0	0	0	0	0	0	0	0	0	0	0	0	0	0	0	0	0	0	0	0	0
Pseudomonas	38787.8	6677.06	6711.22	9844.13	41827.8	41969.7	36978.2	42510.8	49424.5	55899.6	37232	59342.2	36200.5	65578.1	38019.6	42124.1	11798.6	8855.54	6615.52	7043.63	14798.1	7463.38	5557.65	8035.04	7539.81	8654.56	6078.95	8247.33	7807.26	6174.34	6396.71	8352.72	8695.73	54298.8	33357.8	7212.4	8679.18	7019.17	8113.26	40598.7	7474.84	10103.1	6139.16	7801.16	7665.94	7496.4	7586.26	10347.5	7313.24
Vitreoscilla	0	0	0	0	0	0	0	0	5.40281	0	0	0	0	3.71479	4.94442	0	0	0	0	0	0	0	0	0	0	0	0	0	0	0	0	0	0	0	2.49102	0	0	0	0	0	0	0	0	0	0	0	0	0	3.36657
Eubacterium	0	0	0	0	0	0	0	0	0	0	10.8682	0	12.9611	0	0	0	0	0	0	0	0	0	0	0	0	0	0	0	0	0	0	0	0	0	0	0	0	0	0	18.0147	0	0	0	0	0	0	0	19.1853	0
Methylobacterium	49.047	0	21.8212	158.187	55.0917	81.5077	76.6052	42.4267	45.7309	79.7072	82.7191	38.433	90.323	76.4464	92.6254	81.779	73.6065	63.1591	24.1442	36.6039	67.3062	22.9303	45.6043	64.5109	27.9511	0	0	26.4126	19.4004	0	0	17.6839	26.3865	65.854	103.733	21.5345	19.3996	0	34.9521	81.0662	16.5911	25.4227	47.0545	29.4225	0	11.3077	15.9399	550.76	44.3966
Elizabethkingia	1.35737e+07	779.363	1702.05	28122.2	9219.05	8817.85	9615.13	9436.92	8833.78	53281	9026.64	125684	8941.98	25458.8	10374.4	9255.18	23239.3	841.28	1965.67	7591.81	45250.7	166.457	4650.12	1832.38	1784.5	1438.11	4059.43	41.8199	761.233	2457.15	2597.94	390.029	7920.96	60183.4	6438.94	1187.71	1702.86	179.708	7411.3	8.38009e+06	6674.05	7952.54	1191.47	4518.45	1447.64	4851.59	84.2538	20071.6	7995.81
Tessaracoccus	196.188	36.1294	121.229	89.234	204.941	240.391	147.682	188.647	193.729	294.002	185.967	300.78	139.332	314.779	162.836	144.686	76.1446	67.5803	80.7583	61.8779	70.7876	24.6288	53.205	60.3932	61.143	21.4138	89.7563	56.4936	30.4863	110.818	87.4161	49.1221	67.7861	309.429	129.711	74.5425	49.5768	42.2841	80.0986	283.088	86.2737	113.608	53.4446	54.6418	153.538	74.9878	72.8682	58.4919	102.049
Agrobacterium	925.631	729.47	412.178	120.331	529.982	575.437	590.728	1051.58	928.125	1889.45	624.318	2141.39	624.97	1845.86	593.33	478.093	214.474	289.269	897.499	303.289	225.128	392.363	288.827	881.192	377.34	831.757	336.586	275.131	315.949	446.008	562.837	273.119	355.763	1909.77	759.762	342.895	491.457	424.956	334.958	554.596	246.654	419.475	629.136	383.893	751.24	467.781	745.76	152.079	283.002
Azospirillum	24.0017	0	0	0	19.833	18.0293	40.2769	20.4557	9.64787	15.6801	21.1326	0	17.4165	12.1219	12.8555	12.5814	34.2651	13.2634	0	0	30.1718	0	0	0	18.3429	15.7786	0	0	0	0	0	0	10.4636	15.1971	13.3448	0	31.2549	0	0	0	0	0	12.7802	0	0	0	20.4942	17.7815	5.8915
Aspergillus	0	0	0	0	0	0	0	0	0	0	0	0	0	0	0	0	0	0	0	0	81.2317	0	0	0	0	0	0	0	0	0	0	0	0	0	0	0	0	0	0	0	0	0	0	0	0	0	0	10.2946	0
Treponema	0	0	86.0724	0	0	0	0	0	0	7.18672	0	0	0	0	0	0	0	0	0	0	0	0	0	0	0	0	0	0	0	0	0	0	0	0	0	0	0	0	0	59.1912	0	0	0	0	0	0	0	0	0
Clostridium	0	0	0	18.9284	0	0	0	10.6067	0	7.18672	0	0	260.033	0	0	0	0	0	813.411	0	30.1718	0	0	0	0	27.049	0	0	0	0	0	0	0	0	7.47307	0	1655.43	0	0	24.4485	0	0	0	0	1455.87	0	0	11.2304	0
Ensifer	27.1324	0	0	0	22.0367	18.7806	18.1641	28.7896	31.0661	34.6269	28.3781	45.117	16.6065	41.4492	22.0851	15.7267	0	0	0	12.2013	26.6904	0	0	0	0	0	0	0	0	0	0	0	0	49.3905	18.5047	0	26.9439	0	0	0	0	0	0	0	0	10.1174	0	0	7.9956
Roseomonas	0	0	0	0	17.0784	7.88784	0	0	9.84083	0	21.7364	0	26.7324	4.30133	19.1184	16.5131	0	0	0	0	48.739	0	0	0	0	0	0	0	0	0	0	0	0	11.3978	61.9197	0	0	0	0	0	0	0	0	0	0	0	0	14.9739	7.57478
Croceicoccus	38.6114	99.786	0	75.7137	97.5123	89.7711	112.144	28.032	88.1815	41.1603	85.1342	42.6105	92.7532	88.1773	79.7699	62.1206	120.562	52.4221	40.7954	67.9786	123.008	64.5445	0	61.7658	43.6736	50.7169	91.7962	60.162	37.8769	0	79.748	75.648	50.9533	73.4526	123.306	0	0	65.5404	72.8169	66.9118	57.5158	50.8454	33.1124	60.2461	98.7031	45.8259	0	114.644	76.5895
Curtobacterium	0	0	0	0	0	0	0	0	0	0	0	0	0	3.71479	0	0	0	0	0	0	0	0	0	0	0	0	0	12.4726	0	0	0	0	0	0	0	0	0	0	0	0	0	0	0	0	0	0	0	0	0
Simplicispira	0	0	0	0	0	4.88295	0	0	4.24506	0	0	0	12.5561	2.93273	4.94442	0	0	0	0	0	0	0	0	0	0	0	0	0	0	0	0	0	0	0	3.73654	0	0	0	0	0	0	0	9.29472	0	0	0	0	11.2304	0
Rothia	0	0	0	0	0	0	0	0	0	0	0	0	0	0	0	0	0	0	0	0	0	0	0	0	0	0	0	0	0	0	0	0	0	0	0	0	0	0	0	0	0	0	0	0	0	0	0	12.1663	0
Rhodobacter	44.8727	0	0	0	72.7211	48.8295	86.8718	15.91	29.7154	47.6937	45.2842	0	102.069	43.5999	64.6071	57.4026	64.7229	0	0	0	64.9853	45.8606	0	0	0	0	0	48.4231	54.5057	0	0	0	22.747	8.02068	58.717	0	43.1103	0	0	52.7574	0	37.3396	33.1124	0	0	23.8056	0	21.0571	11.3622
Pseudorhodoplanes	0	0	0	0	0	0	0	0	1.92957	0	0	0	0	0	0	0	0	0	0	0	0	0	0	0	0	0	0	0	0	0	0	0	0	0	0	0	0	0	0	0	0	0	0	0	0	0	0	0	0
Micrococcus	0	0	0	0	301.903	44.3221	76.6052	96.9754	15.0507	30.7069	231.855	0	424.478	5.66994	87.681	107.728	102.795	51.1589	0	33.1178	107.922	0	0	0	0	0	0	48.4231	52.6581	77.9831	0	0	23.6569	0	191.453	0	0	0	0	0	0	57.9956	13.3612	0	0	49.9919	30.7413	84.2283	27.3534
Bradyrhizobium	3382.15	750.116	150.324	1227.64	1116.71	725.681	3828.68	3107.76	162.084	1936.49	1527.59	2234.96	919.432	198.448	626.623	1784.98	1370.6	337.27	134.875	170.818	135.773	297.244	1001.77	182.552	176.441	151.024	361.065	107.118	175.527	176.488	365	155.226	133.752	864.123	242.163	339.582	397.692	281.19	237.383	4506.25	251.079	262.966	352.618	217.166	302.964	122.004	212.912	447.346	57.8629
Aquabacterium	37.5679	70.5384	82.4355	150.075	74.3738	88.2687	67.918	106.824	78.5337	50.9604	82.1153	55.9785	55.0849	39.4941	69.8811	62.9069	139.598	40.4218	66.6048	51.4197	91.6758	33.9708	65.3662	76.8641	47.1675	48.4628	104.036	90.9767	60.9725	0	47.5421	46.1748	52.3181	39.2591	72.9514	89.451	53.8878	80.3399	0	50.1838	74.1069	80.2405	66.2249	58.845	78.1399	42.8502	55.7897	151.143	38.926
Pseudonocardia	0	0	0	20.2804	0	0	0	0	0	0	0	22.5585	0	0	7.25181	0	20.3052	0	0	0	26.6904	0	0	0	0	0	0	0	0	0	0	0	0	0	4.44826	0	0	0	0	0	0	0	0	0	0	0	0	47.7294	13.2559
Prevotella	0	0	72.7372	25.6886	0	0	0	0	0	30.0535	0	24.2295	15.3914	0	10.2185	0	0	0	10.8233	0	48.739	0	0	0	0	0	0	0	0	0	0	20.6313	0	0	1.7793	0	0	0	69.9042	45878.3	0	0	0	0	75.3982	0	37.5726	5.14729	0
Sulfuritalea	0	0	0	0	7.16192	5.25856	0	9.09144	6.17464	11.7601	7.84925	20.8875	7.29065	9.38473	4.61479	0	0	0	0	0	0	0	0	0	0	0	0	0	0	0	0	0	5.00434	13.0864	9.25237	0	0	0	0	0	0	0	0	0	0	0	0	5.14729	5.47068
Azorhizobium	0	0	0	0	0	0	0	0	2.89436	0	0	0	0	0	0	0	0	0	0	0	0	0	0	0	0	0	0	0	0	0	0	0	0	0	2.66895	0	0	0	0	0	0	0	0	0	0	0	0	0	0
Escherichia	0	70.5384	0	62.1934	0	0	0	0	18.138	29.4002	0	159.58	15.7964	0	0	0	0	0	0	24.4026	0	0	396.757	0	0	93.5445	0	0	0	0	0	0	0	0	0	92.764	0	0	199.518	0	0	0	0	0	0	25.5911	0	65.9789	1774.18
Brevirhabdus	0	0	0	0	0	0	0	0	0	0	0	0	0	0	0	0	0	0	0	0	0	0	0	0	0	0	0	0	0	0	0	0	0	0	11.0317	0	0	0	0	0	0	0	0	0	0	0	0	0	0
Nostoc	94.9632	0	0	0	0	0	0	0	0	54.2271	0	0	0	0	0	0	0	0	0	0	0	0	0	0	0	0	0	54.2926	0	0	0	0	0	0	0	0	0	0	0	16.7279	0	31.7784	0	0	0	0	0	0	14.0975
Moraxella	22.9581	22.3658	48.4915	131.147	20.9349	37.1855	22.9026	29.5472	11.1915	15.0268	142.494	28.407	28.7576	15.4457	40.2146	17.2994	213.205	33.4743	17.4838	21.788	69.6272	9.34197	22.8022	0	12.2286	0	20.3992	17.6084	23.0957	56.0931	24.5378	78.5953	22.747	21.9513	57.2935	0	174.597	0	0	57.9044	0	30.1895	37.7598	0	31.5301	0	13.6628	1438.9	9.8893
Shinella	174.273	111.829	78.7987	68.9535	175.743	175.035	181.641	304.563	293.874	395.269	163.023	401.875	155.534	403.348	172.395	163.558	52.0322	77.6857	161.517	116.784	98.6385	91.7211	88.1683	126.277	103.07	247.949	142.794	61.6294	81.2967	86.1918	72.0799	68.7709	96.4473	376.128	174.372	82.825	157.352	118.396	103.4	111.949	47.5611	122.347	58.092	79.8611	115.154	75.5829	154.845	96.3947	70.2771
Solendovirus	0	0	0	0	0	0	0	0	0	0	0	0	0	0	0	0	0	0	0	0	0	0	0	0	0	0	0	0	0	0	0	0	0	0	0	0	0	0	0	0	0	0	0	0	0	0	0	0	0
Pannonibacter	0	0	0	0	0	0	0	0	12.1563	0	0	0	0	11.1444	0	0	0	0	0	0	0	0	0	0	0	0	0	0	0	0	0	0	0	18.1521	8.71858	0	0	0	0	0	0	0	0	0	0	0	0	0	0
Alphatorquevirus	0	0	0	0	0	0	0	0	0	7.18672	0	0	0	0	0	0	0	0	0	0	0	0	0	0	0	0	0	0	0	0	0	0	0	0	0	0	0	0	0	0	0	0	0	0	0	18.4494	0	0	0
Cutibacterium	135.662	92.9042	66.6758	147.371	63.3555	30.8001	48.1744	47.7301	25.2774	74.4805	28.3781	54.3075	17.0115	33.4331	38.8961	57.4026	88.8354	168.003	36.6326	27.8887	167.105	28.8752	60.8057	96.0801	72.4981	51.8439	75.4769	22.7442	41.5722	56.0931	47.5421	46.1748	28.2063	62.899	34.8743	69.573	50.6546	88.7967	122.332	47.6103	45.349	52.4344	106.889	75.6578	46.6098	39.8745	39.8498	341.125	80.5873
Desulfovibrio	0	0	0	0	0	0	0	0	0	11.1067	11.472	0	16.6065	0	0	0	0	0	0	0	0	0	0	0	0	0	0	0	0	0	0	0	0	7.59854	0	0	0	0	0	0	0	0	0	0	0	0	0	0	0
Chryseobacterium	1565.33	0	0	44.617	15.4257	12.0196	0	11.3643	12.5422	20.9068	13.2834	15.8745	7.29065	11.1444	7.58144	11.0087	0	15.7898	0	0	23.2091	0	0	0	0	0	0	0	0	0	0	0	5.91422	13.0864	10.142	0	0	0	0	1015.26	0	0	12.1993	0	0	0	0	34.6272	3.57698
Megasphaera	0	0	0	0	0	0	0	0	0	0	0	0	0	0	0	0	0	0	0	0	0	0	0	0	0	0	0	0	0	0	0	0	0	0	0	0	0	0	0	151.838	0	0	0	0	0	0	0	13.5701	0
Aminobacter	0	0	0	0	28.6477	12.7708	21.3231	13.6372	10.8056	0	13.8871	18.381	10.5309	13.4905	12.1962	0	0	11.3686	0	0	0	16.9854	0	0	0	20.2868	0	0	0	0	0	0	11.3735	17.3078	8.89651	0	0	0	0	0	0	0	0	0	0	19.6397	0	9.35871	0
Rhodoplanes	0	0	0	0	0	0	0	0	0	0	0	0	0	0	0	0	0	0	0	0	0	0	0	0	0	0	0	0	0	0	0	0	0	0	0	0	0	0	0	0	0	0	0	0	0	0	0	0	0
Sphingopyxis	10825.8	5634.47	6847	10130.8	11098.2	11171.4	10825.8	10038.5	12125.4	10825.8	10337.5	10376.9	12927.5	13438.7	10333.8	10465.4	11544.8	4957.99	6080.18	5910.65	15130	7411.58	6399.8	5863.63	6068.88	5849.35	5874.96	4992.71	7418.32	6509.53	7711.02	6611.83	4823.28	10825.8	10204.1	6713.79	6462.23	6989.57	6515.65	11259.2	4605.69	4822.37	5923.64	4759.44	6136.04	6643.56	7108.06	9077.94	5228.91
Cylindrospermum	0	0	0	0	0	0	0	0	0	0	0	0	0	0	0	0	0	0	0	0	0	0	0	0	0	0	0	0	0	0	0	0	0	0	0	0	0	0	0	0	0	0	0	0	0	0	0	0	0
Thiomonas	26.0888	0	0	0	34.1569	36.4343	29.2205	28.032	38.9774	49.0003	36.2273	50.9655	30.7827	56.6994	33.622	25.1628	0	20.8425	0	0	17.4068	12.739	0	15.0983	14.849	0	0	14.6737	18.4765	43.78	16.8698	12.7717	12.2834	42.6363	45.1943	0	19.3996	0	0	16.7279	0	23.8338	8.7138	0	28.7884	17.2591	0	79.549	16.8328
Psychrobacter	0	0	0	0	0	0	0	0	0	0	0	21.723	0	0	0	0	0	0	0	0	0	0	0	0	0	0	0	83.6399	0	0	0	0	0	0	0	0	0	0	0	0	0	0	0	0	0	0	0	24.8006	0
Flavobacterium	347.503	123.872	120.016	190.636	315.125	249.782	262.985	237.893	279.981	261.335	237.893	275.715	329.699	296.988	267.328	282.295	145.944	180.004	126.549	146.415	237.893	146.074	68.4065	142.748	101.323	135.245	124.435	282.468	125.64	106.714	108.887	137.542	131.478	232.178	237.893	129.207	186.452	145.88	119.42	343.566	126.092	136.647	106.308	158.321	120.637	131.526	212.912	144.124	132.769
Methylobacillus	0	0	0	0	0	0	0	16.6676	0	0	0	0	0	0	0	0	0	0	0	0	0	0	0	0	0	0	0	0	0	0	0	0	0	0	3.20274	0	0	0	0	0	0	0	0	0	0	0	0	0	0
Bifidobacterium	0	0	0	0	0	0	0	0	0	9.14673	0	0	0	0	0	0	67.2611	13.2634	0	0	0	0	0	0	0	0	0	0	0	0	0	0	15.9229	0	5.69377	0	0	0	0	50.1838	26.5458	0	0	0	0	0	0	88.4398	7.78519
Verminephrobacter	0	0	0	0	0	15.4001	0	19.6981	10.9986	13.0668	7.24547	0	7.69568	3.51927	5.60367	0	0	0	0	0	0	0	0	0	0	0	0	0	0	0	0	0	0	5.06569	5.15998	0	0	0	0	0	0	0	0	0	0	0	0	18.7174	3.15616
Actinomyces	0	0	0	0	0	0	0	0	0	0	0	0	0	0	4.94442	0	0	0	30.8047	0	0	0	0	0	0	0	0	0	0	0	0	0	0	0	5.69377	0	0	0	0	0	0	0	0	0	0	0	0	15.9098	4.83944
Citrobacter	0	49.893	0	105.458	0	0	0	53.791	0	0	12.0758	10.026	0	0	4.61479	0	24.1125	0	65.7722	91.5096	35.974	0	69.9266	56.2755	0	0	0	0	45.2675	0	0	148.349	12.2834	0	18.5047	0	20.4774	0	0	14.1544	66.3644	0	36.017	0	52.0933	7.14169	0	8.42283	14.3079
Sphingobium	829.624	972.054	906.791	2005.06	1029.11	923.253	977.703	905.356	1191.7	680.778	869.456	714.352	1136.53	953.723	933.506	1083.57	2511.5	1205.08	1056.52	1029.27	2290.73	1011.48	778.314	1389.04	1125.9	1172.12	944.481	1108.6	1382.04	911.171	1075.06	1057.11	1126.89	802.912	1053.17	1104.89	1050.81	1084.59	1007.79	963.787	1279.73	1449.89	1089.23	906.493	1036.38	1180.76	966.642	2323.3	1241.42
Methylorubrum	46.9598	32.6885	33.944	477.267	55.6426	54.4637	58.4411	30.3048	25.2774	37.8936	23.5478	34.2555	42.1237	37.3434	69.5515	50.3255	308.386	54.9484	0	0	0	0	39.5237	0	23.5837	0	75.4769	0	41.5722	0	0	17.6839	30.0261	37.1484	20.6399	0	0	0	0	0	0	47.6676	145.23	0	0	0	0	678.038	41.0301
Rhodospirillum	0	0	0	0	0	0	0	0	0	0	0	0	0	0	0	0	0	0	0	0	0	0	0	0	0	0	0	0	0	0	0	0	0	0	4.44826	0	0	0	0	0	0	0	0	0	0	0	0	0	6.52273
Ralstonia	1797	39.5703	52.1283	7114.38	142.688	81.8833	120.041	220.468	95.128	120.214	128.003	142.87	147.028	138.034	125.918	142.327	9859.46	60.0012	77.4281	60.1349	187.993	109.556	47.1245	85.0995	57.6491	74.3848	79.5567	55.7599	51.7343	77.9831	69.0127	88.4197	58.6873	158.725	137.006	46.382	77.5985	38.0557	90.2929	1715.26	92.9102	61.1734	85.9762	61.6471	112.412	52.3724	81.9767	11326.8	70.698
Erythrobacter	152.359	123.872	89.7092	162.244	149.849	163.391	152.421	162.888	182.152	138.508	160.608	111.121	158.369	159.931	157.232	169.849	172.594	102.318	84.0885	94.9957	244.855	76.4343	107.93	94.7075	99.5758	90.1634	71.3971	99.7809	156.127	116.291	72.0799	113.963	97.3572	114.822	203.73	167.306	114.242	95.1393	94.6619	131.25	74.1069	133.469	87.138	92.4707	71.2855	130.931	91.0852	160.97	84.3746
Shewanella	0	0	0	0	0	0	0	0	4.43802	0	0	0	0	2.5417	0	0	0	0	0	0	0	0	0	0	0	0	0	0	0	0	0	0	0	6.33212	0	0	0	0	0	0	0	0	0	0	0	0	0	0	0
Xanthobacter	0	0	20.6089	36.5048	15.4257	11.644	13.4256	0	8.29717	9.80007	10.8682	0	19.8468	14.6636	10.8777	20.4448	41.8795	0	14.1535	0	32.4927	16.9854	0	0	17.4694	0	0	16.8747	0	0	0	0	13.1933	8.86496	11.5655	0	0	0	0	16.7279	0	11.9169	0	0	0	17.2591	0	29.4799	16.412
Paucibacter	24.0017	0	0	62.1934	22.5876	17.6537	26.8513	0	10.4197	28.0935	16.3023	25.065	20.2518	18.3784	7.25181	0	0	0	0	0	0	0	0	0	0	0	0	0	0	0	0	0	0	19.8406	15.6579	0	0	0	0	0	0	0	0	0	0	0	0	37.4348	11.1518
Microvirga	0	0	0	0	11.0183	10.8927	11.8462	0	6.17464	8.49339	15.0947	0	0	4.30133	10.8777	0	0	0	0	0	0	0	0	0	0	0	0	0	0	0	0	0	0	7.1764	6.04963	0	0	0	0	0	0	0	0	0	0	0	0	6.08316	8.20601
Dietzia	0	0	0	0	0	0	0	0	0	0	0	0	0	0	0	0	0	0	0	0	0	0	0	0	0	0	0	0	0	0	0	0	0	12.6642	0	0	0	0	0	0	0	0	0	0	0	0	0	0	0
Defluviimonas	0	0	0	0	0	0	0	0	8.10421	0	0	0	0	14.8592	24.0628	0	0	0	0	0	0	0	0	0	0	0	0	0	0	0	0	0	0	0	32.5612	0	0	0	0	0	0	0	0	0	0	0	0	38.3707	0
Streptomyces	0	27.5272	0	50.0251	16.5275	8.63906	16.5846	12.1219	11.3845	24.8268	14.4909	15.039	14.5813	9.18921	18.1295	21.2311	57.1085	8.84228	0	0	24.3695	0	0	0	0	0	0	0	0	0	0	0	7.27904	14.7749	21.7075	0	0	0	0	20.5882	0	0	0	0	0	5.95141	0	93.1191	28.4054
Pimelobacter	0	0	0	0	0	7.88784	0	0	5.59576	0	0	0	0	0	8.89995	0	0	0	0	0	22.0486	0	0	0	0	0	0	0	0	0	0	0	0	0	0	0	0	0	0	0	0	0	0	0	0	0	0	10.7625	8.41642
Rhodovulum	0	0	0	0	0	0	0	0	2.89436	0	0	0	0	0	0	0	0	0	0	0	0	0	0	0	0	0	0	0	0	0	0	0	0	0	5.33791	0	0	0	0	0	0	0	0	0	0	0	0	0	2.94575
Collimonas	15.6533	0	0	0	13.222	13.522	17.3744	16.6676	17.945	22.2135	19.925	23.394	19.0367	32.26	13.8444	0	0	8.84228	0	0	0	0	0	0	0	0	0	0	0	0	0	0	12.2834	14.7749	24.1985	0	0	0	0	0	0	0	0	0	0	16.664	0	7.48696	8.41642
Bacillus	17.7404	0	0	48.6731	7.16192	7.88784	0	18.1829	7.13942	8.49339	0	0	6.07554	18.1829	26.3702	0	81.2209	0	14.9861	0	44.0972	0	0	0	0	0	0	13.2063	0	0	0	0	0	23.2178	9.9641	0	0	0	0	0	0	0	0	0	0	0	0	309.773	3.78739
Halomonas	0	0	0	0	0	0	0	0	3.08732	0	0	0	5.6705	3.51927	0	0	0	0	0	0	0	0	0	0	0	0	0	0	0	0	0	0	0	0	3.55861	0	0	0	0	0	0	0	0	0	0	0	0	42.5821	4.62903
Polaromonas	20.871	0	18.1843	0	18.7312	17.2781	15.7949	11.3643	10.8056	14.3734	21.7364	22.5585	37.6683	16.6188	15.4925	26.7354	17.7671	10.1055	17.4838	9.58672	18.5672	13.5883	0	0	15.7225	0	0	13.2063	9.23826	0	16.8698	12.7717	12.2834	11.3978	24.1985	0	11.8553	0	0	28.3088	0	0	13.9421	0	23.3049	7.14169	0	44.4539	12.835
Desulfotomaculum	0	0	0	0	5.50917	0	0	28.7896	0	0	0	0	0	0	5.9333	0	0	0	0	0	31.3322	0	0	0	0	0	0	0	13.8574	0	0	0	0	21.1071	1.95723	0	0	0	0	47.6103	0	0	0	0	0	0	0	0	4.62903
Ochrobactrum	0	0	0	0	777.895	699.388	969.806	767.469	659.721	0	849.531	24.2295	237.351	22.6798	750.233	936.527	0	0	0	0	0	0	0	0	0	0	0	88.042	0	0	0	0	0	22.3735	523.649	0	0	0	0	0	0	0	0	0	0	0	0	48.6653	0
Capnocytophaga	0	0	0	0	0	0	0	0	0	11.1067	0	0	0	0	0	0	0	0	0	0	0	0	0	0	0	0	0	0	0	0	0	0	0	0	0	0	0	0	0	34.7427	0	0	5.8092	0	0	0	0	5.61522	0
Cercospora	0	0	0	0	0	0	0	0	3.66619	0	0	0	0	13.4905	3.95553	0	0	0	0	0	258.781	0	0	0	0	0	0	0	0	0	0	0	0	0	3.38068	0	0	0	0	0	0	0	0	0	0	0	0	26.2044	0
Brevibacterium	0	0	0	0	0	0	0	0	0	0	0	0	0	0	0	0	0	0	16.6512	0	0	0	0	26.0789	0	48.4628	0	0	0	0	32.2059	0	23.6569	0	4.80412	0	0	0	0	0	0	0	26.1414	0	17.8214	17.2591	0	0	24.618
Salmonella	0	0	0	0	0	0	0	0	0	84.9339	0	0	0	0	0	0	0	0	0	0	0	0	0	0	0	0	0	0	0	0	0	0	0	0	0	0	0	0	0	0	0	0	0	0	0	0	0	0	0
Odoribacter	0	0	0	0	0	0	0	0	0	14.3734	6.64168	0	7.69568	0	0	0	0	0	0	0	0	0	0	0	0	0	0	0	0	0	0	0	0	0	0	0	0	0	0	37.3162	0	0	0	0	0	0	0	0	0
Fusarium	0	0	0	82.4738	0	0	0	0	0	0	0	0	0	0	0	0	0	16.4214	0	14.8158	538.45	17.8347	0	79.6092	0	0	0	33.7494	0	0	0	0	16.3778	0	21.3516	0	0	0	0	0	0	7.9446	0	15.4118	0	0	0	242.39	2.31452
Selenomonas	0	0	56.9775	0	0	0	0	0	0	0	0	17.5455	0	0	0	0	0	0	0	0	0	0	0	0	0	0	0	0	0	0	0	0	0	0	0	0	0	0	0	17850	0	0	0	0	0	0	0	0	0
Eggerthella	0	0	0	0	0	0	0	0	0	53.5737	44.0766	0	8.91079	0	0	0	0	0	0	0	19.7277	0	0	0	0	0	0	0	10.1621	0	0	0	0	0	0	0	0	0	0	0	0	0	0	0	0	0	0	5.14729	4.83944
Serratia	19.8275	20.6454	23.0335	0	5.50917	0	7.89744	0	3.08732	0	7.24547	25.065	4.4554	11.1444	4.28516	0	15.2289	49.8957	0	8.7152	0	16.1361	34.9633	0	13.9755	0	34.6786	18.3421	14.7812	13.6812	19.937	12.7717	13.1933	6.75426	4.62619	0	12.9331	29.5989	26.2141	0	14.379	12.7114	9.29472	0	0	0	0	24.8006	10.0997
Aquaspirillum	0	0	0	0	0	0	0	0	0	0	0	0	0	3.32376	0	0	0	0	0	0	0	0	0	0	0	0	0	0	0	0	0	0	0	0	0	0	0	0	0	0	0	0	0	0	0	0	0	0	0
Candidatus Accumulibacter	0	0	19.3966	0	12.1202	10.5171	14.2154	15.91	9.64787	16.9868	9.66062	23.394	8.91079	24.8304	8.57032	11.7951	15.2289	10.7371	15.8186	13.9443	18.5672	13.5883	0	0	10.4817	0	0	16.141	0	0	0	11.7893	9.09881	16.0414	8.36272	0	15.0886	0	0	16.7279	19.9093	11.9169	17.4276	0	0	14.8785	13.6628	0	17.8849
Methylibium	22.9581	30.9681	0	50.0251	37.4624	32.3026	23.6923	22.7286	16.7873	15.0268	28.3781	21.723	34.8331	36.1703	22.4147	20.4448	32.996	18.9477	0	0	37.1345	24.6288	0	0	0	22.5408	0	13.94	21.248	0	0	16.7015	26.3865	20.2628	30.9599	0	0	0	0	0	0	0	12.7802	0	26.0466	0	0	29.4799	16.412
Neisseria	0	0	0	0	0	0	0	0	3.08732	0	0	0	0	2.34618	0	0	0	0	0	0	0	0	0	0	0	0	0	0	0	0	0	0	0	0	3.55861	0	0	0	0	0	0	0	0	0	0	0	0	0	3.78739
Polymorphum	0	0	0	0	0	0	0	0	2.50845	0	0	0	0	0	5.9333	0	0	0	0	0	0	0	0	0	0	0	0	0	0	0	0	0	0	0	2.31309	0	0	0	0	0	0	0	0	0	0	0	0	0	0
Novosphingobium	137.749	122.152	113.955	193.34	188.965	170.903	190.328	164.404	202.605	128.708	164.231	105.273	219.529	157.976	208.654	161.199	194.169	77.6857	126.549	108.069	194.956	138.431	95.769	105.688	121.413	102.561	108.116	140.867	145.965	114.922	99.685	87.4373	131.478	168.012	156.935	119.268	91.6093	80.3399	166.022	78.4927	117.244	65.9402	113.86	70.0536	143.942	122.004	112.718	308.369	138.24
Faecalibacterium	0	0	0	25.6886	0	0	0	0	0	0	0	0	20.6568	0	7.25181	0	0	0	0	0	0	0	0	0	0	0	0	0	0	0	0	0	0	0	0	0	0	0	0	0	0	0	0	0	0	0	0	58.4919	0
Pseudoxanthomonas	0	0	0	0	9.91651	6.76101	0	368.961	4.43802	0	0	12.5325	7.69568	3.32376	16.1518	0	53.3012	0	26.6419	0	70.7876	0	0	0	0	0	0	0	0	0	0	0	0	94.1375	8.36272	0	0	0	0	472.243	0	0	0	0	0	0	0	12.1663	14.9392
Burkholderia	77.2229	48.1726	56.9775	98.6982	71.0683	83.7614	75.0257	62.8825	51.1337	47.6937	54.341	47.6235	78.577	80.1612	59.6626	81.779	71.0683	30.948	35.8001	47.9336	96.3176	20.3825	24.3223	146.865	27.0776	64.2414	34.6786	41.0863	51.7343	21.89	76.6808	38.3152	50.4984	80.629	131.313	39.756	26.9439	21.1421	52.4281	102.941	28.7579	25.4227	54.0256	25.2193	16.4505	25.5911	31.8798	100.606	37.8739
Pantoea	0	0	0	0	0	0	0	0	0	0	0	0	0	0	3.95553	0	0	0	0	0	0	0	0	134.512	0	0	0	0	0	0	0	0	9.09881	0	2.13516	0	0	0	0	0	0	11.1224	0	0	0	0	0	6.55109	5.47068
Chroococcidiopsis	80.3535	0	0	0	29.7495	0	0	0	0	0	7.24547	0	0	0	62.6293	18.8721	0	0	0	0	0	0	0	0	0	0	0	0	0	0	0	0	0	0	22.5971	0	0	0	0	48.8971	0	85.0072	0	0	0	0	0	11.6984	95.1056
Aeromicrobium	0	0	0	0	0	0	0	0	0	0	0	0	0	0	0	0	0	0	0	0	0	0	0	0	0	0	0	0	0	0	0	0	0	0	0	0	0	0	0	0	0	0	0	0	0	0	0	0	0
Geodermatophilus	0	0	0	0	0	0	0	0	0	0	0	0	0	0	0	0	0	0	0	0	0	0	0	0	0	0	0	0	0	0	0	0	0	10.9757	0	0	0	0	0	0	0	0	0	0	0	0	0	0	9.8893
Hartmannibacter	0	0	0	0	0	0	0	0	0	0	0	0	0	0	0	0	0	0	0	0	0	0	0	0	0	0	0	0	0	0	0	0	0	4.64355	2.84688	0	0	0	0	0	0	0	0	0	0	0	0	0	0
Rhizobacter	0	0	0	28.3926	19.833	16.1513	0	23.4862	8.29717	13.0668	11.472	0	27.9475	15.6412	16.1518	23.5901	27.9197	0	0	0	0	15.2869	0	0	0	0	0	0	0	0	0	0	10.9186	0	18.1489	0	0	0	0	0	0	13.5058	0	0	0	0	0	29.4799	16.412
Sphingomonas	2211.29	1446.9	1531.12	3846.52	2525.4	2578.57	2837.55	2317.56	2994.12	1850.91	2567.31	1479.67	2537.96	2169.05	2623.51	2587.05	5398.65	2046.36	1549.39	1621.9	1819.59	1242.48	2637.45	1358.85	1414.15	1225.09	1762.49	1812.2	1696.14	1254.57	1321.98	2043.48	1482.65	1661.97	2568.78	1671.41	1264.21	1486.29	1711.2	2334.19	2136.93	1097.94	1420.35	1378.65	1364.02	1010.55	1116.93	6549.69	1813.11
Nitrosomonas	0	0	0	0	0	0	0	0	3.28028	0	0	0	0	4.10582	0	0	0	0	0	0	0	0	0	0	0	0	0	0	0	0	0	0	0	0	3.38068	0	0	0	0	0	0	0	0	0	0	0	0	0	2.94575
Pusillimonas	0	0	0	0	0	0	0	0	0	0	0	0	0	0	0	0	0	0	0	0	0	0	0	0	0	0	0	0	0	0	0	0	0	0	3.55861	0	0	0	0	0	0	0	0	0	0	0	0	0	0
Diaphorobacter	26.0888	0	0	214.973	77.6793	51.4588	0	154.555	49.2041	82.9739	88.1532	45.117	51.8446	79.7702	82.0773	64.4796	236.048	0	192.321	0	0	0	0	0	116.172	136.372	0	0	100.697	0	0	114.946	67.7861	94.5596	52.8453	0	0	0	68.4479	66.9118	118.35	84.2128	196.351	0	0	52.3724	0	265.319	111.518
Magnetospirillum	0	0	0	0	0	0	0	0	4.0521	0	0	0	0	9.97127	8.57032	0	0	0	0	0	0	0	0	0	0	0	0	0	0	0	0	0	0	5.48784	7.11721	0	0	0	0	0	0	0	0	0	0	0	0	13.5701	6.94355
Fusobacterium	0	18.9249	15.7597	41.9129	0	8.63906	0	23.4862	0	222.788	221.59	26.736	89.5129	0	18.1295	0	0	0	0	0	1248.65	0	0	0	0	0	0	0	10.1621	0	0	0	0	5.06569	6.58342	0	0	0	0	38361	0	0	0	0	13.7088	0	13.6628	6.55109	10.5205
Exiguobacterium	0	0	0	124.387	0	0	0	0	0	0	0	0	0	0	0	0	41.8795	0	0	0	20.8881	0	0	0	0	0	0	0	0	0	0	0	0	0	3.55861	0	0	0	0	0	0	0	0	0	0	0	0	112.304	0
Sphingobacterium	0	0	0	28.3926	8.26376	7.51223	0	0	7.7183	7.18672	0	12.5325	7.69568	6.06097	8.89995	0	0	0	0	0	0	22.9303	15.2014	0	0	0	0	33.0157	0	0	0	32.4206	6.8241	5.48784	12.811	0	0	0	0	0	0	0	0	0	0	0	0	14.506	4.41862
Alicycliphilus	195.144	116.991	156.385	294.743	495.825	394.392	398.821	314.412	335.939	450.803	463.106	471.222	761.063	618.61	326.991	308.244	465.751	302.532	205.642	380.854	259.941	176.648	104.89	248.436	112.678	290.777	114.235	264.86	168.136	73.8787	164.097	199.436	239.754	370.218	660.121	140.802	136.875	97.2535	233.014	169.853	261.033	182.726	171.371	243.786	205.631	96.4129	122.965	676.634	344.653
Dyella	0	0	0	0	0	0	0	0	0	0	0	0	0	0	0	0	0	0	0	0	0	0	0	0	0	0	0	0	0	0	0	0	0	0	3.73654	0	0	0	0	0	0	0	0	0	0	0	0	0	0
Devosia	16.6968	0	15.7597	102.754	6.06009	11.2683	16.5846	12.8795	11.3845	13.0668	0	15.8745	7.69568	18.965	5.9333	0	101.526	13.895	13.321	18.3019	127.65	13.5883	22.8022	20.5886	13.9755	21.4138	24.479	10.2716	24.0195	0	0	17.6839	19.1075	15.6192	17.4372	23.191	20.4774	0	24.7577	0	23.2275	15.8892	13.9421	0	17.8214	16.0688	25.0484	66.9147	17.4641
Orrella	0	0	0	0	0	0	0	0	0	0	0	0	0	0	0	0	0	0	0	0	0	0	0	0	0	0	0	0	0	0	0	0	0	0	0	0	0	0	0	0	0	0	0	0	0	0	0	7.48696	0
Ottowia	40.6985	0	0	0	18.1803	12.3952	0	0	6.94647	12.4134	14.4909	0	11.746	17.4008	18.1295	0	21.5743	7.57909	0	0	0	0	0	0	0	0	0	8.8042	0	0	0	0	0	18.5742	8.18479	0	0	0	0	29.5956	0	0	9.29472	0	0	0	0	28.0761	12.835
Gardnerella	0	0	0	0	0	0	0	0	0	0	0	0	0	0	0	0	0	0	0	0	0	0	0	0	0	0	0	0	0	0	0	0	0	0	0	0	0	0	0	0	0	0	0	0	0	0	0	0	0
Rhodanobacter	0	0	0	0	0	0	0	0	0	0	0	0	0	0	0	0	0	0	0	0	0	0	0	0	0	0	0	0	0	0	0	0	0	0	0	0	0	0	0	34.7427	0	0	0	0	0	0	0	0	0
Thauera	76.1793	0	66.6758	113.571	125.058	153.625	102.667	91.6721	140.666	145.041	131.626	158.745	161.204	175.182	220.191	92.0014	67.2611	176.846	60.7769	72.3362	121.848	116.35	88.1683	79.6092	60.2695	127.356	0	85.1072	83.1444	114.922	79.748	68.7709	70.9707	404.833	148.216	0	66.8209	135.309	180.586	109.375	59.728	146.975	80.7479	51.8396	60.3185	69.0364	87.6695	77.6773	99.3138
Nitrospirillum	0	0	0	0	0	0	0	0	2.7014	0	0	0	0	0	0	0	0	0	0	0	0	0	0	0	0	0	0	0	0	0	0	0	0	0	0	0	0	0	0	0	0	0	0	0	0	0	0	0	0
Phreatobacter	0	20.6454	0	0	8.26376	4.13173	7.89744	0	3.47323	11.7601	6.03789	0	0	4.69236	10.5481	0	0	41.685	0	0	0	0	0	0	0	0	0	0	13.8574	0	0	0	0	4.22141	2.49102	0	0	0	0	0	0	18.2726	36.598	0	0	0	0	0	3.78739
Dickeya	0	17.2045	18.1843	740.912	9.91651	8.63906	10.2667	11.3643	14.2788	11.7601	8.45304	18.381	5.6705	25.6125	11.8666	11.7951	850.282	18.9477	0	18.3019	74.269	13.5883	0	28.824	17.4694	15.7786	0	8.8042	20.3242	19.1537	0	20.6313	14.1031	19.4185	6.22756	0	24.7884	0	0	0	0	12.7114	9.29472	0	0	11.3077	13.6628	1349.06	16.8328
Rhizobium	663.699	602.157	278.826	190.636	461.118	404.158	495.169	513.667	575.592	1264.21	451.634	1153.82	432.983	1088.43	474.005	294.09	177.671	347.375	691.857	316.362	192.635	299.792	269.065	720.601	390.442	657.065	330.466	251.653	260.519	363.921	466.219	165.05	339.385	1323.83	499.806	202.093	379.37	376.329	375.735	509.559	301.958	374.191	508.305	386.696	503.111	558.838	617.102	258.3	311.408
Roseateles	0	0	0	50.0251	0	0	0	0	6.94647	0	16.3023	0	56.3	47.5102	0	0	0	0	0	0	0	0	0	0	0	0	0	0	0	0	0	0	0	0	44.4826	0	0	0	0	0	0	0	0	0	0	0	0	41.1783	0
Sinorhizobium	144.01	144.518	152.748	252.83	213.756	154.001	385.395	162.888	260.685	316.216	119.55	220.572	207.378	328.074	237.662	217.029	332.498	54.3168	204.81	105.454	171.747	84.927	0	242.945	83.8533	84.5281	0	120.324	106.24	27.3625	265.315	141.472	97.3572	335.18	336.11	0	176.752	0	212.625	156.985	78.5312	55.6122	147.554	0	172.73	124.98	40.9883	29.012	79.5352
Mycolicibacterium	0	0	0	250.126	0	0	0	9.84906	6.56055	0	0	0	0	0	0	0	314.731	0	0	0	321.445	0	0	0	0	0	0	0	0	0	0	0	0	0	0	0	0	0	0	0	0	0	11.0375	0	0	0	0	218.994	6.73314
Stenotrophomonas	110.617	46.4521	58.1898	428.593	226.427	112.683	120.041	611.4	121.563	156.148	115.927	147.883	148.648	182.025	194.81	161.199	182.747	73.2646	94.9118	29.6317	258.781	40.7649	246.263	76.8641	61.143	33.8113	240.71	40.3526	107.164	98.5049	42.9412	47.1572	30.0261	495.594	152.664	62.947	38.7992	38.0557	106.313	962.5	71.8948	89.774	61.5775	40.6311	139.829	32.7328	45.5426	167.989	80.7977
Corynebacterium	27.1324	41.2908	0	21.6325	19.2821	24.0391	15.0051	32.5777	14.4718	14.3734	11.472	34.2555	7.69568	8.21164	29.0073	51.8982	0	18.9477	0	14.8158	64.9853	0	0	0	0	0	0	52.8252	0	0	26.0715	13.7542	5.91422	0	72.5956	0	0	0	0	70.7721	0	15.0947	12.7802	0	0	0	0	42.5821	23.9868
Leptothrix	33.3937	0	0	0	10.4674	22.5367	18.9539	23.4862	16.7873	26.1335	21.1326	0	30.3777	17.2053	15.1629	23.5901	0	0	0	0	26.6904	17.8347	0	0	0	0	0	20.5431	0	0	0	0	9.55375	17.3078	16.1917	0	0	0	0	39.8897	0	0	11.0375	0	0	0	0	31.3517	14.0975
Azotobacter	0	0	0	0	0	0	0	0	1.92957	0	0	0	4.4554	2.5417	0	0	0	0	0	0	0	0	0	0	0	0	0	0	0	0	0	0	0	0	3.55861	0	0	0	0	0	0	0	0	0	0	0	0	0	0
Parabacteroides	0	0	0	16.2244	0	0	0	0	0	2551.94	11.472	0	16.6065	0	0	0	0	0	0	0	0	0	0	0	0	0	0	0	0	0	0	0	0	0	0	0	0	0	16.0197	16.7279	0	0	0	0	0	0	0	41.1783	2.10411
Dokdonella	0	0	0	0	0	0	0	24.2438	0	0	0	0	0	0	0	0	0	0	0	0	0	0	0	0	0	0	0	0	0	0	0	0	0	10.1314	2.49102	0	0	0	0	18.0147	0	0	0	0	0	0	0	0	0
Altererythrobacter	44.8727	27.5272	35.1563	48.6731	50.6844	29.2977	45.0154	34.0929	49.59	43.1203	31.397	45.117	48.1993	41.6447	39.885	78.6337	38.0723	18.9477	24.1442	20.9165	66.1458	15.2869	0	30.1966	26.2041	40.5735	0	26.4126	27.7148	0	21.4706	34.3855	30.0261	37.9927	60.1404	24.8475	25.8662	0	34.9521	29.5956	11.0607	23.0393	18.5894	0	23.3049	26.1862	26.187	51.4729	23.9868
Alcanivorax	0	0	0	0	6.06009	4.88295	0	0	7.33238	9.14673	6.03789	9.19049	5.26547	9.38473	5.60367	10.2224	0	0	0	0	0	0	0	0	0	0	0	0	0	0	0	0	0	8.86496	7.82893	0	0	0	0	0	0	0	0	0	0	0	0	0	0
Collinsella	0	0	0	0	0	0	0	0	0	303.802	0	0	16.2014	0	6.92218	0	0	0	0	0	27.8509	0	18.2417	0	0	0	0	0	17.5527	0	0	0	0	0	0	0	0	0	0	0	0	0	0	0	0	0	0	22.4609	0
Microvirgula	0	0	0	0	0	0	0	0	0	0	0	0	0	0	0	0	0	0	0	0	0	0	0	0	0	0	0	0	0	0	0	0	0	0	2.31309	0	0	0	0	0	0	0	0	0	0	0	0	0	0
Rubrobacter	0	0	0	0	0	0	0	0	0	0	0	0	0	0	0	0	0	6.31591	0	0	0	0	0	0	0	0	0	0	0	0	0	0	0	0	0	0	0	0	0	0	0	0	0	0	0	0	0	13.1022	0
Roseolovirus	0	0	0	20.2804	0	0	0	0	0	0	0	0	0	0	0	0	0	6.31591	0	0	0	99.3646	0	16.4709	8.73472	0	48.958	0	182.918	80.7193	246.912	11.7893	0	0	0	19.878	0	0	0	0	0	18.2726	42.4072	42.0321	0	0	0	12.1663	0
Kytococcus	0	125.593	0	0	36.9115	20.6586	0	0	6.94647	23.5202	0	0	19.0367	0	24.7221	0	0	0	0	0	0	0	0	0	0	0	0	0	0	0	0	0	11.8284	16.8856	17.971	0	0	0	0	75.9191	0	0	0	0	0	0	0	21.525	0
Janibacter	0	77.4202	0	106.81	22.0367	12.0196	52.1231	0	10.6127	16.3334	0	0	26.7324	4.30133	29.6665	0	36.8032	0	0	0	30.1718	0	0	0	33.1919	0	0	0	0	0	0	0	0	13.5085	15.302	0	0	0	0	0	0	0	0	0	0	0	0	121.195	0
Lactobacillus	0	0	27.8826	60.8413	0	0	0	11.3643	3.08732	14.3734	6.64168	0	5.6705	16.0322	0	0	82.49	0	0	0	0	0	0	0	8.73472	0	0	0	10.1621	0	0	0	0	10.9757	8.71858	0	0	0	16.0197	1867.1	0	0	0	0	0	24.9959	0	116.516	0
Acinetobacter	15577.1	6845.67	8832.72	14339.6	12377.5	13566.3	15045.4	13347.8	14340.8	17212.2	11932.1	16974	7359.1	19340	14097.5	14846	12155.2	4347.87	5741.33	5664.01	8365.7	3275.63	11051.4	8482.5	7647.24	5685.93	10721.8	6755.75	5950.36	5974.6	8095.95	5357.25	5072.58	17880.6	9938.12	5174.9	7480.71	3150.17	5459.81	10904	5917.49	5849.61	7969.64	5972.77	5765.9	6383.48	2827.06	21139.4	5898.86
Janthinobacterium	0	0	0	0	0	7.88784	0	0	8.29717	10.4534	0	0	0	10.5578	8.89995	12.5814	0	6.31591	0	0	27.8509	0	0	0	0	16.9056	0	0	0	0	0	0	0	10.5535	7.47307	0	0	0	0	0	0	0	0	0	0	0	0	11.2304	7.36437
Acidithiobacillus	0	0	0	0	0	0	0	7.5762	0	0	0	0	0	0	0	0	0	0	0	0	0	0	0	0	0	0	0	0	0	0	0	0	0	0	0	0	0	0	0	0	0	0	0	0	0	0	0	0	0
Paracoccus	43.8292	0	0	189.284	88.1468	53.7124	70.2872	117.431	34.9253	63.3738	200.458	65.169	61.9705	44.1864	77.4625	95.9331	91.3736	43.5798	49.9536	61.8779	138.094	28.8752	0	0	49.7879	48.4628	0	0	38.8007	69.7743	0	61.8938	31.8458	37.9927	61.7418	0	0	0	61.1662	180.147	0	21.4504	35.4361	0	0	20.8299	0	294.331	21.8827
Delftia	526367	583.232	378.234	1534.55	1538.16	1246.28	1667.94	1726.62	1116.45	553.377	1849.4	1843.95	827.488	240.288	1767.13	1784.98	1588.88	354.954	402.959	382.597	3707.65	222.509	1395.49	532.558	447.217	199.486	1295.35	15.4073	636.516	1295.61	503.026	759.427	472.228	580.444	1295.69	793.463	319.016	304.446	366.997	410356	982.193	386.108	550.712	1339.42	459.243	884.975	270.979	1627.48	207.465
Morganella	0	0	0	21.6325	0	0	0	0	0	12.4134	0	0	0	0	0	0	0	0	0	0	73.1085	0	0	0	0	0	0	0	0	0	0	0	0	0	1.95723	0	0	0	0	0	0	0	0	0	0	0	0	0	0
Herminiimonas	0	0	0	0	0	0	0	0	0	0	0	0	0	0	0	0	0	0	0	0	0	0	0	0	0	0	0	0	0	0	0	0	0	0	0	0	0	0	0	0	0	0	0	0	0	0	0	0	0
Calothrix	957.981	0	0	0	0	0	0	0	0	0	0	0	0	0	12.5259	0	0	0	0	0	0	0	0	0	0	0	0	14.6737	0	0	0	0	0	0	8.00686	0	0	0	0	290.809	0	0	0	0	0	0	0	13.1022	9.25807
Sphingorhabdus	11.4791	0	0	0	11.5693	10.1415	21.3231	11.3643	19.6817	12.4134	12.0758	10.026	21.4669	11.1444	13.1851	15.7267	0	8.84228	9.15816	8.7152	11.6045	0	0	16.4709	0	0	0	0	0	0	0	0	6.36916	12.6642	16.9034	0	0	0	0	12.8676	13.2729	0	0	0	0	0	0	9.82664	5.68109
Klebsiella	289.064	514.414	306.709	1111.37	194.474	77.0003	202.964	364.415	36.276	29.4002	144.306	274.044	75.7417	42.0358	30.3258	176.926	1002.57	182.53	507.029	275.4	495.513	651.39	491.006	588.834	320.564	916.285	775.168	174.617	309.482	428.223	835.82	268.207	262.046	87.8054	60.3184	806.715	132.564	1437.66	833.025	238.051	388.232	294.745	164.4	1109.65	566.172	119.028	1168.17	1145.04	26.9326
Brachybacterium	0	34.409	0	0	18.7312	9.39029	0	9.09144	3.28028	0	16.9061	15.039	16.2014	2.5417	11.537	9.43604	0	0	0	0	67.3062	0	0	0	0	0	0	0	0	0	0	0	0	0	22.953	0	0	0	0	16.7279	0	0	0	0	0	0	0	13.5701	2.52493
Herbaspirillum	10.4355	0	0	66.2495	7.71284	6.38539	11.8462	0	4.43802	36.5869	8.45304	9.19049	11.746	16.8143	13.8444	11.7951	72.3374	13.895	0	0	17.4068	0	0	0	13.1021	0	24.479	0	0	0	0	10.8069	7.27904	11.82	8.71858	0	0	0	0	0	0	0	15.6848	0	0	0	0	113.708	6.94355
Modestobacter	0	0	0	0	0	0	0	0	0	0	0	0	0	0	0	0	0	0	0	0	0	0	0	0	0	0	0	0	0	0	0	0	0	15.6192	0	0	0	0	0	0	0	0	0	0	0	0	0	0	0
Gammaretrovirus	0	0	0	39.2089	0	0	0	0	0	0	0	0	0	0	0	0	0	0	0	0	0	0	0	0	0	0	0	0	0	0	0	0	0	0	0	0	0	0	0	0	0	0	0	0	0	0	0	0	0
Melaminivora	45.9163	0	0	47.321	31.9532	36.4343	21.3231	28.032	28.1718	32.6669	36.2273	20.8875	52.6547	30.8914	33.2924	36.1715	41.8795	16.4214	13.321	16.5589	42.9367	14.4376	19.7619	28.824	18.3429	27.049	26.5189	22.0105	13.8574	24.6262	0	15.7191	19.5624	21.5292	40.924	23.191	17.2441	0	0	27.0221	0	17.4781	27.3032	19.615	0	13.0931	0	55.2164	32.8241
Serinicoccus	0	0	0	0	0	0	0	0	0	0	0	0	0	0	0	0	0	0	0	0	0	0	0	0	0	0	0	0	0	0	0	0	0	0	0	0	0	0	0	0	0	0	0	0	0	0	0	0	0
Plantibacter	0	0	0	0	0	0	0	0	0	0	0	0	0	0	0	0	0	0	0	0	0	0	0	34.3143	0	0	0	0	0	0	0	0	0	0	0	0	0	0	0	0	0	0	0	0	0	0	0	0	0
Amycolatopsis	0	0	0	0	0	0	0	0	0	0	0	0	0	0	0	0	0	0	0	0	0	0	0	0	0	0	0	0	0	0	0	0	0	0	0	0	0	0	0	0	0	0	0	0	0	0	0	0	0
Chondrocystis	0	0	0	0	0	0	0	0	0	0	0	0	0	0	0	0	0	0	0	0	0	0	0	0	0	0	0	0	0	0	0	0	0	0	0	0	0	0	0	0	0	0	0	0	0	0	0	0	4.20821
Brenneria	0	0	0	0	0	0	0	0	0	0	0	0	0	0	0	0	0	0	0	0	0	0	0	0	0	0	0	0	0	0	0	0	0	0	0	0	0	0	0	0	0	0	0	0	0	0	0	0	0
Blastochloris	0	0	0	0	0	0	0	0	0	0	0	0	0	0	0	0	0	0	0	0	0	0	0	0	0	0	0	0	0	0	0	0	0	0	0	0	0	0	0	0	0	0	0	0	0	0	0	0	0
Planococcus	0	0	0	0	0	0	0	0	0	0	0	0	0	0	0	0	0	0	0	0	0	0	0	0	0	0	0	0	0	0	0	0	0	0	0	0	0	0	0	0	0	0	0	0	0	0	0	0	0
Methylovulum	0	0	0	0	0	0	0	0	0	0	0	0	0	0	0	0	0	0	0	0	0	0	0	0	0	0	0	0	0	0	0	0	0	0	0	0	0	0	0	0	0	0	0	0	0	0	0	0	0
Glutamicibacter	0	0	0	0	0	0	0	0	0	0	0	0	0	0	0	0	0	0	0	0	0	0	0	0	0	0	0	0	0	0	0	0	0	0	0	0	0	0	0	0	0	0	0	0	0	0	0	0	0
Thermus	0	0	0	0	0	0	0	0	0	0	0	0	0	0	0	0	0	0	0	0	0	0	0	0	0	0	0	0	0	0	0	0	0	0	0	0	0	0	0	0	0	0	0	0	0	0	0	0	0
Leuconostoc	0	0	0	0	0	0	0	0	0	0	0	0	0	0	0	0	0	0	0	0	0	0	0	0	0	0	0	0	0	0	0	0	4.5494	0	0	0	0	0	0	0	0	10.328	0	0	0	0	0	0	3.9978
Msw3virus	0	0	0	0	0	0	0	0	0	0	0	0	0	0	0	0	0	0	0	0	0	0	0	0	0	0	0	0	0	0	0	0	0	0	0	0	0	0	0	0	0	0	0	0	0	0	0	0	0
Hyphomicrobium	0	0	0	0	0	0	0	0	0	0	0	0	0	0	0	0	0	0	0	0	0	0	0	0	0	0	0	0	0	0	0	0	0	0	0	0	0	0	0	0	0	0	0	0	0	0	0	0	0
Gemmatirosa	0	0	0	0	0	0	0	0	0	0	0	0	0	0	0	0	0	0	0	0	0	0	0	0	0	0	0	0	0	0	0	0	0	0	0	0	0	0	0	0	0	0	0	0	0	0	0	0	0
Magnaporthe	0	0	0	0	0	0	0	0	0	0	0	0	0	0	0	0	0	0	0	0	0	0	0	0	0	0	0	0	0	0	0	0	0	0	0	0	0	0	0	0	0	0	0	0	0	0	0	0	0
Sextaecvirus	0	0	0	0	0	0	0	0	0	0	0	0	0	0	0	0	0	0	0	0	0	0	0	0	0	0	0	0	0	0	0	0	0	0	0	0	0	0	0	0	0	0	0	0	0	0	0	0	0
Stanieria	0	0	0	0	0	0	0	0	0	0	0	0	0	0	0	0	0	0	0	0	0	0	0	0	0	0	0	0	0	0	0	0	0	0	0	0	0	0	0	0	0	0	0	0	0	0	0	0	3.9978
Debaryomyces	0	0	0	0	0	0	0	0	0	0	0	0	0	0	0	0	0	0	0	0	0	0	0	0	0	0	0	0	0	0	0	0	0	0	0	0	0	0	0	0	0	0	0	0	0	0	0	0	0
Pelagibacterium	0	0	0	0	0	0	0	0	0	0	0	0	0	0	0	0	0	0	0	0	0	0	0	0	0	0	0	0	0	0	0	0	0	0	0	0	0	0	0	0	0	0	0	0	0	0	0	0	0
Salimicrobium	0	0	0	0	0	0	0	0	0	0	0	0	0	0	0	0	0	0	0	0	0	10.1912	0	0	0	0	0	0	0	0	0	0	0	0	0	0	0	0	0	0	0	0	0	0	0	0	0	0	0
Micromonospora	0	0	0	0	0	0	0	0	0	0	0	0	0	0	0	0	0	0	0	0	0	0	0	0	0	0	0	0	0	0	0	0	0	0	0	0	0	0	0	0	0	0	0	0	0	0	0	0	0
Ustilago	0	0	0	0	0	0	0	0	0	0	0	0	0	0	0	0	0	0	0	0	0	0	0	0	0	0	0	0	0	0	0	0	0	0	0	0	0	0	0	0	0	0	0	0	0	0	0	0	0
Pectobacterium	0	0	0	0	0	0	0	0	0	0	0	0	0	0	0	0	0	0	0	0	0	0	0	0	0	0	0	0	0	0	0	0	0	0	0	0	0	0	0	0	0	0	0	0	0	0	0	0	0
Pseudoalteromonas	0	0	0	0	0	0	0	0	0	0	0	0	0	0	0	0	0	0	0	0	0	0	0	0	0	0	0	0	0	0	0	0	0	0	0	0	0	0	0	0	0	0	0	0	0	0	0	0	0
Saccharopolyspora	0	0	0	0	0	0	0	0	0	0	0	0	0	0	0	0	0	0	0	0	0	0	0	0	0	0	0	0	0	0	0	0	0	0	0	0	0	0	0	0	0	0	0	0	0	0	0	0	0
Sorangium	0	0	0	0	0	0	0	0	0	0	0	0	0	0	0	0	0	0	0	0	0	0	0	0	0	0	0	0	0	0	0	0	0	0	0	0	0	0	0	0	0	0	0	0	0	0	0	0	0
Thermanaerovibrio	0	0	0	0	0	0	0	0	0	0	0	0	0	0	0	0	0	0	0	0	0	0	0	0	0	0	0	0	0	0	0	0	0	0	0	0	0	0	0	0	0	0	0	0	0	0	0	0	0
Phycisphaera	0	0	0	0	0	0	0	0	0	0	0	0	0	0	0	0	0	0	0	0	0	0	0	0	0	0	0	0	0	0	0	0	0	0	0	0	0	0	0	0	0	0	0	0	0	0	0	0	0
Yuavirus	0	0	0	0	0	0	0	0	0	0	0	0	0	0	0	0	0	0	0	0	0	0	0	0	0	0	0	0	0	0	0	0	0	0	0	0	0	0	0	0	0	0	0	0	0	0	0	0	0
Planctomyces	0	0	0	0	0	0	0	0	0	0	0	0	0	0	0	0	0	0	0	0	0	0	0	0	0	0	0	12.4726	0	0	0	0	0	0	0	0	0	0	0	0	0	0	0	0	0	0	0	0	3.78739
Cellulomonas	0	0	0	0	0	0	0	0	0	0	0	0	0	0	0	0	0	0	0	0	0	0	0	0	0	0	0	0	0	0	0	0	0	0	0	0	0	0	0	0	0	0	0	0	0	0	0	0	0
Ruminiclostridium	0	0	0	0	0	0	0	0	0	0	0	0	0	0	0	0	0	0	0	0	0	0	0	0	0	0	0	0	0	0	0	0	0	0	0	0	0	0	0	0	0	0	0	0	0	0	0	0	0
Mardivirus	0	0	0	0	0	0	0	0	0	0	0	0	0	0	0	0	0	0	0	0	0	0	0	0	0	0	0	0	0	0	0	0	0	0	0	0	0	0	0	0	0	0	0	0	0	0	0	0	0
Hymenobacter	0	0	0	0	0	0	0	0	0	0	0	0	0	0	0	0	0	0	0	0	0	0	0	0	0	0	0	0	0	0	0	0	0	0	0	0	0	0	0	0	0	0	0	0	0	0	0	0	14.5183
Chelativorans	0	0	0	0	0	0	0	0	0	0	0	0	0	0	0	0	0	0	0	0	0	0	0	0	0	0	0	0	0	0	0	13.7542	0	0	0	0	0	0	0	0	0	0	0	0	0	0	0	0	0
Orthohepadnavirus	0	0	0	0	0	0	0	0	0	0	0	0	0	0	0	0	0	0	0	0	0	0	0	0	0	18.0327	0	0	0	0	0	0	0	0	0	0	0	0	0	0	0	0	0	0	0	0	0	0	0
Opitutus	0	0	0	0	0	0	0	0	0	0	0	0	0	0	0	0	0	0	0	0	0	0	0	0	0	0	0	0	0	0	0	0	0	0	0	0	0	0	0	0	0	0	0	0	0	0	0	0	0
Methylacidiphilum	0	0	0	0	0	0	0	0	0	0	0	0	0	0	0	0	0	0	0	0	0	0	0	0	0	0	0	0	0	0	0	0	0	0	0	0	0	0	0	0	0	0	0	0	0	0	0	0	0
Rickettsia	0	0	0	0	0	0	0	0	0	0	0	0	0	0	0	0	0	0	0	0	0	0	0	0	0	0	0	0	0	0	0	0	0	0	0	0	0	0	0	0	0	0	0	0	0	0	0	0	2.10411
Prochlorococcus	0	0	0	0	0	0	0	0	0	0	0	0	0	0	0	0	0	0	0	0	0	0	0	0	0	0	0	0	0	0	0	0	0	0	0	0	0	0	0	0	0	0	0	0	0	0	0	0	0
Leptotrichia	0	0	0	0	0	0	0	0	0	0	0	0	0	0	0	0	0	0	0	0	0	0	0	0	0	0	0	0	0	0	0	0	0	0	0	0	0	0	0	78.4927	0	0	0	0	0	0	0	0	0
Lacinutrix	0	0	0	0	0	0	0	0	1.92957	0	0	0	0	0	0	0	0	0	0	0	0	0	0	0	0	0	0	0	0	0	0	0	0	0	0	0	0	0	0	0	0	0	0	0	0	0	0	0	0
Hoeflea	0	0	0	0	0	0	0	0	0	0	0	0	0	2.5417	0	0	0	0	0	0	0	0	0	0	0	0	0	0	0	0	0	0	0	0	0	0	0	0	0	0	0	0	0	0	0	0	0	0	0
Asticcacaulis	0	0	0	0	0	0	0	0	0	0	0	0	0	0	0	0	0	0	0	0	0	0	0	0	0	0	0	0	0	0	0	0	0	0	2.66895	0	0	0	0	0	0	0	0	0	0	0	0	0	0
Tannerella	0	0	0	0	0	0	0	0	0	0	0	0	0	0	0	0	0	0	0	0	0	0	0	0	0	0	0	0	0	0	0	0	0	0	0	0	0	0	0	738.603	0	0	0	0	0	0	0	0	0
Methanothrix	0	0	0	0	0	0	0	0	0	0	0	0	0	0	0	0	0	0	0	0	0	0	0	0	0	0	0	0	0	0	0	0	0	0	0	0	0	0	0	0	0	0	0	0	0	0	0	10.7625	0
Agrococcus	0	0	0	0	0	0	0	0	0	0	0	0	0	0	0	0	0	0	0	0	0	0	0	0	0	0	0	0	0	0	0	0	0	0	447.317	0	0	0	0	0	0	0	0	0	0	0	0	0	0
Raoultella	0	0	0	0	0	0	0	0	0	0	0	0	0	0	0	0	0	0	0	0	0	0	0	0	0	0	0	0	0	0	0	0	0	0	0	0	0	0	0	0	0	0	0	0	0	0	0	0	0
Thioflavicoccus	0	0	0	0	8.81468	0	0	0	0	0	0	0	0	6.452	0	0	0	0	0	0	0	0	0	0	0	0	0	0	0	0	0	0	0	0	3.55861	0	0	0	0	0	0	0	0	0	0	0	0	0	0
Olsenella	0	0	0	0	0	0	0	0	0	0	0	0	0	0	0	0	0	0	0	0	0	0	0	0	0	0	0	0	0	0	0	0	0	0	0	0	0	0	0	110.662	0	0	0	0	0	0	0	0	0
Arsenicicoccus	0	0	0	0	0	0	0	0	0	0	0	0	0	0	0	0	0	0	0	0	0	0	0	0	0	0	0	0	0	0	0	0	0	14.7749	0	0	0	0	0	0	0	0	0	0	0	0	0	0	0
Blautia	0	0	0	0	0	0	0	0	0	0	31.397	0	0	0	0	0	0	0	0	0	0	0	0	0	0	0	0	0	0	0	0	0	0	0	0	0	0	0	0	0	0	0	0	0	0	0	0	7.48696	0
Ruminococcus	0	0	0	0	0	0	0	0	0	0	0	0	0	0	0	0	0	0	0	0	0	0	0	0	0	0	0	0	0	0	0	0	0	0	0	0	0	0	0	0	0	0	0	0	0	0	0	7.9549	0
Paenibacillus	0	0	0	0	0	0	0	0	0	0	0	0	0	0	0	0	0	0	0	0	0	0	0	0	0	0	0	0	0	0	0	0	0	0	0	0	0	0	0	0	0	0	0	0	0	0	0	0	0
Yangia	0	0	0	0	0	0	0	0	0	0	0	0	0	0	0	0	0	0	0	0	0	0	0	0	0	0	0	0	0	0	0	0	0	0	3.55861	0	0	0	0	0	0	0	0	0	0	0	0	0	0
Agromyces	0	0	0	0	0	0	0	0	0	0	0	0	0	0	0	0	0	0	0	0	0	0	0	0	0	0	0	0	0	0	0	0	0	0	0	0	0	0	0	0	0	0	0	0	0	0	0	0	0
Yoonia	0	0	0	0	0	0	0	0	23.3478	0	0	0	0	0	0	0	0	0	0	0	0	0	0	0	0	0	0	0	0	0	0	0	0	33.7713	24.0206	0	0	0	0	0	0	0	0	0	0	0	0	0	0
Eikenella	0	0	0	0	0	0	0	0	0	0	0	0	0	0	0	0	0	0	0	0	0	0	0	0	0	0	0	0	0	0	0	0	0	0	0	0	0	0	0	45.0368	0	0	0	0	0	0	0	0	0
Nitrospira	0	0	0	0	0	0	0	0	0	0	0	0	0	0	0	0	0	0	0	0	0	0	0	0	0	0	0	0	0	0	0	0	0	0	0	0	0	0	0	0	0	0	0	0	0	0	0	0	0
Legionella	0	0	0	0	0	0	0	0	0	0	0	0	0	0	0	0	0	0	0	0	0	0	0	0	0	0	0	0	0	0	0	0	0	0	0	0	0	0	0	0	0	0	0	0	0	0	0	11.2304	0
Myxococcus	0	0	0	0	9.36559	0	0	0	0	0	0	0	0	0	0	0	0	0	0	0	0	0	0	0	0	0	0	0	0	0	0	0	0	0	0	0	0	0	0	0	0	0	0	0	0	0	0	0	0
Afipia	61.5696	0	0	109.514	0	0	40.2769	29.5472	0	0	51.322	52.6365	0	0	0	43.2485	0	0	0	0	0	0	0	0	0	0	0	0	0	0	0	0	0	0	0	0	0	0	0	61.7647	0	0	0	0	0	0	0	0	0
Vogesella	0	0	0	0	0	0	0	0	0	0	0	0	0	0	0	0	0	0	0	0	0	0	0	0	0	0	0	0	0	0	0	0	0	0	0	0	0	0	0	0	0	0	0	0	0	0	0	0	0
T4virus	0	0	0	0	0	0	0	0	0	0	0	0	0	0	0	0	0	0	0	0	0	0	0	0	0	0	0	0	0	0	0	0	0	0	0	0	0	0	0	0	0	0	0	0	0	0	0	0	0
Streptobacillus	0	0	0	0	0	0	0	0	0	0	0	0	0	0	0	0	0	0	0	0	0	0	0	0	0	0	0	0	0	0	0	0	0	0	0	0	0	0	0	23.1618	0	0	0	0	0	0	0	0	0
Mogibacterium	0	0	0	0	0	0	0	0	0	39.8536	0	0	0	0	0	0	0	0	0	0	91.6758	0	0	0	0	0	0	0	0	0	0	0	0	0	0	0	0	0	0	226.471	0	0	0	0	0	0	0	0	0
Marinobacter	0	0	0	0	0	0	0	0	2.50845	0	0	0	4.4554	0	0	0	0	0	0	0	0	0	0	0	0	0	0	0	0	0	0	0	0	0	11.3875	0	0	0	0	0	0	0	0	0	0	0	0	0	0
Faecalitalea	0	0	0	0	0	0	0	0	0	0	0	0	0	0	0	0	0	0	0	0	0	0	0	0	0	0	0	0	0	0	0	0	0	0	0	0	0	0	0	0	0	0	0	0	0	0	0	0	0
Winogradskyella	0	0	0	0	0	0	0	0	0	0	0	0	0	0	0	0	0	0	0	0	0	0	0	0	0	0	0	0	0	0	0	0	0	0	2.49102	0	0	0	0	0	0	0	0	0	0	0	0	0	0
Polaribacter	0	0	0	0	0	0	0	0	0	0	0	0	0	3.71479	0	0	0	0	0	0	0	0	0	0	0	0	0	0	0	0	0	0	0	0	0	0	0	0	0	0	0	0	0	0	0	0	0	0	0
Thielavia	0	0	0	0	0	0	0	0	0	0	0	0	0	0	0	0	0	0	0	0	0	0	0	0	0	0	0	0	0	0	0	0	0	0	0	0	0	0	0	0	0	0	0	0	0	0	0	0	0
Clavibacter	0	0	0	0	0	0	0	0	0	0	0	0	0	0	0	0	0	0	0	0	0	0	0	0	0	0	0	0	0	0	0	0	0	0	2.31309	0	0	0	0	0	0	0	0	0	0	0	0	0	0
Brochothrix	0	0	0	0	0	0	0	0	0	0	0	0	0	0	0	0	0	0	0	0	0	0	0	0	0	0	0	0	0	0	0	0	0	0	0	0	0	0	0	0	0	0	0	0	0	0	0	0	0
Asaia	0	0	0	0	0	0	0	0	0	0	0	0	0	0	0	0	0	0	0	0	0	0	0	0	0	0	0	0	0	0	0	0	0	0	0	0	0	0	0	0	0	0	0	0	0	0	0	0	0
Kp15virus	0	0	0	0	0	0	0	0	0	0	0	0	0	0	0	0	0	0	0	0	0	0	0	0	0	0	0	0	0	0	0	0	0	0	0	0	0	0	0	0	0	0	0	0	0	0	0	0	0
Gramella	0	0	0	0	0	0	0	0	0	0	0	0	0	0	0	0	0	0	0	0	0	0	0	0	0	0	0	0	0	0	0	0	0	0	0	0	0	0	0	0	0	0	0	0	0	0	0	0	0
Campylobacter	0	0	0	0	0	0	0	0	0	0	0	0	0	0	0	0	0	0	0	0	19.7277	0	0	0	0	0	0	0	0	0	0	0	0	0	2.13516	0	0	0	0	2929.96	0	0	0	0	0	0	0	0	0
Anaerococcus	0	0	0	0	0	0	0	0	0	0	0	0	0	0	0	0	0	0	0	0	0	0	0	0	0	0	0	0	0	0	0	0	0	0	0	0	0	0	0	18.0147	0	0	0	0	0	0	0	0	0
Akkermansia	0	0	0	0	0	0	0	0	0	0	0	0	5.6705	0	13.8444	0	0	0	0	0	0	0	0	0	0	0	0	0	0	0	0	0	0	0	0	0	0	0	0	0	0	0	0	0	0	0	0	6.55109	0
Formosa	0	0	0	0	0	4.50734	0	0	0	0	0	0	0	0	0	0	0	0	0	0	0	0	0	0	0	0	0	0	0	0	0	0	0	0	0	0	0	0	0	0	0	0	0	0	0	0	0	0	0
Ruegeria	0	0	0	0	0	0	0	0	0	0	0	0	0	0	0	0	0	0	0	0	0	0	0	0	0	0	0	0	0	0	0	0	0	0	0	0	0	0	0	0	0	0	0	0	0	0	0	0	0
Geobacillus	0	0	0	0	0	0	0	0	0	0	0	0	0	0	0	0	0	0	0	0	0	0	0	0	0	0	0	0	0	0	0	0	0	0	0	0	0	0	0	0	0	0	0	0	0	0	0	14.0381	0
Paeniclostridium	0	0	0	0	0	0	0	0	0	16.9868	0	0	0	0	0	0	0	0	0	0	0	0	0	0	0	0	0	0	0	0	0	0	0	0	0	0	0	0	0	0	0	0	0	0	0	0	0	0	0
Anaerostipes	0	0	0	0	0	0	0	0	0	0	0	0	0	0	0	0	0	0	0	0	0	0	0	0	0	0	0	0	0	0	0	0	0	0	0	0	0	0	0	0	0	0	0	0	0	0	0	26.2044	0
Turicibacter	0	0	0	0	0	0	0	0	0	0	0	0	0	0	0	0	0	0	0	0	0	0	0	0	0	0	0	0	0	0	0	0	0	0	0	0	0	0	0	0	0	0	0	0	0	0	0	0	0
Gemmobacter	0	0	0	0	0	0	0	0	7.13942	0	0	0	17.4165	8.60267	0	0	0	0	0	0	0	0	0	0	0	0	0	0	0	0	0	0	0	0	8.71858	0	0	0	0	0	0	0	0	0	0	0	0	0	0
Mobiluncus	0	0	0	0	0	0	0	0	0	0	0	0	0	0	0	0	0	0	0	0	27.8509	0	0	0	0	0	0	0	0	0	0	0	0	0	0	0	0	0	0	0	0	0	0	0	0	0	0	0	0
Starkeya	0	0	0	0	0	0	0	0	4.63098	0	0	0	0	3.71479	5.60367	0	0	0	0	0	0	0	0	0	0	0	0	0	0	0	0	0	0	0	0	0	0	0	0	0	0	0	0	0	0	0	0	0	0
Tenacibaculum	12.5226	0	0	0	0	0	0	0	0	0	0	0	0	0	0	0	0	0	0	0	0	0	0	0	0	0	0	0	0	0	0	0	0	0	0	0	0	0	0	0	0	0	0	0	0	0	0	0	0
Blastococcus	0	0	0	0	0	0	0	0	0	0	0	0	0	0	0	0	0	0	0	0	0	0	0	0	0	0	0	0	0	0	0	0	0	0	0	0	0	0	0	27.0221	0	0	0	0	0	0	0	0	0
Acetoanaerobium	0	0	0	0	0	0	0	0	0	0	0	0	0	0	0	0	0	0	0	0	0	0	0	0	0	0	0	0	0	0	0	0	0	0	7.11721	0	0	0	0	0	0	0	0	0	0	0	0	0	0
Betaretrovirus	0	0	0	0	0	0	0	0	0	0	0	0	0	0	0	0	0	0	0	0	68.4667	0	0	0	0	0	0	0	0	0	0	0	0	0	0	0	0	0	0	0	0	0	0	0	0	0	0	7.01903	0
Dinoroseobacter	0	0	0	0	0	0	0	0	0	0	0	0	0	0	0	0	0	0	0	0	0	0	0	0	0	0	0	0	0	0	0	0	0	0	31.3157	0	0	0	0	0	0	0	0	0	0	0	0	0	0
Methylocystis	0	0	0	0	0	0	0	0	0	0	0	0	0	0	0	0	0	0	0	0	0	0	0	0	0	0	0	0	0	0	0	0	0	0	4.27033	0	0	0	0	0	0	0	0	0	0	0	0	0	0
Edwardsiella	0	0	0	21.6325	0	0	0	0	0	502.417	0	0	0	0	0	0	21.5743	0	0	0	0	0	0	0	0	0	0	0	0	0	0	0	0	0	0	0	0	0	0	0	0	0	0	0	0	0	0	30.4158	0
Peptoniphilus	0	0	0	0	0	0	0	0	0	0	0	0	0	0	0	0	0	0	0	0	0	0	0	0	0	0	0	0	0	0	0	0	0	0	0	0	0	0	0	0	0	0	0	0	0	0	0	0	0
Orthotospovirus	0	0	0	0	0	0	0	0	0	0	0	0	0	0	0	0	0	0	0	0	0	0	0	0	0	0	0	0	0	0	0	0	0	0	0	0	0	0	0	0	0	0	0	0	0	0	0	0	0
Halorubrum	0	0	0	0	0	0	0	0	0	0	0	0	0	0	0	0	0	0	0	0	0	0	0	0	0	0	0	0	0	0	0	0	0	0	6.22756	0	0	0	0	0	0	0	0	0	0	0	0	0	0
Nitrosococcus	0	0	0	0	0	0	0	0	0	0	0	0	0	0	0	0	0	0	0	0	0	0	0	0	0	0	0	0	0	0	0	0	0	0	0	0	0	0	0	0	0	0	0	0	0	0	0	0	0
Granulibacter	0	0	0	0	0	0	0	0	0	0	0	0	0	0	0	0	0	0	0	0	0	0	0	0	0	0	0	0	0	0	0	0	0	0	0	0	0	0	0	0	0	0	0	0	0	0	0	14.9739	0
Finegoldia	0	0	0	0	0	0	0	0	0	0	0	0	0	0	0	0	0	0	0	0	0	0	0	0	0	0	0	0	0	0	0	0	0	0	5.51584	0	0	0	0	0	0	0	0	0	0	0	0	0	0
Nitrosospira	0	0	0	0	10.4674	0	0	0	0	0	0	0	0	0	0	0	0	0	0	0	0	0	0	0	0	0	0	0	0	0	0	0	0	0	0	0	0	0	0	0	0	0	0	0	0	0	0	0	0
Nonlabens	0	0	0	0	0	0	0	0	0	0	0	0	0	0	0	0	0	0	0	0	0	0	0	0	0	0	0	0	0	0	0	0	0	0	0	0	0	0	0	0	0	0	0	0	0	0	0	0	0
Arenibacter	62.6131	0	0	0	0	0	0	0	0	0	0	0	0	0	0	0	0	0	0	0	0	0	0	0	0	0	0	0	0	0	0	0	0	0	0	0	0	0	0	28.3088	0	0	0	0	0	0	0	0	0
Micropruina	0	0	0	0	0	0	13.4256	0	0	0	0	0	0	0	6.59256	0	0	0	0	0	0	0	0	0	0	0	0	0	0	0	0	0	0	0	3.20274	0	0	0	0	0	0	0	0	0	0	0	0	0	0
Aureimonas	0	0	0	0	0	0	0	0	0	0	0	0	0	0	0	0	0	0	0	0	0	0	0	0	0	0	0	0	0	0	0	0	0	0	2.66895	0	0	0	0	0	0	0	0	0	0	0	0	0	0
Flavonifractor	0	0	0	0	0	0	0	0	0	23.5202	0	0	8.10072	0	0	0	0	0	0	0	0	0	0	0	0	0	0	0	0	0	0	0	0	0	0	0	0	0	0	0	0	0	0	0	0	0	0	5.14729	0
Lachnoclostridium	0	0	0	0	0	0	0	0	0	105.841	0	0	7.69568	0	0	0	0	0	0	0	0	0	0	0	0	0	0	0	0	0	0	0	0	0	0	0	0	0	0	0	0	0	0	0	0	0	0	74.4017	0
Actinoalloteichus	0	0	0	0	0	0	0	0	0	0	0	0	0	0	0	0	0	0	0	0	0	0	0	0	0	0	0	0	0	0	0	0	0	0	4.0924	0	0	0	0	0	0	0	0	0	0	0	0	0	0
Spirosoma	0	0	0	0	0	0	0	0	0	0	0	0	0	0	0	0	0	0	0	0	0	0	0	0	0	0	0	0	0	0	0	0	0	0	5.15998	0	0	0	0	0	0	0	0	0	0	0	0	0	0
Nitratireductor	0	0	0	0	0	0	0	0	0	0	0	0	0	2.34618	0	0	0	0	0	0	0	0	0	0	0	0	0	0	0	0	0	0	0	0	0	0	0	0	0	0	0	0	0	0	0	0	0	0	0
Anaeromyxobacter	0	0	0	0	0	0	0	0	0	0	0	0	0	0	0	0	0	0	0	0	0	0	0	0	0	0	0	0	0	0	0	0	0	0	0	0	0	0	0	0	0	0	0	0	0	0	0	0	0
Novibacillus	0	0	0	0	0	0	0	0	0	0	0	0	0	0	0	0	0	0	0	0	0	0	0	0	0	0	0	0	0	0	0	0	0	0	0	0	0	0	0	0	0	0	0	0	0	0	0	7.48696	0
Veillonella	0	0	0	0	0	0	0	0	0	0	0	0	4.86043	0	0	0	0	0	0	0	0	0	0	0	0	0	0	0	0	0	0	0	0	0	0	0	0	0	0	6109.56	0	0	0	0	0	0	0	8.42283	0
Thermoanaerobacter	0	0	0	0	0	0	0	27.2743	0	0	0	0	0	0	0	0	0	0	0	0	0	0	0	0	0	0	0	0	0	0	0	0	0	0	0	0	0	0	0	0	0	0	0	0	0	0	0	0	0
Renibacterium	0	0	0	0	0	0	0	0	0	0	0	0	0	0	0	0	21.5743	0	0	0	0	0	0	0	0	0	0	0	0	0	0	0	0	0	0	0	0	0	0	0	0	0	0	0	0	0	0	0	0
Atopobium	0	0	0	0	0	0	0	0	0	0	0	0	0	0	0	0	0	0	0	0	0	0	0	0	0	0	0	0	0	0	0	0	0	0	0	0	0	0	0	402.757	0	0	0	0	0	0	0	0	0
Acidiphilium	0	0	0	0	0	0	0	0	0	0	0	0	0	1.95515	0	0	0	0	0	0	0	0	0	0	0	0	0	0	0	0	0	0	0	0	1.95723	0	0	0	0	0	0	0	0	0	0	0	0	0	0
Methylococcus	0	0	0	0	0	0	0	0	0	0	0	0	0	0	0	0	0	0	0	0	0	0	0	0	0	0	0	0	0	0	0	0	0	5.90998	0	0	0	0	0	0	0	0	0	0	0	0	0	0	0
Neomicrococcus	0	0	0	0	8.26376	0	0	0	0	0	0	0	0	0	0	0	0	0	0	0	0	0	0	0	0	0	0	0	0	0	0	0	0	0	10.142	0	0	0	0	0	0	0	0	0	0	0	0	0	0
Botrytis	0	0	0	0	0	0	0	0	0	0	0	0	0	0	0	0	0	0	0	0	498.995	0	0	0	0	0	0	0	0	0	0	0	0	0	0	0	0	0	0	0	0	0	0	0	0	0	0	51.0049	0
Slackia	0	0	0	0	0	0	0	0	0	0	0	0	0	0	0	0	0	0	0	0	0	0	0	0	0	0	0	0	0	0	0	0	0	0	0	0	0	0	0	86.2132	0	0	0	0	0	0	0	0	0
Phytobacter	0	0	0	0	0	0	0	0	0	0	0	0	0	0	0	0	0	0	0	0	0	0	0	0	0	0	0	0	0	0	0	0	0	0	0	0	0	0	0	0	0	0	0	0	0	0	0	0	0
Steroidobacter	0	0	0	0	0	0	0	0	0	0	0	0	0	0	0	0	0	0	0	0	0	0	0	0	0	0	0	0	0	0	0	0	0	0	0	0	0	0	0	0	0	0	0	0	0	0	0	0	0
Oligotropha	0	0	0	0	0	0	0	0	0	0	0	0	0	0	0	0	0	0	0	0	0	0	0	0	0	0	0	0	0	0	0	0	0	0	0	0	0	0	0	0	0	0	0	0	0	0	0	0	0
Lelliottia	0	0	0	0	0	0	0	0	0	0	0	0	0	0	0	0	0	0	0	0	0	0	0	0	0	0	0	0	0	0	0	0	0	0	0	0	0	0	0	0	0	0	0	0	0	0	0	0	0
Nitrobacter	25.0453	0	0	56.7853	15.4257	0	11.0564	25.7591	6.56055	0	13.8871	0	0	0	0	12.5814	0	0	0	0	0	0	0	0	0	0	0	0	0	0	0	0	0	13.5085	0	0	0	0	0	16.7279	0	0	0	0	0	0	0	0	0
Nakaseomyces	0	0	0	0	0	0	0	0	0	0	0	0	8.91079	0	0	0	0	0	0	0	0	0	0	0	0	0	0	0	0	0	0	0	0	0	0	0	0	0	0	0	0	0	0	0	0	0	0	0	0
Parvibaculum	0	0	0	0	0	0	0	0	0	0	0	0	0	0	0	0	0	0	0	0	0	0	0	0	0	0	0	0	0	0	0	0	0	0	0	0	0	0	0	0	0	0	0	0	0	0	0	0	0
Filifactor	0	0	0	0	0	0	0	0	0	0	0	0	0	0	0	0	0	0	0	0	0	0	0	0	0	0	0	0	0	0	0	0	0	0	0	0	0	0	0	743.75	0	0	0	0	0	0	0	0	0
[truncated: 13 more columns]

## Sheet: Family-level
name	Basal-like1	Basal-like2	Basal-like3	Basal-like4	Basal-like5	Basal-like6	Basal-like7	Basal-like8	Basal-like9	Basal-like10	Basal-like11	Basal-like12	Basal-like13	Basal-like14	Basal-like15	Basal-like16	Basal-like17	Hybrid1	Hybrid2	Hybrid3	Hybrid4	Hybrid5	Hybrid6	Hybrid7	Hybrid8	Hybrid9	Hybrid10	Hybrid11	Hybrid12	Hybrid13	Hybrid14	Hybrid15	Hybrid16	Hybrid17	Hybrid18	Hybrid19	Hybrid20	Hybrid21	Hybrid22	Hybrid23	Classical1	Classical2	Classical3	Classical4	Classical5	Classical6	Classical7	Classical8	Classical9
Erythrobacteraceae	317.233	260.502	193.445	331.276	357.943	342.045	393.069	287.454	446.876	247.612	341.814	274.485	355.809	384.038	339.864	398.434	406.402	202.999	186.354	208.515	394.346	185.449	161.279	212.878	213.29	207.884	207.442	254.245	258.847	157.607	166.248	257.791	210.802	296.193	474.039	233.618	186.523	221.023	220.024	298.798	166.183	219.59	160.067	187.611	225.822	247.618	184.779	331.039	210.549
Rhodocyclaceae	64.334	61.0036	109.158	75.2301	89.3479	43.3851	94.9696	254.029	84.9662	53.1038	72.8241	98.7423	72.9973	108.424	90.8377	39.424	146.681	59.6674	65.1416	20.9387	129.902	42.928	62.0303	53.5461	34.9191	51.6838	37.5371	45.9171	96.504	42.7159	0	68.4136	66.5219	207.381	68.5884	62.763	58.0294	114.932	83.0033	296.189	54.2865	54.5339	40.6052	89.0127	96.7808	44.5712	47.4103	64.2753	83.013
Caulobacteraceae	8644.05	5706.31	10436.3	11652.7	11170.1	10465.9	13915.7	10526.3	11745.5	7880.97	10911.8	8600.54	12293.2	11322.3	11937.7	12073.8	17979.9	5709.91	7519.32	11186.5	13896.7	6898.53	9397.59	7415.48	6919.65	5654.21	8665.15	6299.15	7274.78	8179.36	9817.85	6786.83	8223.54	9978.02	14430.4	6417.51	6769.75	7002	7159.36	8937.86	10605.8	5499.93	4612.52	7997.45	5699.32	7346.19	7704.78	11652.7	10881.4
Leptolyngbyaceae	0	0	0	0	0	0	0	0	0	0	0	0	0	0	0	0	0	0	0	0	0	0	0	0	0	0	0	0	0	0	0	0	0	0	0	0	0	0	0	0	0	0	0	0	0	0	0	0	8.11405
Xanthobacteraceae	24.4026	0	24.8715	39.5948	22.0612	18.5936	29.0185	16.7124	19.06	14.2022	18.37	18.1178	25.8619	22.1185	20.378	31.8747	57.8652	9.07983	15.667	0	31.5477	21.464	0	0	19.819	0	27.6589	18.707	0	0	0	0	13.0347	23.714	17.0996	0	0	0	17.1277	20.8767	0	10.9068	0	0	0	20.4285	0	31.9276	17.2684
Streptomycetaceae	12.2013	26.3799	0	47.5137	17.0974	9.29681	18.4663	15.0412	13.5487	23.4644	16.4018	14.4943	15.4337	10.1919	19.3419	22.6478	59.2109	9.07983	0	0	19.4853	0	0	0	0	0	0	0	0	0	0	0	7.64103	16.7393	23.1795	0	0	0	0	20.8767	0	0	0	0	0	6.19044	0	83.1799	27.879
Shewanellaceae	0	0	0	0	0	0	0	0	5.28168	0	0	0	0	2.81903	0	0	0	0	0	0	0	0	0	0	0	0	0	0	0	0	0	0	0	6.97471	0	0	0	0	0	0	0	0	0	0	0	0	0	0	0
Xanthomonadaceae	158.617	59.3549	85.6683	465.899	318.784	151.461	170.594	2468.42	186.237	187.716	172.547	214.697	196.467	224.655	350.571	191.248	421.205	92.7439	184.705	62.8162	448.162	59.2407	303.948	205.042	92.4885	50.5353	250.906	61.2229	147.913	217.998	79.1656	108.074	52.1388	1135.02	223.055	118.552	40.4133	83.9887	201.579	3545.13	101.926	88.7085	102.396	45.1911	188.185	70.571	57.1355	285.248	164.153
Lachnospiraceae	0	0	0	38.2749	0	0	0	0	0	121.027	43.9569	0	28.3646	0	13.1248	0	28.2597	0	0	0	22.2689	0	0	0	0	0	0	0	41.4877	0	0	0	0	0	0	0	0	0	0	383.61	0	0	0	0	0	0	0	119.308	0
Bacillaceae	18.8565	0	0	50.1534	8.27295	10.0715	0	26.7399	10.3337	11.1147	12.4654	0	6.25691	20.3837	36.6114	0	131.879	0	15.667	0	37.1149	10.3027	0	0	0	0	0	21.2579	0	0	0	0	0	25.5739	18.6196	0	0	0	0	15.6576	0	0	0	0	0	0	0	294.49	5.40937
Erysipelotrichaceae	0	0	0	0	0	0	0	0	0	0	0	0	0	0	0	0	0	0	0	0	0	0	0	0	0	0	0	0	0	0	0	0	0	0	0	0	0	0	0	0	0	0	0	0	0	0	0	96.203	0
Dermacoccaceae	0	108.817	0	0	36.401	20.9178	0	0	10.793	25.3169	0	0	21.2735	0	25.9043	0	0	0	0	0	0	0	0	0	0	0	0	0	0	0	0	0	10.7873	17.2043	23.5594	0	0	0	0	63.935	0	0	0	0	0	0	0	18.4844	0
Actinomycetaceae	0	0	0	0	0	0	0	0	0	0	0	0	0	0	5.52625	0	0	0	32.9831	0	18.5575	0	0	0	0	0	0	0	0	0	0	0	0	0	6.64984	0	0	0	0	0	0	0	0	0	0	0	0	16.804	4.78521
Rhodobacteraceae	137.542	90.6811	80.1414	245.488	204.618	204.143	240.062	181.33	209.201	134.612	314.915	159.437	236.094	165.672	216.56	217.251	201.855	61.6131	86.5806	88.1172	207.843	92.7245	75.9871	66.6061	82.1071	72.3573	114.587	84.1814	120.855	104.58	112.151	83.2862	70.5671	147.399	316.723	135.986	63.2106	55.2557	80.3682	262.264	47.6392	65.4407	91.2147	65.7325	96.7808	54.4759	44.979	357.925	80.9324
Ruminococcaceae	0	0	0	25.0767	0	0	0	20.0549	0	9.26228	0	0	21.2735	0	12.0887	0	0	0	0	0	0	0	0	0	0	0	0	0	10.8229	0	0	0	0	0	0	0	0	0	0	45.6679	0	0	0	0	0	0	0	65.1155	0
Micrococcaceae	0	159.928	64.9421	146.501	337.536	77.0861	122.229	111.973	34.6754	62.366	392.331	31.7062	464.263	22.1185	145.755	143.436	180.324	59.6674	18.9653	54.9642	155.883	56.665	107.002	0	61.3444	36.7529	0	65.4745	57.722	78.067	0	37.6771	30.5641	35.3385	284.423	0	31.0872	0	52.7005	264.874	34.3445	74.8933	24.7162	0	37.637	58.1901	46.1947	122.669	41.8186
Nectriaceae	0	0	0	80.5094	0	0	0	0	0	0	0	0	0	0	0	0	0	16.8625	0	14.8316	430.533	17.1712	0	75.7481	0	0	0	39.1146	0	0	0	0	16.181	0	22.6095	0	0	0	0	0	0	7.27119	0	15.0637	0	0	0	217.612	2.28858
Chromatiaceae	0	0	0	0	9.92754	0	0	0	5.05205	0	0	0	5.42265	8.67393	6.21703	0	0	0	0	0	0	0	0	0	0	0	0	0	0	0	0	0	0	4.64981	6.26985	0	0	0	0	0	0	0	0	0	0	0	0	0	5.40937
Enterobacteriaceae	429.263	651.255	443.541	1838.52	274.662	113.111	332.394	620.031	96.2185	176.601	225.033	535.382	305.337	89.5584	124.686	236.544	2045.47	252.289	630.802	421.392	535.382	683.414	1128.95	726.137	432.242	1156.57	934.477	236.388	410.368	490.497	748.115	518.556	351.038	157.629	113.617	971.083	168.907	1573.68	949.926	347.076	771.09	345.382	389.575	1150.32	680.154	164.666	1289.8	2111.84	2082.4
Chroococcidiopsidaceae	83.1905	0	0	0	29.7826	0	0	0	0	0	7.87287	0	0	0	65.6242	20.1314	0	0	0	0	0	0	0	0	0	0	0	0	0	0	0	0	0	0	19.7595	0	0	0	0	49.5823	0	77.0746	0	0	0	0	0	10.5025	93.8317
Oscillatoriaceae	0	0	0	0	0	0	0	0	0	0	0	0	0	0	0	0	0	0	0	0	0	0	0	0	0	0	0	0	0	0	0	0	0	0	0	0	29.0147	0	0	0	0	0	0	0	24.1952	0	0	0	0
Nocardiaceae	17.7473	0	0	25.0767	14.3398	12.7831	0	14.2056	13.0894	11.7322	22.9625	0	15.8508	0	10.7071	0	0	0	18.1407	0	42.6821	14.5955	0	0	0	0	0	28.0605	0	0	19.7914	0	0	13.0195	9.68977	0	0	0	0	57.411	0	0	0	0	0	0	0	21.4251	13.9395
Chelatococcaceae	0	0	0	0	11.5821	16.6568	21.1044	12.5343	13.319	9.87977	24.2747	16.3061	0	4.77066	18.9965	22.6478	0	0	0	0	0	0	0	0	0	0	0	0	0	0	0	0	0	9.29962	8.73979	0	0	0	0	0	0	0	0	0	0	0	0	0	3.32884
Brevibacteriaceae	0	0	0	0	0	0	0	0	0	0	0	0	0	0	0	0	0	0	13.1932	0	0	0	0	24.814	0	35.6044	0	0	0	0	27.708	0	22.9231	0	5.12988	0	0	0	0	0	0	0	26.4817	0	17.4743	17.3332	0	0	22.6777
Rhodospirillaceae	29.9486	18.1362	0	26.3965	28.6796	25.9536	58.9163	28.4111	23.6528	20.377	28.8672	16.3061	27.5304	31.6599	30.049	26.8419	44.4081	17.5111	14.8424	13.9592	38.0428	18.8883	18.6091	20.896	30.2003	22.9706	0	18.707	18.0381	26.5133	0	11.898	14.8326	27.4339	35.7192	0	35.2321	0	0	27.4007	12.1868	32.7204	17.6545	16.4331	16.1301	17.9523	23.0973	34.0281	22.6777
Pseudonocardiaceae	0	0	0	22.437	9.92754	10.0715	8.79348	0	4.82241	0	0	28.9886	0	2.38533	12.0887	0	24.2226	0	0	9.59692	27.8362	0	0	0	0	0	0	0	12.6267	0	0	0	4.49472	7.43969	10.2598	0	0	0	0	0	0	0	0	0	0	0	0	50.412	17.2684
Aurantimonadaceae	15.5289	0	0	0	0	7.74734	0	0	13.0894	16.0546	0	14.4943	7.09116	11.0593	9.32554	0	0	0	0	0	0	0	0	0	0	0	0	0	0	0	0	0	0	15.8094	11.2097	0	0	0	0	0	0	0	0	0	0	0	0	5.4613	0
Mycobacteriaceae	0	0	0	328.637	8.27295	7.35998	29.0185	15.8768	10.5634	8.6448	20.3383	10.8707	10.0111	9.10763	7.94398	15.9374	402.365	0	0	16.5765	314.549	0	0	0	0	0	0	11.0541	10.8229	14.7296	18.472	0	9.88839	8.83464	7.40983	0	0	0	21.0802	32.6199	15.5104	8.72543	29.4241	0	52.423	0	0	258.782	13.9395
Neisseriaceae	0	0	0	0	0	18.2063	0	0	22.5046	0	0	0	16.268	35.1294	19.6873	22.6478	0	0	0	0	0	0	0	0	0	0	0	0	0	0	0	0	13.9336	26.5039	16.1496	0	0	0	0	52.1919	0	9.45255	0	0	0	0	20.666	12.1829	25.1744
Geodermatophilaceae	15.5289	19.785	0	0	0	0	9.67283	0	0	0	0	0	0	0	3.79929	0	0	0	0	0	0	0	0	0	0	0	0	0	0	42.7159	0	0	0	34.4086	0	0	0	0	0	53.4967	0	0	0	0	0	0	0	0	12.067
Gallionellaceae	0	0	0	0	0	0	0	0	2.9853	0	0	0	0	3.90327	0	0	0	0	0	0	0	0	0	0	0	0	0	0	0	0	0	0	0	0	0	0	0	0	0	0	0	0	0	0	0	0	0	0	3.953
Deinococcaceae	18.8565	0	0	0	20.4066	6.58524	0	21.7262	7.80771	0	15.0897	0	35.4558	0	13.8156	10.9045	0	14.2683	0	0	13.9181	0	0	13.06	0	0	0	10.2038	0	0	0	0	9.43891	32.0837	35.5292	0	0	0	0	53.4967	0	17.4509	0	0	0	0	0	12.1829	12.6912
Microbacteriaceae	0	0	0	52.793	19.3036	37.5746	32.5359	24.233	27.0973	21.612	77.4166	38.0475	29.1989	26.0218	52.8447	11.7433	28.2597	7.13415	0	0	49.1772	9.44416	0	78.3601	10.3814	0	0	36.5637	10.8229	0	0	59.4901	5.84314	29.2938	515.648	0	0	0	0	63.935	22.1578	13.8153	12.3581	0	17.4743	9.9047	0	59.6542	22.0536
Desulfovibrionaceae	0	0	0	0	0	0	0	0	0	11.1147	12.4654	0	17.1022	0	0	0	0	0	0	0	0	0	0	0	0	0	0	0	0	0	0	0	0	8.36966	0	0	0	0	0	0	0	0	0	0	0	0	0	0	0
Rhodobiaceae	0	0	0	0	0	0	0	0	0	0	0	0	0	0	0	0	0	0	0	0	0	0	0	0	0	0	0	0	0	0	0	0	0	0	0	0	0	0	0	0	0	0	0	0	0	0	0	0	0
Mycosphaerellaceae	0	0	0	0	0	0	0	0	4.82241	0	0	0	0	15.6131	4.14469	0	0	0	0	0	206.916	12.0198	0	0	0	0	0	0	0	0	0	0	0	0	4.1799	0	0	0	0	0	0	0	0	0	0	0	0	23.5256	0
Yersiniaceae	21.0749	19.785	26.2532	0	5.5153	0	9.67283	0	3.67422	0	7.87287	27.1768	5.00553	12.3604	5.87164	8.38809	17.4941	51.2362	0	8.72448	12.9902	16.3126	35.6674	0	15.1002	0	33.5858	21.2579	14.4305	14.7296	17.1525	12.8895	13.0347	7.43969	5.88986	0	13.4711	30.9432	23.7152	0	14.4025	11.6339	9.41571	0	0	0	0	23.9457	9.98652
Bacteroidaceae	0	82.4373	33.1619	223.051	0	12.7831	39.5707	65.1785	8.26698	2292.11	473.028	0	641.124	0	30.3944	0	110.348	0	9.07035	38.3877	581.776	0	93.0454	19.59	0	0	0	0	101.014	0	23.7497	36.6856	0	13.4844	17.0996	50.5591	0	0	147.561	195.719	11.0789	0	7.06178	0	67.2089	18.5713	24.313	439.845	120.462
Hymenobacteraceae	0	0	0	0	0	0	0	0	0	0	0	0	0	0	0	0	0	0	0	0	0	0	0	0	0	0	0	0	0	0	0	0	0	0	0	0	0	0	0	0	0	0	0	0	0	0	0	0	14.3556
Odoribacteraceae	0	0	0	0	0	0	0	0	0	13.5847	7.2168	0	7.92542	0	0	0	0	0	0	0	0	0	0	0	0	0	0	0	0	0	0	0	0	0	0	0	0	0	0	37.8391	0	0	0	0	0	0	0	0	0
Leuconostocaceae	0	0	0	0	0	0	0	0	0	0	0	0	4.17127	0	0	0	0	0	0	0	0	0	0	0	0	0	0	9.35349	0	0	0	0	5.39366	0	3.03993	0	0	0	0	0	0	13.8153	0	0	0	0	0	0	3.74495
Vibrionaceae	0	0	0	0	0	0	0	0	4.59277	0	0	0	0	4.98751	4.14469	0	0	0	0	0	0	0	0	0	0	0	0	0	0	0	0	0	0	0	3.60992	0	0	0	0	0	0	0	0	0	0	0	0	5.4613	2.08053
Streptococcaceae	0	0	0	18.4776	0	16.2694	0	31.7536	6.42988	113	12.4654	23.5532	20.0221	4.98751	26.2497	11.7433	22.8769	0	15.667	0	53.8166	0	38.7689	0	0	0	0	58.6719	62.2316	0	0	0	0	0	49.0188	0	0	0	48.7479	5481.45	0	24.722	0	0	0	11.1428	0	73.9377	5.20131
Rivulariaceae	1017.14	0	0	0	0	0	0	0	0	0	0	0	0	0	13.1248	0	0	0	0	0	0	0	0	0	0	0	0	16.156	0	0	0	0	0	0	4.93988	0	0	0	0	294.884	0	0	0	0	0	0	0	11.7628	9.36236
Hyphomicrobiaceae	21.0749	23.0824	23.4897	108.226	11.5821	18.2063	37.812	18.3837	19.7489	18.5246	19.6822	19.9296	11.6796	25.1544	15.5426	15.9374	114.385	15.5654	17.3161	22.6836	107.633	17.1712	34.1167	22.202	17.9314	25.2676	31.6102	15.3057	27.0572	19.1485	23.7497	19.83	22.4736	24.179	23.7494	26.1512	23.8335	0	28.9853	18.2672	26.5893	18.178	15.3005	0	26.8836	17.9523	34.0382	64.6954	19.5569
Bifidobacteriaceae	0	0	0	0	0	0	0	0	0	8.6448	0	0	0	0	0	0	68.6308	13.6197	0	0	0	0	0	0	0	0	0	0	0	0	0	0	15.7315	0	6.07986	0	0	0	0	57.411	28.8051	0	0	0	0	0	0	79.399	7.28184
Selenomonadaceae	0	0	64.9421	0	0	0	0	0	0	0	0	19.0237	0	0	0	0	0	0	0	0	0	0	0	0	0	0	0	0	0	0	0	0	0	0	0	0	0	0	0	18098.8	0	0	0	0	0	0	0	0	0
Burkholderiaceae	2414.74	336.344	259.769	7157.42	602.271	299.048	561.903	865.704	293.708	593.404	639.671	572.524	697.437	745.091	568.858	604.781	10660.6	334.008	393.323	287.035	608.684	400.089	162.83	461.019	342.585	454.817	189.661	253.395	416.681	290.174	319.301	349.009	370.365	634.699	718.183	409.703	341.959	603.392	316.203	2288.61	320.18	328.658	393.694	172.548	416.695	276.713	348.891	10389.1	365.132
Ectothiorhodospiraceae	0	0	0	0	0	7.35998	0	9.19183	5.28168	0	0	0	5.42265	3.68642	6.21703	0	0	0	0	0	0	0	0	0	0	0	0	0	0	0	0	0	0	8.83464	7.02983	0	0	0	0	0	0	0	0	0	0	0	0	5.8814	2.49663
Comamonadaceae	569400	5477.14	7473.87	8619.78	16037.4	15844.1	15844.1	13496.1	14633	11763.1	17563.7	12957.9	19973.7	14253	15844.1	17964.8	10806	7204.19	6776.38	7093.87	10066.5	6616.92	7246.69	5154.79	6544.03	7502.19	6758.66	7611.19	6425.18	8556.44	4599.52	7763.46	7155.15	12158.3	16061.8	7039.91	6797.73	7141.25	6151.46	425636	5732.21	5199.63	7079.43	7707.13	7208.83	5496.49	5459.48	9524.51	7414.16
Nocardioidaceae	24.4026	0	0	46.1939	85.4872	68.1766	109.039	69.3566	59.0171	50.6338	85.2894	57.9771	35.0387	32.9609	103.963	70.4599	95.5448	6.48559	0	25.301	114.128	0	20.1598	26.12	0	20.6735	45.4397	14.4554	0	30.9322	0	0	20.2262	54.4028	34.1992	0	0	0	0	118.736	31.0209	11.6339	7.06178	17.8025	0	9.9047	0	79.399	91.127
Fusobacteriaceae	0	18.1362	17.9627	40.9146	0	8.90945	0	25.9043	0	211.798	240.779	28.9886	92.1851	0	18.9965	0	0	0	0	0	998.391	0	0	0	0	0	0	0	9.92097	0	0	0	0	5.57977	7.02983	0	0	0	0	38898.6	0	0	0	0	13.4418	0	14.5878	5.8814	10.4026
Staphylococcaceae	61.0064	61.0036	0	133.302	13.7883	17.8189	29.0185	22.5618	14.9265	29.6393	26.899	28.9886	10.4282	12.7941	25.5589	97.3018	115.73	30.4823	23.9127	402.198	77.9413	53.2307	0	0	31.1441	0	79.0255	105.439	36.0763	29.4593	87.0821	43.6261	22.0241	13.4844	37.8091	106.348	40.4133	0	47.4304	88.7262	0	44.3543	56.4942	46.5605	40.3254	62.5234	19.4504	218.872	9.98652
Porphyromonadaceae	0	0	0	0	0	0	0	0	0	24.6994	0	0	0	0	0	0	0	0	9.07035	0	247.742	0	0	0	0	0	0	0	0	0	0	0	0	0	2.84993	0	0	0	0	669.361	0	0	0	0	0	0	0	0	0
Sterolibacteriaceae	622.265	171.47	134.03	311.479	549.876	533.017	459.899	322.55	520.82	626.748	616.708	674.89	1025.3	877.585	485.964	541.032	306.82	239.967	171.512	230.326	277.434	148.531	97.6977	161.944	138.733	180.319	104.709	216.831	157.834	117.837	109.512	118.98	349.689	524.498	1001.09	127.269	165.798	163.557	234.517	472.336	244.843	186.87	170.071	264.299	141.139	167.761	178.7	245.759	316.448
Acetobacteraceae	28.8394	0	19.3445	27.7163	28.128	17.0442	30.7772	27.5755	23.8824	34.5792	41.3326	26.2709	37.9586	23.4196	42.8284	31.8747	30.9511	9.72839	0	0	45.4658	0	0	0	18.8752	0	0	19.5573	0	0	0	0	9.43891	26.0389	72.0083	0	0	0	0	0	0	16.7237	10.5927	0	0	0	0	35.7085	15.812
Brucellaceae	0	0	0	0	777.658	729.413	1077.2	844.813	789.956	49.3988	936.872	75.1891	265.71	43.3697	784.382	1001.54	0	0	0	0	0	0	0	0	0	0	0	102.888	0	0	0	0	0	26.9689	564.287	0	0	0	0	0	0	0	0	0	0	0	0	52.9326	12.2751
Retroviridae	0	0	0	38.2749	0	0	0	0	0	0	0	0	0	0	0	0	0	0	0	0	54.7445	0	0	0	0	0	0	0	0	0	0	0	0	0	0	0	0	0	0	0	0	0	0	0	0	0	0	7.14171	0
Erwiniaceae	0	0	0	0	0	0	0	0	0	0	0	0	0	0	4.14469	0	0	0	0	0	0	0	0	126.682	0	0	0	0	0	0	0	0	8.98944	0	2.27995	0	0	0	0	0	0	10.1797	0	0	0	0	0	5.8814	5.40937
Myxococcaceae	0	0	0	0	9.37601	0	0	0	0	0	0	0	0	0	0	0	0	0	0	0	0	0	0	0	0	0	0	0	0	0	0	0	0	0	0	0	0	0	0	0	0	0	0	0	0	0	0	0	0
Aeromonadaceae	21.0749	0	35.9254	23.7569	8.82448	10.4589	15.8283	21.7262	20.8971	22.2295	15.7457	21.7414	18.7707	19.7332	10.7071	24.3255	0	17.5111	0	0	0	0	235.715	0	0	0	0	0	0	0	0	0	16.6305	24.179	13.6797	0	0	0	0	26.0959	0	0	0	0	0	0	0	13.8633	10.6107
Methylococcaceae	0	0	0	0	0	0	0	8.35621	0	0	0	0	0	0	0	0	0	0	0	0	0	0	0	0	0	0	0	0	0	0	0	0	0	6.50973	0	0	0	0	0	0	0	0	0	0	0	0	0	4.201	2.28858
Peptoniphilaceae	0	0	34.5437	0	0	0	0	11.6987	0	2311.25	24.2747	0	7.50829	0	0	0	0	0	0	0	50.1051	0	18.6091	0	0	0	0	0	41.4877	0	0	0	0	0	11.3997	0	0	0	0	157.88	0	0	0	0	0	0	0	4.6211	0
Nostocaceae	105.375	0	0	0	0	0	0	0	7.11879	51.2513	0	0	0	0	0	0	0	0	0	0	0	0	0	0	0	0	0	68.8757	0	0	0	0	0	0	10.2598	0	0	0	0	16.9624	0	31.2661	0	0	0	0	0	0	14.5637
Sphingobacteriaceae	0	0	0	29.0362	8.27295	7.74734	0	0	9.64481	6.79234	0	13.5884	7.50829	8.45709	9.32554	0	0	0	0	0	0	23.1811	15.5076	32.6501	0	0	0	36.5637	0	0	0	32.7196	7.19155	6.04475	13.6797	0	0	0	0	0	0	0	0	0	0	0	0	13.4432	4.57716
Eggerthellaceae	0	0	0	0	0	0	0	0	0	54.9562	51.1737	0	10.4282	0	0	0	0	0	0	0	13.9181	0	0	0	0	0	0	0	10.8229	0	0	0	0	0	0	0	0	0	0	79.5926	0	0	0	0	0	0	0	5.4613	4.78521
Zoogloeaceae	183.019	105.52	129.884	159.699	271.904	232.42	210.164	517.25	253.75	295.158	207.319	342.427	296.577	444.756	235.556	206.347	211.275	259.424	202.021	155.296	218.05	176.005	131.814	181.534	149.114	197.547	128.416	151.357	129.875	154.661	151.734	142.776	156.416	543.563	327.172	115.065	156.472	143.665	204.214	451.46	183.909	187.597	135.351	112.293	153.236	157.856	136.153	147.035	206.388
Geobacteraceae	0	0	0	0	0	0	0	0	0	0	0	0	0	3.46957	0	0	0	0	0	0	0	0	0	0	0	0	0	0	0	0	0	0	0	0	0	0	0	0	0	0	0	0	0	0	0	0	0	7.98191	0
Myoviridae	0	0	0	0	0	0	0	0	0	0	0	0	0	0	0	0	0	0	0	0	0	0	0	0	0	0	0	0	0	0	0	0	0	0	0	0	0	0	0	0	0	0	0	0	0	0	0	0	0
Bradyrhizobiaceae	4264.9	834.266	239.042	1715.77	2240.87	1784.99	6402.53	4414.59	1349.81	2733.61	3335.47	3304.7	1260.98	781.305	2331.73	3411.44	1935.12	411.186	170.688	285.29	175.368	334.839	1119.65	191.982	230.277	205.587	460.324	188.771	201.125	288.701	442.008	200.283	228.781	1916.19	1121.73	404.472	441.438	366.898	316.203	5070.44	348.985	323.568	420.176	297.166	384.435	206.142	275.952	510.422	154.999
Dietziaceae	0	0	0	0	0	0	0	0	0	0	0	0	0	0	0	0	0	0	0	0	0	0	0	0	0	0	0	0	0	0	0	0	0	13.9494	0	0	0	0	0	0	0	0	0	0	0	0	0	0	0
Methylophilaceae	0	0	0	0	0	0	0	18.3837	0	0	0	0	0	2.81903	0	0	0	0	0	0	0	0	0	0	0	0	0	0	0	0	0	0	0	7.43969	4.55989	0	0	0	0	0	0	0	0	0	0	0	0	0	0
Coriobacteriaceae	0	0	0	0	0	0	0	0	0	287.131	0	0	16.6851	0	7.2532	0	0	0	0	0	21.3411	0	18.6091	0	0	0	0	0	17.1362	0	0	0	0	0	0	0	0	0	0	0	0	0	0	0	0	0	0	20.1648	0
Phyllobacteriaceae	27.7302	28.0287	29.0167	46.1939	56.8076	37.962	63.3131	43.4523	46.6166	36.4316	58.3905	57.0712	30.8674	47.2729	42.483	40.2628	45.7538	21.4024	22.2636	20.0663	39.8985	24.0397	20.1598	16.978	22.6502	36.7529	0	15.3057	16.2343	17.6756	29.0274	24.7876	24.2715	54.8677	32.6792	0	17.6161	0	0	27.4007	15.5104	26.1763	15.889	0	17.4743	37.7617	32.8225	26.4663	15.6039
Nitrosomonadaceae	0	0	0	0	11.5821	0	0	0	3.90385	0	0	0	0	5.20436	0	0	0	0	0	0	0	0	0	0	0	0	0	0	0	0	0	0	0	0	3.98991	0	0	0	0	0	0	0	0	0	0	0	0	0	3.12079
Sphingomonadaceae	15028.6	7935.42	10878.5	15992.3	15028.6	15471.1	16691.8	15028.6	19906.2	12916.6	15343.6	13973.4	17525.6	18801	14942.3	15516.3	21132.9	8639.46	8893.89	8789.91	15819.3	10057.2	10163.7	8472.04	9602.76	8656.46	8509.07	9480.19	10564.9	9568.37	8867.87	10005.2	7636.98	15028.6	15116.8	10214.7	8673.32	10233.4	8645.51	15028.6	8251.55	6935.99	8771.32	7111.43	8608.12	9462.71	10059.5	16633.5	8436.11
Peptostreptococcaceae	0	0	0	0	0	0	0	0	0	67.3059	18.37	0	0	0	0	0	0	0	0	0	0	0	0	0	0	0	0	0	0	0	0	0	0	0	7.59982	0	0	0	28.9853	1413.09	0	0	0	0	0	0	0	23.5256	0
Debaryomycetaceae	0	0	0	0	0	0	0	0	6.20024	0	0	0	0	0	0	0	0	11.6741	0	0	0	8.5856	0	0	15.1002	34.4559	1019.43	0	0	0	854.988	0	7.19155	0	0	252.795	277.712	0	18.4452	120.041	0	9.45255	10.0042	0	67.2089	0	0	5.8814	36.8253
Flavobacteriaceae	1.443e+07	875.484	2103.02	27697.9	9580.08	9385.13	11017.4	10700.1	10886.2	50657.9	10097.6	136609	9578.49	28601.6	11175.8	10204.9	24814.7	1076.61	2087.83	7749.95	36407.9	323.677	4832.16	1887.17	2047.02	1612.53	4069.81	393.697	877.555	2770.64	2345.94	555.241	7970.04	66581.1	7162.45	1391.25	1830	351.426	6831.3	8.49908e+06	6821.27	7420.98	1338.21	4577.99	1552.53	5196.26	336.735	18202.1	8048.93
Intrasporangiaceae	0	77.4911	0	91.068	25.3704	12.7831	55.3989	0	16.0747	21.612	10.4972	16.3061	29.1989	4.98751	33.5029	0	36.3339	0	0	0	22.2689	0	0	0	18.8752	0	0	0	0	36.8241	0	0	0	31.1537	19.7595	0	0	0	0	46.9727	0	0	0	0	0	0	0	106.705	10.8187
Micromonosporaceae	0	0	0	0	0	0	0	0	0	0	0	0	0	3.03588	0	0	0	0	0	0	0	0	0	0	0	0	0	0	0	0	0	0	0	0	2.65994	0	0	0	0	14.3528	0	0	0	0	0	0	0	0	4.16105
Promicromonosporaceae	0	0	0	23.7569	0	0	0	0	0	0	0	0	0	0	0	0	0	0	0	0	0	0	0	0	0	0	0	0	0	0	0	49.5751	0	0	6.26985	0	0	0	0	0	0	0	0	0	0	0	0	0	0
Rhodanobacteraceae	0	0	0	0	7.16989	3.87367	0	48.466	4.36313	0	0	0	7.09116	4.12012	6.21703	0	0	0	0	0	10.2066	0	0	0	0	0	0	0	0	0	0	0	0	22.3191	7.02983	0	0	0	0	78.2878	0	0	0	0	0	0	0	0	5.40937
Thiobacillaceae	0	0	0	0	0	0	0	0	2.9853	0	0	0	0	0	0	0	0	0	0	0	0	0	0	0	0	0	0	0	0	0	0	0	0	0	0	0	0	0	0	0	0	0	0	0	0	0	0	0	0
Alcanivoracaceae	0	0	0	0	6.61836	5.03577	0	0	8.9559	8.6448	6.56073	10.8707	6.25691	10.8424	7.2532	12.5821	0	0	0	0	0	0	0	0	0	0	0	0	0	0	0	0	0	9.7646	8.5498	0	0	0	0	0	0	0	0	0	0	0	0	0	2.91274
Gordoniaceae	0	0	0	0	0	0	0	0	0	6.79234	0	0	0	0	6.21703	0	0	0	0	0	0	0	0	0	0	0	0	0	0	0	0	0	0	0	5.31988	0	0	0	0	0	0	0	0	0	0	0	0	10.0824	0
Propionibacteriaceae	358.274	120.358	181.009	215.132	268.044	276.58	226.872	260.714	257.654	347.027	238.81	373.228	162.68	385.556	210.343	219.768	176.287	242.561	110.493	88.1172	258.876	53.2307	99.2485	146.272	115.139	67.7632	156.075	90.984	68.5449	159.08	116.11	95.1842	94.3891	403.603	178.976	151.677	98.4427	137.034	173.912	335.333	116.328	150.514	163.598	124.618	193.562	120.095	116.702	357.505	175.596
Acidiferrobacteraceae	0	0	0	0	0	0	0	0	0	0	0	0	0	2.81903	0	0	0	0	0	0	0	0	0	0	0	0	0	0	0	0	0	0	0	0	0	0	0	0	0	0	0	0	0	0	0	0	0	0	0
Lactobacillaceae	0	0	31.7802	59.3922	0	0	0	12.5343	3.67422	13.5847	7.2168	0	5.83978	17.5647	0	0	87.4706	0	0	0	0	0	0	0	9.4376	0	0	0	9.92097	0	0	0	0	13.0195	9.49978	0	0	0	14.4926	1895.87	0	0	0	0	0	25.9998	0	104.185	0
Herpesviridae	0	0	210.026	19.7974	14.8913	0	0	0	0	0	0	0	0	0	0	0	0	6.48559	0	0	0	100.452	0	15.672	9.4376	0	47.4153	20.4076	178.578	92.7966	229.58	10.9065	0	0	0	20.921	0	0	19.7627	1612.73	40.9919	15.2695	42.9592	41.0828	0	38.9998	0	8.40201	0
Caulimoviridae	0	0	0	0	0	0	0	0	0	0	0	0	0	0	0	0	0	0	0	0	0	0	0	0	0	0	0	0	0	0	0	0	0	0	0	0	0	0	0	0	0	0	0	0	0	0	0	0	0
Enterococcaceae	0	39.5699	0	54.1129	17.0974	7.35998	27.2598	13.3699	4.59277	0	7.87287	0	0	0	8.63476	0	0	0	0	0	0	18.0298	0	0	0	0	39.5128	0	0	0	0	16.8555	0	0	7.78982	0	0	0	0	39.1439	0	0	0	0	0	0	0	144.935	0
Prevotellaceae	0	0	82.9049	25.0767	0	0	0	0	0	28.4043	0	26.2709	15.8508	0	10.7071	0	0	0	10.7195	0	38.9706	0	0	0	0	0	0	0	0	0	0	20.8215	0	0	1.89996	0	0	0	63.2406	46521.2	0	0	0	0	73.9298	0	37.6851	4.6211	0
Veillonellaceae	0	0	22.108	0	0	0	0	0	0	0	0	9.96482	7.09116	0	0	0	0	0	0	0	27.8362	0	0	0	0	0	0	0	0	0	0	0	0	0	4.1799	0	0	0	0	10548	0	0	0	0	0	0	0	21.005	0
Corynebacteriaceae	27.7302	39.5699	0	19.7974	19.3036	23.242	16.7076	34.2605	16.7636	12.9672	12.4654	34.4239	7.92542	9.10763	29.3582	53.6838	0	18.8082	0	12.2143	47.3215	0	0	0	0	0	0	59.5222	0	0	21.1108	13.881	5.84314	0	77.1382	0	0	0	0	62.6302	0	12.361	12.9466	0	0	0	0	37.809	22.4697
Clostridiaceae	0	0	0	18.4776	0	0	0	11.6987	0	14.8197	0	0	267.379	0	0	0	0	0	804.787	0	23.1968	0	0	0	0	27.5647	0	0	0	0	0	0	0	6.04475	7.97981	0	1591.66	0	0	30.0103	0	0	0	0	1424.83	0	0	10.5025	0
Acidithiobacillaceae	0	0	0	0	0	0	0	8.35621	0	0	0	0	0	0	0	0	0	0	0	0	0	0	0	0	0	0	0	0	0	0	0	0	0	0	0	0	0	0	0	0	0	0	0	0	0	0	0	0	0
Rhizobiaceae	2059.8	1538.28	1059.8	615.039	1415.78	1370.89	1865.1	2284.59	2494.33	3669.1	1508.31	4264.04	1473.71	4111.44	1576.71	1254.02	823.569	794.485	1947.65	861.978	564.147	881.741	676.13	1880.64	1034.36	1873.25	831.744	825.658	748.583	1003.09	1186.16	659.349	884.112	4411.27	1915.54	692.136	1188.57	987.972	931.481	1356.99	668.057	894.356	1369.99	857.261	1521.61	1292.56	1664.22	487.736	737.13
Azonexaceae	298.377	309.964	421.433	267.925	296.723	325.388	288.426	423.66	442.054	439.032	239.467	598.795	107.619	686.108	260.079	270.935	431.97	444.912	291.076	376.897	353.519	487.662	262.078	333.031	338.81	350.301	318.078	472.777	537.536	326.998	328.537	369.83	360.477	517.524	205.575	357.4	360.611	377.949	332.013	189.196	384.437	367.922	352.501	321.815	348.142	357.188	514.219	229.375	345.991
Aspergillaceae	0	0	0	0	0	0	0	0	0	0	0	0	0	0	0	0	0	0	0	0	64.9511	0	0	0	0	0	0	0	0	0	0	0	0	0	0	0	0	0	0	0	0	0	0	0	0	0	0	9.24221	0
Planococcaceae	0	0	0	0	0	0	0	0	0	0	0	0	0	0	0	0	0	0	0	0	12.9902	0	0	0	0	0	0	0	0	0	0	0	0	0	0	0	0	0	0	0	0	0	0	0	0	0	0	0	0
Rikenellaceae	0	0	0	0	0	0	0	0	0	17.9071	0	0	23.3591	0	6.21703	0	0	0	0	0	0	0	0	0	0	0	0	0	0	0	0	0	0	0	0	0	0	0	0	0	0	0	0	0	0	0	0	14.2834	0
Pseudomonadaceae	41218.1	6397.14	7647.97	9608.33	41875.5	43285.2	41174.6	46890.9	58822.1	52835.1	40457.4	64345.5	37283.7	72734.4	39837.3	44937.5	12517.7	9095.39	6552.09	7051.12	11827.6	7542.45	5669.57	7640.11	8148.42	8816.11	5883.45	9557.57	7621.11	6646.01	5507.29	8429.75	8591.21	59811.4	35622.8	7589.09	8343.8	7335.75	7339.86	41167.6	7486	9245.32	6223.19	7620.86	7519.33	7798.1	8095.01	9287.58	7232.95
Methylocystaceae	0	0	0	0	5.5153	8.13471	0	0	2.52602	0	0	0	0	3.90327	7.59859	0	0	0	0	8.72448	0	0	0	0	0	0	0	0	0	0	0	0	0	0	10.4498	0	0	0	0	0	0	0	0	0	0	0	0	0	2.28858
Spirochaetaceae	0	0	98.1041	0	0	0	0	0	0	6.79234	0	0	0	0	0	0	0	0	0	0	0	0	0	0	0	0	0	0	0	0	0	0	0	0	0	0	0	0	0	60.0206	0	0	0	0	0	0	0	0	0
Helicobacteraceae	0	0	0	0	0	0	0	0	0	0	0	0	0	2.60218	0	0	0	0	0	0	0	0	0	0	0	0	0	0	0	0	88.4016	0	0	0	0	0	40.4133	0	0	0	0	0	0	0	0	0	0	0	0
Aerococcaceae	0	0	0	0	17.0974	15.4947	17.587	42.6167	5.05205	0	22.9625	9.05892	25.4448	2.81903	16.2333	11.7433	0	9.72839	0	0	15.7738	0	0	0	0	0	0	0	15.3324	0	0	0	0	7.43969	86.828	0	0	0	0	0	0	0	0	0	0	0	0	7.98191	0
Oxalobacteraceae	59.8972	29.6774	44.2159	199.294	74.4566	94.1302	72.1065	56.8222	66.5951	100.033	112.188	71.5655	113.876	96.9312	97.4001	90.5913	203.201	103.121	37.9306	41.005	105.777	34.3424	31.0151	30.0381	42.4692	32.1588	55.3179	51.8694	43.2915	44.1889	39.5828	37.6771	53.4872	74.8619	239.014	31.3815	31.0872	39.7841	40.8429	46.9727	23.2656	38.5373	62.9675	31.4968	30.9161	29.7141	44.979	259.202	48.0601
Peptococcaceae	0	0	0	0	5.5153	0	0	25.9043	0	0	0	0	0	0	6.21703	0	0	0	0	0	24.1247	0	0	0	0	0	0	0	9.01907	0	0	0	0	23.249	2.08995	0	0	0	0	44.3631	0	0	0	0	0	0	0	0	4.57716
Morganellaceae	0	0	0	21.1172	0	0	0	0	0	11.7322	0	0	0	0	0	0	0	0	0	0	58.456	0	0	0	0	0	0	0	0	0	0	0	0	0	3.03993	0	0	0	0	0	0	0	0	0	0	0	0	0	0
Chromobacteriaceae	27.7302	0	0	27.7163	30.3342	26.341	52.7609	30.0824	38.8089	30.2568	22.3065	30.8003	41.7127	40.1169	27.9766	20.1314	25.5683	23.3481	9.89493	20.9387	25.9804	20.6054	0	15.672	14.1564	12.6338	0	18.707	0	0	0	0	15.2821	43.7082	36.2891	0	0	0	0	45.6679	0	0	14.712	23.2803	20.1627	0	0	18.9045	20.1811
Methylobacteriaceae	108.702	47.8136	67.7056	618.998	122.44	151.461	164.438	88.5758	92.085	119.175	132.527	86.9657	139.32	130.976	181.33	149.308	406.402	122.578	24.7373	44.4948	64.9511	35.201	88.3932	75.7481	55.6818	18.3765	88.9037	40.8152	60.4277	27.9863	14.5137	35.6941	57.083	121.825	139.457	26.1512	25.906	0	39.5254	112.213	36.5603	67.6221	194.787	43.8217	32.2603	18.5713	32.8225	1101.08	91.9592
Campylobacteraceae	0	0	0	0	0	0	0	0	0	0	0	0	0	0	0	0	0	0	0	0	15.7738	0	0	0	0	0	0	0	0	0	0	0	0	0	2.27995	0	0	0	0	2971.02	0	0	0	0	0	0	0	0	0
Rubrobacteraceae	0	0	0	0	0	0	0	0	0	0	0	0	0	0	0	0	0	6.48559	0	0	0	0	0	0	0	0	0	0	0	0	0	0	0	0	0	0	0	0	0	0	0	0	0	0	0	0	0	11.7628	0
Dermabacteraceae	0	32.9749	0	0	18.752	12.7831	0	10.0275	3.67422	0	18.37	14.4943	16.6851	2.81903	16.9241	10.0657	0	0	0	0	51.9609	0	0	0	0	0	0	0	0	0	0	0	0	0	24.5094	0	0	0	0	16.9624	0	0	0	0	0	0	0	11.7628	6.03352
Halomonadaceae	0	0	0	0	0	3.87367	0	0	4.36313	0	0	0	7.09116	5.42121	0	0	0	0	0	0	0	0	0	0	0	0	0	0	0	0	0	0	0	0	5.12988	0	0	0	0	0	0	0	0	0	0	0	0	39.0693	4.78521
Tannerellaceae	0	0	0	15.8379	0	0	0	0	0	2411.28	12.4654	0	17.5193	0	0	0	0	0	0	0	0	0	0	0	0	0	0	0	0	0	0	0	0	0	0	0	0	0	14.4926	767.22	0	0	0	0	0	0	0	36.9688	2.91274
Alcaligenaceae	218.514	211.04	410.379	452.7	176.49	145.65	163.559	161.275	145.82	175.366	175.171	121.39	197.301	161.335	160.261	190.41	213.967	434.535	103.897	92.4794	181.863	91.0074	505.547	80.9721	187.808	96.4764	574.911	111.392	166.853	110.472	98.957	189.377	74.6124	132.985	175.366	102.862	94.2977	108.301	130.434	172.233	91.9547	337.383	310.718	230.064	90.06	69.3329	119.134	209.63	120.462
Immundisolibacteraceae	0	0	0	0	0	0	0	0	0	0	0	0	0	2.16848	0	0	0	0	0	0	0	0	0	0	0	0	0	0	0	0	0	0	0	0	2.08995	0	0	0	0	0	0	0	0	0	0	0	0	0	0
Eubacteriaceae	0	0	0	0	0	0	0	0	0	0	11.1532	0	22.1077	0	0	0	0	0	0	0	0	0	0	0	0	0	0	0	0	0	0	0	0	0	0	0	0	0	0	26.0959	0	0	0	0	0	0	0	17.2241	0
Pectobacteriaceae	0	16.4875	26.2532	723.265	9.92754	8.90945	12.3109	12.5343	17.9118	11.7322	11.1532	27.1768	6.67403	28.4071	13.8156	13.4209	901.62	19.4568	0	19.1938	59.3838	15.4541	0	41.7921	21.7065	21.822	27.6589	11.0541	21.6458	22.0944	19.7914	20.8215	13.9336	21.3891	7.78982	0	33.1596	0	0	0	0	11.6339	10.5927	0	0	12.3809	14.5878	1211.57	18.7247
Sordariaceae	0	0	0	0	13.7883	0	0	0	0	0	0	0	0	0	0	0	0	0	0	15.7041	70.5183	0	0	0	0	0	0	0	0	0	0	0	0	0	2.27995	0	0	0	0	0	0	0	0	0	81.9949	0	0	32.3477	0
Anelloviridae	0	0	0	0	0	0	0	0	0	10.4973	0	0	0	0	0	0	0	0	0	0	0	17.1712	0	0	0	0	0	0	0	0	0	0	0	0	0	0	0	0	0	0	0	0	0	0	0	20.4285	0	0	0
Moraxellaceae	16551.6	6580.15	10119.9	14130.1	12412.2	14029.3	16771.8	14752.1	17080.3	16283.7	13118.8	18458.5	7607.57	21468.4	14811.7	15851.8	13113.9	4498.41	5698.65	5691.85	6733.57	3316.62	11297.3	8037.14	8277.72	5782.84	10389.9	7943.67	5830.83	6486.93	6981.09	5480.03	5027.79	19717.5	10674.1	5456.89	7357.3	3291.03	4949.89	11137.7	5936.06	5377.77	8109.87	5831.02	5684.53	6644.2	3030.61	20284.5	5842.53
Pasteurellaceae	0	0	0	0	0	0	0	0	0	0	0	0	204.809	0	0	0	0	0	0	0	0	0	0	0	0	0	0	0	0	0	0	0	0	0	0	0	0	0	0	1124.73	0	0	0	0	0	0	0	0	0
Chroococcaceae	0	0	0	0	0	0	0	0	0	0	0	0	0	0	0	0	0	0	0	0	0	0	0	0	0	0	0	0	0	0	0	0	0	0	0	0	0	0	0	0	0	0	0	0	0	0	0	0	5.20131
Gemmatimonadaceae	0	0	0	0	0	0	0	0	0	0	0	0	0	0	0	0	0	0	0	0	0	0	0	0	0	0	0	0	0	0	0	0	0	0	0	0	0	0	0	0	0	0	0	0	0	0	0	0	0
Thermaceae	0	0	0	0	0	0	0	0	0	0	0	0	0	0	0	0	0	0	0	0	0	0	0	0	0	0	0	0	0	0	0	0	0	0	0	0	0	0	0	0	0	0	0	0	0	0	0	0	0
Opitutaceae	0	0	0	0	0	0	0	0	0	0	0	0	0	0	0	0	0	0	0	0	0	0	0	0	0	0	0	0	0	0	0	0	0	0	0	0	0	0	0	0	0	0	0	0	0	0	0	0	0
Dermocarpellaceae	0	0	0	0	0	0	0	0	0	0	0	0	0	0	0	0	0	0	0	0	0	0	0	0	0	0	0	0	0	0	0	0	0	0	0	0	0	0	0	0	0	0	0	0	0	0	0	0	3.953
Archangiaceae	0	0	0	0	0	0	0	0	0	0	0	0	0	0	0	0	0	0	0	0	0	0	0	0	0	0	0	0	0	0	0	0	0	0	0	0	0	0	0	0	0	0	0	0	0	0	0	0	0
Pseudoalteromonadaceae	0	0	0	0	0	0	0	0	0	0	0	0	0	0	0	0	0	0	0	0	0	0	0	0	0	0	0	0	0	0	0	0	0	0	0	0	0	0	0	0	0	0	0	0	0	0	0	0	0
Planctomycetaceae	0	0	0	0	0	0	0	0	0	0	0	0	0	0	0	0	0	0	0	0	0	0	0	0	0	0	0	14.4554	0	0	0	0	0	0	0	0	0	0	0	0	0	0	0	0	0	0	0	0	3.74495
Methylacidiphilaceae	0	0	0	0	0	0	0	0	0	0	0	0	0	0	0	0	0	0	0	0	0	0	0	0	0	0	0	0	0	0	0	0	0	0	0	0	0	0	0	0	0	0	0	0	0	0	0	0	0
Synergistaceae	0	0	0	0	0	0	0	0	0	0	0	0	0	0	0	0	0	0	0	0	0	0	0	0	0	0	0	0	0	0	0	0	0	0	0	0	0	0	0	0	0	0	0	0	0	0	0	0	0
Cellulomonadaceae	0	0	0	0	0	0	0	0	0	0	0	0	0	0	0	0	0	0	0	0	0	0	0	0	0	0	0	0	0	0	0	0	0	0	0	0	0	0	0	0	0	0	0	0	0	0	0	0	0
Siphoviridae	0	0	0	0	0	0	0	0	0	0	0	0	0	0	0	0	0	0	0	0	0	0	0	0	0	0	0	0	0	0	0	0	0	0	0	0	0	0	0	0	0	0	0	0	0	0	0	0	0
Hepadnaviridae	0	0	0	0	0	0	0	0	0	0	0	0	0	0	0	0	0	0	0	0	0	0	0	0	0	18.3765	0	0	0	0	0	0	0	0	0	0	0	0	0	0	0	0	0	0	0	0	0	0	0
Thermoanaerobacterales Family III. Incertae Sedis	0	0	0	0	0	0	0	0	0	0	0	0	0	0	0	0	0	0	0	0	0	0	0	0	0	0	0	0	0	0	0	0	0	0	0	0	0	0	0	0	0	0	0	0	0	0	0	0	0
Polyangiaceae	0	0	0	0	0	0	0	0	0	0	0	0	0	0	0	0	0	0	0	0	0	0	0	0	0	0	0	0	0	0	0	0	0	0	0	0	0	0	0	0	0	0	0	0	0	0	0	0	0
Rickettsiaceae	0	0	0	0	0	0	0	0	0	0	0	0	0	0	0	0	0	0	0	0	0	0	0	0	0	0	0	0	0	0	0	0	0	0	0	0	0	0	0	0	0	0	0	0	0	0	0	0	2.08053
Magnaporthaceae	0	0	0	0	0	0	0	0	0	0	0	0	0	0	0	0	0	0	0	0	0	0	0	0	0	0	0	0	0	0	0	0	0	0	0	0	0	0	0	0	0	0	0	0	0	0	0	0	0
Ustilaginaceae	0	0	0	0	0	0	0	0	0	0	0	0	0	0	0	0	0	0	0	0	0	0	0	0	0	0	0	0	0	0	0	0	0	0	0	0	0	0	0	0	0	0	0	0	0	0	0	0	0
Phycisphaeraceae	0	0	0	0	0	0	0	0	0	0	0	0	0	0	0	0	0	0	0	0	0	0	0	0	0	0	0	0	0	0	0	0	0	0	0	0	0	0	0	0	0	0	0	0	0	0	0	0	0
Sclerotiniaceae	0	0	0	0	0	0	0	0	0	0	0	0	0	0	0	0	0	0	0	0	398.985	0	0	0	0	0	0	0	0	0	0	0	0	0	0	0	0	0	0	0	0	0	0	0	0	0	0	45.7909	0
Saccharomycetaceae	0	0	0	0	0	0	0	0	0	0	0	0	10.0111	0	0	0	0	0	0	0	0	0	0	0	0	0	0	0	0	0	0	0	0	0	0	0	0	0	0	0	0	0	0	0	0	0	0	0	0
Prochloraceae	0	0	0	0	0	0	0	0	0	0	0	0	0	0	0	0	0	0	0	0	0	0	0	0	0	0	0	0	0	0	0	0	0	0	0	0	0	0	0	0	0	0	0	0	0	0	0	0	0
Clostridiales Family XIII. Incertae Sedis	0	0	0	0	0	0	0	0	0	37.6666	0	0	0	0	0	0	0	0	0	0	72.3741	0	0	0	0	0	0	0	0	0	0	0	0	0	0	0	0	0	0	229.644	0	0	0	0	0	0	0	0	0
Methanosaetaceae	0	0	0	0	0	0	0	0	0	0	0	0	0	0	0	0	0	0	0	0	0	0	0	0	0	0	0	0	0	0	0	0	0	0	0	0	0	0	0	0	0	0	0	0	0	0	0	9.66231	0
Thermoanaerobacteraceae	0	0	0	0	0	0	0	30.0824	0	0	0	0	0	0	0	0	0	0	0	0	0	0	0	0	0	0	0	0	0	0	0	0	0	0	0	0	0	0	0	0	0	0	0	0	0	0	0	0	0
Paenibacillaceae	0	0	0	0	0	0	0	0	0	0	0	0	0	0	0	0	0	0	0	0	0	0	0	0	0	0	0	0	0	0	0	0	0	0	0	0	0	0	0	0	0	0	0	0	0	0	0	0	0
Sinobacteraceae	0	0	0	0	0	0	0	0	0	0	0	0	0	0	0	0	0	0	0	0	0	0	0	0	0	0	0	0	0	0	0	0	0	0	0	0	0	0	0	0	0	0	0	0	0	0	0	0	0
Hyphomonadaceae	0	0	0	0	0	0	0	0	0	0	0	0	0	0	0	0	0	0	0	0	0	0	0	0	0	0	0	0	0	0	0	0	0	0	0	0	0	0	0	0	0	0	0	0	0	0	0	0	0
Tospoviridae	0	0	0	0	0	0	0	0	0	0	0	0	0	0	0	0	0	0	0	0	0	0	0	0	0	0	0	0	0	0	0	0	0	0	0	0	0	0	0	0	0	0	0	0	0	0	0	0	0
Listeriaceae	0	0	0	0	0	0	0	0	0	0	0	0	0	0	0	0	0	0	0	0	0	0	0	0	0	0	0	0	0	0	0	0	0	0	0	0	0	0	0	0	0	0	0	0	0	0	0	0	0
Thermoactinomycetaceae	0	0	0	0	0	0	0	0	0	0	0	0	0	0	0	0	0	0	0	0	0	0	0	0	0	0	0	0	0	0	0	0	0	0	0	0	0	0	0	0	0	0	0	0	0	0	0	6.72161	0
Chaetomiaceae	0	0	0	0	0	0	0	0	0	0	0	0	0	0	0	0	0	0	0	0	0	0	0	0	0	0	0	0	0	0	0	0	0	0	0	0	0	0	0	0	0	0	0	0	0	0	0	0	0
Leptotrichiaceae	0	0	0	0	0	0	0	0	0	0	0	0	0	0	0	0	0	0	0	0	0	0	0	0	0	0	0	0	0	0	0	0	0	0	0	0	0	0	0	103.079	0	0	0	0	0	0	0	0	0
Alteromonadaceae	0	0	0	0	0	0	0	0	2.9853	0	0	0	4.5884	0	0	0	0	0	0	0	0	0	0	0	0	0	0	0	0	0	0	0	0	0	12.1597	0	0	0	0	0	0	0	0	0	0	0	0	0	0
Hafniaceae	0	0	0	21.1172	0	0	0	0	0	474.846	0	0	0	0	0	0	22.8769	0	0	0	0	0	0	0	0	0	0	0	0	0	0	0	0	0	0	0	0	0	0	0	0	0	0	0	0	0	0	27.3065	0
Legionellaceae	0	0	0	0	0	0	0	0	0	0	0	0	0	0	0	0	0	0	0	0	0	0	0	0	0	0	0	0	0	0	0	0	0	0	0	0	0	0	0	0	0	0	0	0	0	0	0	10.0824	0
Cytophagaceae	0	0	0	0	0	0	0	0	0	0	0	0	0	0	0	0	0	0	0	0	0	0	0	0	0	0	0	0	0	0	0	0	0	0	5.88986	0	0	0	0	0	0	0	0	0	0	0	0	7.98191	0
Akkermansiaceae	0	0	0	0	0	0	0	0	0	0	0	0	5.83978	0	14.5064	0	0	0	0	0	0	0	0	0	0	0	0	0	0	0	0	0	0	0	0	0	0	0	0	0	0	0	0	0	0	0	0	5.8814	0
Atopobiaceae	0	0	0	0	0	0	0	0	0	0	0	0	0	0	0	0	0	0	0	0	0	0	0	0	0	0	0	0	0	0	0	0	0	0	0	0	0	0	0	557.148	0	0	0	0	0	0	0	0	0
Nitrospiraceae	0	0	0	0	0	0	0	0	0	0	0	0	0	0	0	0	0	0	0	0	0	0	0	0	0	0	0	0	0	0	0	0	0	0	0	0	0	0	0	0	0	0	0	0	0	0	0	0	0
Halorubraceae	0	0	0	0	0	0	0	0	0	0	0	0	0	0	0	0	0	0	0	0	0	0	0	0	0	0	0	0	0	0	0	0	0	0	6.64984	0	0	0	0	0	0	0	0	0	0	0	0	0	0
Anaeromyxobacteraceae	0	0	0	0	0	0	0	0	0	0	0	0	0	0	0	0	0	0	0	0	0	0	0	0	0	0	0	0	0	0	0	0	0	0	0	0	0	0	0	0	0	0	0	0	0	0	0	0	0
[truncated: 13 more columns]

## Sheet: Order-level
name	Basal-like1	Basal-like2	Basal-like3	Basal-like4	Basal-like5	Basal-like6	Basal-like7	Basal-like8	Basal-like9	Basal-like10	Basal-like11	Basal-like12	Basal-like13	Basal-like14	Basal-like15	Basal-like16	Basal-like17	Hybrid1	Hybrid2	Hybrid3	Hybrid4	Hybrid5	Hybrid6	Hybrid7	Hybrid8	Hybrid9	Hybrid10	Hybrid11	Hybrid12	Hybrid13	Hybrid14	Hybrid15	Hybrid16	Hybrid17	Hybrid18	Hybrid19	Hybrid20	Hybrid21	Hybrid22	Hybrid23	Classical1	Classical2	Classical3	Classical4	Classical5	Classical6	Classical7	Classical8	Classical9
Geodermatophilales	15.5447	21.0826	0	0	0	0	9.26436	0	0	0	0	0	0	0	3.81874	0	0	0	0	0	0	0	0	0	0	0	0	0	0	38.6506	0	0	0	28.769	0	0	0	0	0	43.0311	0	0	0	0	0	0	0	0	11.0947
Sordariales	0	0	0	0	13.7648	0	0	0	0	0	0	0	0	0	0	0	0	0	0	15.3347	73.8479	0	0	0	0	0	0	0	0	0	0	0	0	0	2.38461	0	0	0	0	0	0	0	0	0	81.1866	0	0	36.1256	0
Rhodospirillales	59.958	45.679	39.0624	59.2335	56.7108	47.2011	85.9059	62.8975	49.4318	61.6672	69.3876	45.8985	65.2095	56.8109	73.5975	56.6713	65.2095	27.2941	18.4083	23.8539	80.0019	32.1869	39.9041	25.4897	51.5633	37.1305	0	36.3652	39.6918	40.0821	20.6066	18.1142	24.7953	44.7086	112.871	0	46.6402	0	18.1473	28.3376	24.8998	57.1342	27.9952	27.3741	19.9639	24.7422	32.396	69.7308	35.5796
Rubrobacterales	0	0	0	0	0	0	0	0	0	0	0	0	0	0	0	0	0	6.49861	0	0	0	0	0	0	0	0	0	0	0	0	0	0	0	0	0	0	0	0	0	0	0	0	0	0	0	0	0	11.7618	0
Enterobacterales	448.575	736.134	470.051	2870.66	290.712	140.328	344.466	707.597	125.481	776.037	240.929	639.649	317.741	137.46	152.75	250.164	2539.74	330.779	624.282	452.372	648.807	723.77	973.146	914.947	494.229	1161.17	894.883	256.173	462.456	513.91	770.172	567.579	390.413	157.841	140.294	1064.13	223.661	1636.51	974.769	288.623	778.388	438.589	403.93	1111.91	692.083	175.552	1249.56	3385.3	1946.17
Bifidobacteriales	0	0	0	0	0	0	0	0	0	9.70046	0	0	0	0	0	0	57.2013	13.6471	0	0	0	0	0	0	0	0	0	0	0	0	0	0	14.4264	0	6.35896	0	0	0	0	46.1797	25.9824	0	0	0	0	0	0	78.9722	6.5038
Synechococcales	28.8687	0	0	0	0	0	0	0	0	0	0	0	0	0	0	0	0	0	0	0	0	0	0	0	0	0	0	0	0	0	0	0	0	0	11.923	0	0	0	0	0	0	0	0	0	0	0	0	0	7.84282
Desulfuromonadales	0	0	0	0	0	0	0	0	0	0	0	0	5.39951	4.45576	0	0	0	0	0	0	0	0	0	0	0	0	0	0	0	0	0	0	0	0	3.77563	0	0	0	0	0	0	0	0	0	0	0	0	7.98124	0
Myxococcales	0	0	0	17.3366	11.5624	5.52805	0	0	4.99072	0	0	0	0	3.78739	5.55453	0	0	0	0	0	0	0	0	0	0	0	0	0	0	0	0	0	0	6.99787	5.7628	0	0	0	0	0	0	0	0	0	0	0	0	9.6615	5.35607
Chroococcales	0	0	0	0	0	0	0	0	0	0	0	0	0	0	0	0	0	0	0	0	0	0	0	0	0	0	0	0	0	0	0	0	0	0	0	0	0	0	0	0	0	0	0	0	0	0	0	0	4.59092
Oceanospirillales	11.1033	0	0	180.59	12.113	9.7804	10.1066	15.7244	14.2592	14.5507	14.777	20.5078	14.5372	18.7142	9.72043	18.6206	32.0327	6.49861	0	0	43.0779	0	0	0	0	0	0	0	0	0	0	10.0635	6.31153	11.2743	15.3012	0	0	0	0	0	0	0	0	0	0	0	0	43.2667	8.2254
Rhodobacterales	139.902	101.899	75.5206	268.718	207.022	227.501	231.609	202.567	217.69	151.743	310.317	172.852	235.917	170.878	220.445	209.684	173.892	109.826	84.0379	86.8964	197.807	94.8209	63.0743	69.7614	84.6416	73.1358	104.551	80.0035	124.614	101.637	112.048	85.5394	70.7793	124.795	332.255	144.603	64.6603	55.7393	79.0704	213.056	47.6343	76.459	126.264	62.5694	95.8268	52.4299	42.809	358.736	75.9414
Neisseriales	42.1927	0	0	54.8993	47.9013	48.902	69.9038	61.0476	63.691	57.5099	35.3363	70.3126	58.1486	77.3074	47.9078	42.0987	41.185	40.2914	12.0054	39.1886	47.4737	44.3657	27.0318	42.9301	29.1868	24.7537	0	18.5867	20.3074	0	23.1824	0	29.7544	59.0931	54.846	0	32.8601	0	20.7398	78.7154	0	32.7682	17.7112	27.3741	30.6113	14.1384	41.652	31.0848	41.7008
Clostridiales	0	0	33.8541	114.133	8.80944	0	12.6332	90.6464	5.22837	285.471	84.8071	17.5781	345.154	3.34182	38.1874	0	48.0491	0	790.757	0	159.125	0	32.1808	20.1235	0	27.004	0	0	84.922	0	18.0308	12.0761	0	32.6567	20.2692	0	1623.93	0	72.5892	1747.48	0	0	0	0	1406.79	7.6583	0	238.177	12.4337
Pseudonocardiales	0	0	0	24.5602	9.91062	11.0561	8.42215	0	4.99072	0	0	31.25	0	2.45067	12.1505	0	20.5925	0	0	9.37118	26.3743	0	0	0	0	0	0	0	11.9999	0	0	0	4.50824	6.22033	10.7307	0	0	0	0	0	0	0	0	0	0	0	0	50.4078	15.8769
Chromatiales	0	0	0	0	14.8659	11.4813	9.26436	16.6493	12.8333	8.31468	7.70974	0	12.0451	14.2584	13.192	12.1439	14.8723	0	0	0	0	0	0	0	0	0	0	0	0	0	0	10.0635	5.40988	12.4407	15.5	0	0	0	0	18.8917	0	0	6.28463	0	0	8.8365	0	10.5016	8.03411
Actinomycetales	0	0	0	0	0	0	0	0	0	0	0	0	0	0	5.55453	0	0	0	31.2141	0	17.5828	0	0	0	0	0	0	0	0	0	0	0	0	0	6.95511	0	0	0	0	0	0	0	0	0	0	0	0	16.8026	4.20834
Lactobacillales	0	65.0047	52.0832	154.585	36.8895	45.5001	44.6374	111.921	20.9135	153.822	50.7558	35.1563	58.1486	26.5117	55.5453	34.0028	92.6661	22.0953	19.2087	16.1866	80.881	25.2276	39.9041	16.0988	17.5121	0	58.4775	67.0736	92.3066	0	18.0308	33.2094	13.5247	23.715	165.333	31.5161	14.8401	0	71.293	5966.63	15.1564	54.6136	7.42729	0	27.9495	44.1825	0	334.792	11.286
Micrococcales	45.5237	433.95	117.187	369.848	441.573	179.874	209.712	172.968	96.4872	161.443	494.708	114.258	563.211	60.3755	282.587	174.872	224.229	73.4342	49.6224	72.4137	281.325	75.6827	102.978	108.667	102.154	81.012	26.5807	108.288	77.5375	168.917	59.244	162.022	77.9925	103.802	922.645	44.4934	43.4602	66.8872	64.8118	374.685	57.3777	118.47	63.4176	41.7129	90.5031	86.5977	56.6929	326.811	100.618
Saccharomycetales	0	21.0826	0	0	0	0	0	0	6.89194	0	0	0	12.0451	0	0	0	0	11.6975	25.6116	0	106.376	8.69916	0	0	15.5663	33.755	914.375	0	0	0	834.568	0	7.21318	0	0	268.814	286.201	0	18.1473	96.5576	0	10.9227	10.8553	0	66.5464	0	0	16.8026	34.0493
Bacteroidales	13.324	87.8442	123.698	301.946	7.15767	18.2851	51.3751	90.6464	11.8827	5379.6	486.356	41.0157	705.26	2.67345	51.3794	0	115.547	0	28.0126	40.0405	828.151	0	82.3827	21.465	0	0	0	0	113.537	0	28.3341	64.4061	0	13.9957	25.2371	53.7628	0	0	226.841	38809.9	10.826	0	10.8553	15.6423	142.409	22.3858	62.4779	501.558	115.347
Bacillales	79.9441	75.546	24.7395	362.625	25.8777	30.6169	36.2152	60.1226	28.0431	80.3752	39.1912	46.875	20.352	36.0916	63.53	104.437	219.653	37.6919	38.4173	404.665	123.08	64.3738	19.3085	63.0535	36.9699	0	69.1097	121.217	40.6149	31.4931	88.866	44.2792	26.5986	34.9893	61.205	120.503	41.3402	0	53.1457	187.868	14.0738	51.2528	63.4176	45.6235	54.568	60.6773	20.826	525.501	14.1553
Chroococcidiopsidales	68.8407	0	0	0	29.7319	0	0	0	0	0	7.70974	0	0	0	65.9601	19.4302	0	0	0	0	0	0	0	0	0	0	0	0	0	0	0	0	0	0	11.7243	0	0	0	0	35.6843	0	88.222	0	0	0	0	0	7.14111	85.8884
Sphingomonadales	15360.4	8721.17	10431	17861.1	15360.4	17359.4	16363.4	16953.7	21063.4	14771.7	15360.4	15360.4	17805.5	19710.3	15360.4	15360.4	18311.3	8854.35	8807.18	8784.2	15360.4	10375.5	8563.94	8912.01	10116.1	8679.53	7820.03	9251.31	11072.2	9447.92	8814.48	10415.7	7866.42	12813.1	16306.5	11106.7	9051.38	10539.2	8722.37	12327.9	8222.33	8268.5	8667.07	6946.5	8741.53	9239.44	9744.24	16962.6	7949.56
Thermoanaerobacterales	0	0	0	0	0	0	0	36.0736	0	0	0	0	0	0	0	0	0	0	0	0	0	0	0	0	0	0	0	0	0	0	0	0	0	0	0	0	0	0	0	0	0	0	0	0	0	0	0	0	0
Herpesvirales	0	0	197.916	21.6708	14.8659	0	0	0	0	0	0	0	0	0	0	0	0	7.14847	0	0	0	113.959	0	16.0988	9.72892	0	53.1613	19.3948	182.767	90.1847	224.097	12.0761	0	0	0	25.9545	0	0	28.5172	1297.23	41.1387	17.6444	41.7071	40.4094	0	37.1133	0	8.4013	0
Hypocreales	0	0	0	88.1279	0	0	0	0	0	0	0	0	0	0	0	0	0	16.8964	0	14.4827	405.284	17.3983	0	77.8107	0	0	0	37.1733	0	0	0	0	16.2297	0	23.6474	0	0	0	0	0	0	8.40209	0	14.3388	0	0	0	217.174	2.10417
Immundisolibacterales	0	0	0	0	0	0	0	0	0	0	0	0	0	2.22788	0	0	0	0	0	0	0	0	0	0	0	0	0	0	0	0	0	0	0	0	2.18589	0	0	0	0	0	0	0	0	0	0	0	0	0	0
Eurotiales	0	0	0	0	0	0	0	0	0	0	0	0	0	0	0	0	0	0	0	0	56.2651	0	0	0	0	0	0	0	0	0	0	0	0	0	0	0	0	0	0	0	0	0	0	0	0	0	0	8.82137	0
Deinococcales	21.0963	0	0	0	20.3718	7.22899	0	24.049	8.08021	0	15.4195	0	35.3045	2.67345	14.5806	10.5247	0	14.9468	0	0	14.0663	0	0	13.4156	0	0	0	9.69739	0	0	0	0	10.3689	26.8252	37.1601	0	0	0	0	43.0311	0	21.0052	0	0	0	0	0	12.1819	14.1553
Caulobacterales	8652.83	6077.06	9833.31	12752.5	11151.1	11489	13328.1	11651.8	12155.5	8842.66	10685.7	9271.49	12240.7	11632.4	11998.8	11653.2	15284.2	5720.07	7296.09	10922.5	13166	6988.91	7799.33	7614.72	7132.27	5538.07	7772.19	5986.52	7444.52	7947.71	9582.07	6887.43	8246.47	8342.63	15092.8	6822.32	6921.83	7061.06	7043.75	7189.34	10361.5	6355.34	4477.51	7612.61	5641.8	6990.26	7331.9	11651.8	10004.2
Burkholderiales	572669	6451.27	7714.82	17985.3	16863.5	17985.3	15937.2	16141.5	15671.3	14168.9	18109.5	14794.9	20894	15675.8	16758.7	18192.3	18604.2	8090.76	7096.8	7334.23	10377.4	7234.22	6591.91	5878.74	7335.61	7921.17	6799.34	7627	7209.14	8747.92	4928.84	8464.37	7675.72	10869.6	17985.3	8064.42	7430.63	7961.81	6525.25	344389	6026.83	6820.82	7615.83	7750.78	7668.81	5584.67	5684.34	20382	7307.02
Methylococcales	0	0	0	0	0	0	0	9.24963	0	0	0	0	0	0	0	0	0	0	0	0	0	0	0	0	0	0	0	0	0	0	0	0	0	5.44279	0	0	0	0	0	0	0	0	0	0	0	0	0	4.20065	2.10417
Nitrosomonadales	628.449	203.798	157.552	353.956	572.063	592.352	450.585	384.785	552.306	711.598	609.712	738.282	1032.14	916.549	499.561	531.901	280.286	248.897	184.883	230.02	286.6	155.715	83.67	173.062	152.744	182.277	95.6904	231.121	166.152	131.698	113.336	136.863	361.561	450.585	1058.77	166.85	174.901	171.677	233.322	387.28	266.319	220.975	189.11	256.795	142.409	182.032	173.55	256.66	300.514
Aeromonadales	19.986	0	33.8541	26.005	8.80944	11.4813	15.1599	23.1241	21.6264	24.944	15.4195	23.4375	18.6906	20.2737	10.7619	23.4781	0	17.5462	0	0	0	0	195.659	0	0	0	0	0	0	0	0	0	16.6805	20.2161	14.3077	0	0	0	0	20.9908	0	0	0	0	0	0	0	13.8621	9.7557
Acidithiobacillales	0	0	0	0	0	0	0	9.24963	0	0	0	0	0	0	0	0	0	0	0	0	0	0	0	0	0	0	0	0	0	0	0	0	0	0	0	0	0	0	0	0	0	0	0	0	0	0	0	0	0
Xanthomonadales	158.778	65.0047	87.2394	511.431	325.949	170.944	166.759	2786.91	197.49	214.796	174.112	235.352	203.105	235.264	358.614	190.254	363.8	96.1794	184.083	63.8944	434.296	60.8941	254.872	217.333	97.2892	51.7576	226.822	58.9925	151.383	213.294	78.5627	116.736	55.4513	967.65	240.845	127.918	43.4602	84.7238	209.99	2915.62	99.5991	103.346	103.982	44.32	191.654	70.692	60.1639	288.165	155.9
Streptomycetales	12.2137	26.3532	0	52.0099	17.0683	10.2056	17.6865	15.7244	14.0215	26.3298	16.0619	15.625	15.3678	10.471	19.4409	21.0494	49.1931	9.09805	0	0	18.462	0	0	0	0	0	0	0	0	0	0	0	7.664	13.9957	24.2435	0	0	0	0	16.7926	0	0	0	0	0	5.891	0	83.1729	25.4413
Selenomonadales	0	0	61.1978	0	0	0	0	0	0	0	0	20.5078	0	0	0	0	0	0	0	0	0	0	0	0	0	0	0	0	0	0	0	0	0	0	0	0	0	0	0	14558.2	0	0	0	0	0	0	0	0	0
Cytophagales	13.324	0	0	0	0	0	0	0	0	0	0	0	0	0	0	0	0	0	0	0	0	0	0	0	0	0	0	0	0	0	0	0	0	0	9.53843	0	0	0	0	22.0403	0	0	0	0	0	0	0	9.24143	13.7728
Rhizobiales	6554.3	2670.46	1380.2	3477.44	4667.9	4555.12	9266.05	8569.79	5013.05	7495.68	5922.36	8482.43	3213.13	5326.41	5020.6	5737.57	2892.1	1393.95	2166.58	1238.7	945.077	1350.98	1645.08	2282	1451.56	2133.32	1320.17	1158.03	1102.14	1347.04	1684.59	987.225	1256.9	5527.54	4025.02	1255.08	1774.45	1438.07	1335.12	5326.41	1101	1561.11	1972.8	1173.18	1996.39	1528.71	1966.9	2294.82	975.379
Caudovirales	68.8407	0	0	0	0	0	0	0	0	0	0	0	0	0	0	0	0	0	0	0	0	0	0	0	0	0	0	0	0	0	0	0	0	0	0	0	0	0	0	18.8917	0	0	0	0	0	0	0	0	0
Coriobacteriales	0	0	0	0	0	0	0	0	0	328.43	0	0	17.4446	0	7.29032	0	0	0	0	0	21.0994	0	19.3085	0	0	0	0	0	17.5382	0	0	0	0	0	0	0	0	0	0	463.896	0	0	0	0	0	0	0	24.3638	0
Flavobacteriales	1.44447e+07	932.905	1981.77	30318.9	9563.75	10302.6	10552.1	11844.2	11266.2	56844	9888.38	147266	9537.62	29385	11233	9849.48	21095.8	1078.77	2026.51	7567.65	34495.8	329.698	4011.01	1938.56	2110.2	1579.73	3650.41	374.158	897.22	2692.66	2289.91	563.553	7994.01	55668.4	7491.25	1479.4	1871.97	354.502	6720.98	6.83639e+06	6665.56	8575.18	1299.2	4357.7	1537.22	4944.32	320.489	18200.6	7400.37
Planctomycetales	0	0	0	0	0	0	0	0	0	0	0	0	0	0	0	0	0	0	0	0	0	0	0	0	0	0	0	16.9704	0	0	0	0	0	0	0	0	0	0	0	0	0	0	0	0	0	0	0	4.62072	4.20834
Eggerthellales	0	0	0	0	0	0	0	0	0	61.6672	50.1133	0	9.96833	0	0	0	0	0	0	0	13.1871	0	0	0	0	0	0	0	11.0768	0	0	0	0	0	0	0	0	0	0	53.5265	0	0	0	0	0	0	0	5.46085	4.01705
Fusobacteriales	0	19.3257	19.5312	44.7863	0	11.4813	0	28.6739	0	241.819	235.789	31.25	91.7917	0	19.0937	0	0	0	0	10.2231	946.836	0	0	0	0	0	0	0	11.0768	0	0	0	0	4.66525	7.35254	0	0	0	0	31372.8	0	0	0	0	13.3093	0	13.884	5.88091	9.56441
Corynebacteriales	55.5167	87.8442	48.177	416.079	48.4519	51.4534	50.5329	74.922	43.9658	51.9667	62.9628	65.4297	39.458	20.9421	55.8925	76.9111	384.393	23.395	22.4101	32.3732	391.218	27.8373	0	33.5391	22.3765	21.3782	0	94.5495	23.0766	47.2396	59.244	23.1459	19.8362	34.6006	106.115	31.5161	12.7201	42.3619	44.072	136.44	43.3039	26.0465	46.2777	18.2494	73.201	12.9602	15.041	330.591	48.3959
Nostocales	1135.87	0	0	0	0	0	0	0	9.03082	69.9819	0	0	0	0	14.5806	0	0	0	0	0	0	0	0	0	0	0	0	92.1252	0	0	0	0	0	0	14.1089	0	0	0	0	263.434	0	45.3713	0	0	0	0	0	18.9029	23.911
Erysipelotrichales	0	0	0	0	0	0	0	0	0	0	0	0	0	0	0	0	0	0	0	0	0	0	0	0	0	0	0	0	0	0	0	0	0	0	0	0	0	0	0	0	0	0	0	0	0	0	0	96.1949	0
Capnodiales	0	0	0	0	0	0	0	0	4.99072	0	0	0	0	16.0407	4.1659	0	0	0	0	0	115.168	12.1788	0	0	0	0	0	0	0	0	0	0	0	0	4.37178	0	0	0	0	0	0	0	0	0	0	0	0	15.9625	0
Alteromonadales	0	0	0	0	0	7.22899	0	0	10.6944	0	7.70974	0	5.81486	6.23806	4.1659	0	0	0	0	0	0	0	0	0	0	0	0	8.88927	0	0	0	0	0	6.99787	13.9102	0	0	0	0	0	0	0	0	0	0	0	0	7.56117	2.29546
Spirochaetales	0	0	92.4477	0	0	0	0	0	0	7.62179	0	0	0	0	0	0	0	0	0	0	0	0	0	0	0	0	0	0	0	0	0	0	0	0	0	0	0	0	0	48.2788	0	0	0	0	0	0	0	0	0
Pasteurellales	0	0	0	0	0	0	0	0	0	0	0	0	203.935	0	0	0	0	0	0	0	0	0	0	0	0	0	0	0	0	0	0	0	0	0	0	0	0	0	0	901.554	0	0	0	0	0	0	0	0	0
Ortervirales	0	0	0	44.7863	0	0	0	0	0	0	0	0	0	0	0	0	0	0	0	0	61.5399	0	0	0	0	0	0	0	0	0	0	0	0	0	0	0	0	0	0	0	0	0	0	0	0	0	0	8.82137	0
Propionibacteriales	376.403	135.28	147.135	281.72	352.928	378.459	320.042	363.511	327.724	444.142	317.384	460.938	196.875	429.089	315.567	276.07	221.941	248.897	113.651	108.195	349.898	58.2844	97.8295	162.329	126.476	85.5126	173.66	99.3982	71.9991	168.917	115.912	97.6155	113.157	379.829	222.961	150.165	107.06	98.1012	171.103	363.141	133.16	185.686	163.972	122.532	183.668	122.533	115.7	435.607	242.554
Campylobacterales	0	0	0	0	0	0	0	0	0	0	0	0	0	2.67345	0	0	0	0	0	0	14.9454	0	0	0	0	0	0	0	16.6152	0	86.2902	0	0	0	2.38461	0	50.8802	0	22.036	2396.1	0	0	0	0	0	0	0	0	0
Pseudomonadales	57806.2	13828.4	16742.1	25984.7	54195.1	62917.3	55499.4	68231.8	78551.5	77553.8	52466.7	89263.7	44700.1	96783	54928.8	58671	21790.3	13620.4	11891.8	12442.4	17579.3	11001.8	14082.3	16082.7	16933.2	14302	14596.3	16632.6	13766.6	12764.7	12188.8	14118	13660	66494.5	48422.3	13872.7	16061.2	10722	12090	42072.9	13114.6	16898.3	13914.7	12804.6	13073.7	13743.1	10590	29569.2	12021.9
Tissierellales	0	0	29.9478	0	0	0	0	12.9495	0	2594.18	23.7717	0	7.47625	0	0	0	0	0	0	0	46.5945	0	15.4468	0	0	0	0	0	42.461	0	0	0	0	0	11.923	0	0	0	0	132.242	0	0	0	0	0	0	0	4.62072	0
Vibrionales	0	0	0	0	0	0	0	0	4.75306	0	0	0	0	5.12412	4.1659	0	0	0	0	0	0	0	0	0	0	0	0	0	0	0	0	0	0	0	3.77563	0	0	0	0	0	0	0	0	0	0	0	0	5.46085	1.91288
Oscillatoriales	0	0	0	0	0	0	0	0	0	0	0	0	0	0	0	0	0	0	129.659	0	0	0	0	0	0	0	0	0	0	0	0	0	0	0	6.16024	0	29.6801	0	0	0	0	0	0	0	23.9567	0	0	0	2.48675
Rhodocyclales	547.395	509.496	623.696	551.883	656.854	660.39	569.337	1322.7	808.496	882.742	508.843	1121.09	475.157	1273.46	589.822	499.517	672.688	764.886	541.845	540.973	663.752	715.071	379.733	582.239	539.955	589.587	435.923	637.603	782.76	509.615	484.255	589.718	585.169	1060.57	629.139	570.998	588.302	646.576	610.527	755.668	609.503	704.936	513.054	499.252	593.594	532.546	664.117	440.648	584.386
Micromonosporales	0	0	0	0	0	0	0	0	0	0	0	0	0	3.11903	0	0	0	0	0	0	0	0	0	0	0	0	0	0	0	0	0	0	0	0	2.78204	0	0	0	0	11.5449	0	0	0	0	0	0	0	0	3.82577
Desulfovibrionales	0	0	0	0	0	0	0	0	0	12.472	12.2071	0	16.1985	0	0	0	0	0	0	0	0	0	0	0	0	0	0	0	0	0	0	0	0	6.99787	0	0	0	0	0	0	0	0	0	0	0	0	0	0	0
Acidiferrobacterales	0	0	0	0	0	0	0	0	0	0	0	0	0	2.89624	0	0	0	0	0	0	0	0	0	0	0	0	0	0	0	0	0	0	0	0	0	0	0	0	0	0	0	0	0	0	0	0	0	0	0
Sphingobacteriales	0	0	0	31.7838	8.25885	8.5047	0	0	9.98143	7.62179	0	14.6484	7.47625	8.68872	9.37327	0	0	0	0	0	0	23.4877	12.8723	33.5391	0	0	0	34.749	0	0	0	33.2094	7.21318	5.05402	14.3077	0	0	0	0	0	0	0	0	0	0	0	0	13.4421	4.20834
Veillonellales	0	0	20.8333	0	0	0	0	0	0	0	0	10.7422	7.0609	0	0	0	0	0	0	0	26.3743	0	0	0	0	0	0	0	0	0	0	0	0	0	4.37178	0	0	0	0	8484.47	0	0	0	0	0	0	0	21.0033	0
Synergistales	0	0	0	0	0	0	0	0	0	0	0	0	0	0	0	0	0	0	0	0	0	0	0	0	0	0	0	0	0	0	0	0	0	0	0	0	0	0	0	0	0	0	0	0	0	0	0	0	0
Methylacidiphilales	0	0	0	0	0	0	0	0	0	0	0	0	0	0	0	0	0	0	0	0	0	0	0	0	0	0	0	0	0	0	0	0	0	0	0	0	0	0	0	0	0	0	0	0	0	0	0	0	0
Magnaporthales	0	0	0	0	0	0	0	0	0	0	0	0	0	0	0	0	0	0	0	0	0	0	0	0	0	0	0	0	0	0	0	0	0	0	0	0	0	0	0	0	0	0	0	0	0	0	0	0	0
Ustilaginales	0	0	0	0	0	0	0	0	0	0	0	0	0	0	0	0	0	0	0	0	0	0	0	0	0	0	0	0	0	0	0	0	0	0	0	0	0	0	0	0	0	0	0	0	0	0	0	0	0
Rickettsiales	0	0	0	0	0	0	0	0	0	0	0	0	0	0	0	0	0	0	0	0	0	0	0	0	0	0	0	0	0	0	0	0	0	0	0	0	0	0	0	0	0	0	0	0	0	0	0	0	1.91288
Thermales	0	0	0	0	0	0	0	0	0	0	0	0	0	0	0	0	0	0	0	0	0	0	0	0	0	0	0	0	0	0	0	0	0	0	0	0	0	0	0	0	0	0	0	0	0	0	0	0	0
Gemmatimonadales	0	0	0	0	0	0	0	0	0	0	0	0	0	0	0	0	0	0	0	0	0	0	0	0	0	0	0	0	0	0	0	0	0	0	0	0	0	0	0	0	0	0	0	0	0	0	0	0	0
Phycisphaerales	0	0	0	0	0	0	0	0	0	0	0	0	0	0	0	0	0	0	0	0	0	0	0	0	0	0	0	0	0	0	0	0	0	0	0	0	0	0	0	0	0	0	0	0	0	0	0	0	0
Pleurocapsales	0	0	0	0	0	0	0	0	0	0	0	0	0	0	0	0	0	0	0	0	0	0	0	0	0	0	0	0	0	0	0	0	0	0	0	0	0	0	0	0	0	0	0	0	0	0	0	0	4.20834
Opitutales	0	0	0	0	0	0	0	0	0	0	0	0	0	0	0	0	0	0	0	0	0	0	0	0	0	0	0	0	0	0	0	0	0	0	0	0	0	0	0	0	0	0	0	0	0	0	0	0	0
Verrucomicrobiales	0	0	0	0	0	0	0	0	0	0	0	0	5.81486	0	14.5806	0	0	0	0	0	0	0	0	0	0	0	0	0	0	0	0	0	0	0	0	0	0	0	0	0	0	0	0	0	0	0	0	5.88091	0
Nitrospirales	0	0	0	0	0	0	0	0	0	0	0	0	0	0	0	0	0	0	0	0	0	0	0	0	0	0	0	0	0	0	0	0	0	0	0	0	0	0	0	0	0	0	0	0	0	0	0	0	0
Bunyavirales	0	0	0	0	0	0	0	0	0	0	0	0	0	0	0	0	0	0	0	0	0	0	0	0	0	0	0	0	0	0	0	0	0	0	0	0	0	0	0	0	0	0	0	0	0	0	0	0	0
Helotiales	0	0	0	0	0	0	0	0	0	0	0	0	0	0	0	0	0	0	0	0	373.635	0	0	0	0	0	0	0	0	0	0	0	0	0	0	0	0	0	0	0	0	0	0	0	0	0	0	45.367	0
Nevskiales	0	0	0	0	0	0	0	0	0	0	0	0	0	0	0	0	0	0	0	0	0	0	0	0	0	0	0	0	0	0	0	0	0	0	0	0	0	0	0	0	0	0	0	0	0	0	0	0	0
Methanosarcinales	0	0	0	0	0	0	0	0	0	0	0	0	0	0	0	0	0	0	0	0	0	0	0	0	0	0	0	0	0	0	0	0	0	0	0	0	0	0	0	0	0	0	0	0	0	0	0	11.3418	0
Legionellales	0	0	0	0	0	0	0	0	0	0	0	0	0	0	0	0	0	0	0	0	0	0	0	0	0	0	0	0	0	0	0	0	0	0	0	0	0	0	0	0	0	0	0	0	0	0	0	10.0816	0
Haloferacales	0	0	0	0	0	0	0	0	0	0	0	0	0	0	0	0	0	0	0	0	0	0	0	0	0	0	0	0	0	0	0	0	0	0	6.95511	0	0	0	0	0	0	0	0	0	0	0	0	0	0
Streptosporangiales	0	0	0	0	0	0	0	0	0	0	0	0	0	0	3.47158	0	0	0	0	0	0	0	0	0	0	0	0	0	0	0	0	0	0	0	0	0	0	0	0	0	0	0	0	0	0	0	0	0	0
[truncated: 13 more columns]

## Sheet: Class-level
name	Basal-like1	Basal-like2	Basal-like3	Basal-like4	Basal-like5	Basal-like6	Basal-like7	Basal-like8	Basal-like9	Basal-like10	Basal-like11	Basal-like12	Basal-like13	Basal-like14	Basal-like15	Basal-like16	Basal-like17	Hybrid1	Hybrid2	Hybrid3	Hybrid4	Hybrid5	Hybrid6	Hybrid7	Hybrid8	Hybrid9	Hybrid10	Hybrid11	Hybrid12	Hybrid13	Hybrid14	Hybrid15	Hybrid16	Hybrid17	Hybrid18	Hybrid19	Hybrid20	Hybrid21	Hybrid22	Hybrid23	Classical1	Classical2	Classical3	Classical4	Classical5	Classical6	Classical7	Classical8	Classical9
Bacteroidia	13.8743	87.8812	105.954	292.745	7.68176	20.64	62.0449	98.9998	16.1907	5037.22	499.562	44.5232	736.169	2.7393	57.1375	0	110.742	0	29.2706	39.8874	876.984	0	79.7179	19.8952	0	0	0	0	115.488	0	31.7605	63.6153	0	18.5919	24.3206	52.1784	0	0	231.159	8220.46	11.3181	0	11.1486	16.394	147.347	23.4201	76.9938	499.83	106.133
Clostridia	0	0	28.998	110.128	45.4996	0	17.2912	139.408	7.1239	267.951	86.4499	19.0814	360.281	3.65241	42.4671	0	46.0512	0	827.103	0	165.715	0	31.1398	19.8952	0	28.7378	0	0	86.3809	0	20.2112	11.9279	0	44.414	19.9161	0	1597.31	0	71.329	371.919	0	0	0	0	1455.57	8.01213	0	237.356	11.2645
Acidithiobacillia	0	0	0	0	0	0	0	10.102	0	0	0	0	0	0	0	0	0	0	0	0	0	0	0	0	0	0	0	0	0	0	0	0	0	0	0	0	0	0	0	0	0	0	0	0	0	0	0	0	0
Betaproteobacteria	551629	7179.9	7290.76	18147.4	19469.1	21771.4	20568.4	19562.6	23294.8	14815.8	19775.2	18158	23445.6	18380	19884.6	22888.6	18673.7	9450.86	8092.9	8092.9	12005.9	10111.4	6804.67	6184.91	8092.9	9276.34	7554.86	8092.9	8315.1	8092.9	6220.72	9084.07	8679.76	16489.5	19008.3	8559.07	8092.9	10354.8	7453.88	73205.4	7227.74	6528.72	8560.35	8944.3	8661.8	6606.31	8092.9	21038.5	7567.8
Bacilli	91.7838	140.61	66.9184	482.332	67.3631	85.9202	97.6444	187.898	66.7056	219.94	91.0694	89.0464	82.3746	64.3737	130.876	164.466	297.14	58.5714	48.5055	347.954	204.816	111.161	54.8061	73.3634	54.7214	22.7508	133.021	178.972	135.205	38.2206	119.824	77.5311	40.2469	77.4663	217.545	149.338	56.3021	70.7976	117.561	1303.83	31.6907	89.56	72.7592	56.0129	75.7391	110.321	37.0711	857.33	23.585
Actinobacteria	494.138	734.687	292.21	1126.37	946.038	720.481	758.778	707.142	669.97	666.309	935.771	754.774	861.465	544.437	784.869	670.366	927.602	395.862	369.646	240.173	1157.21	210.451	231.68	292.21	264.812	214.336	244.176	302.639	197.174	382.206	272.851	291.239	243.742	767.949	1258.35	224.907	172.034	259.591	314.376	213.192	286.348	294.067	292.21	213.122	386.958	242.213	240.962	1326.18	426.115
Dothideomycetes	0	0	0	0	0	0	0	0	6.80008	0	0	0	0	16.4358	4.63277	0	0	0	0	0	121.958	15.1093	0	0	0	0	0	0	0	0	0	0	0	0	4.21301	0	0	0	0	0	0	0	0	0	0	0	0	15.9075	0
Negativicutes	0	0	70.2643	0	0	0	0	0	0	0	0	33.9224	7.80391	0	0	0	0	0	0	0	30.7224	0	12.4559	0	0	0	0	0	0	0	0	0	0	0	46.3431	0	0	0	0	4881.19	0	0	0	0	0	0	0	22.6054	0
Alphaproteobacteria	29580	17629	18639	33200	33748.9	38018	47434.8	40892	52458.1	29331.9	33226.5	36185.7	35032.6	37805.8	36335.2	39225.6	35186.4	16682.7	19179.8	20974	31497.9	23377.3	17520.5	17523.9	18920.9	17520.5	17520.5	15696.5	20123.9	16268.4	22659.7	18171.1	17520.5	35668.1	34567	18778.8	17568.3	22487.4	17520.5	5314.69	20657.8	13697	15685.5	16583.9	17062	18661.5	23564.4	31231.4	17520.5
Deltaproteobacteria	1201.73	0	0	29.2745	18.318	10.56	0	21.2143	10.6858	18.1662	21.1175	0	26.013	9.81584	12.7401	0	0	0	0	0	11.1718	11.8716	0	0	0	0	0	7.68119	0	0	0	0	5.87876	21.6906	9.95803	0	0	0	0	2.44538	0	0	0	0	0	0	0	20.0937	8.80038
Gammaproteobacteria	56234.7	14660.3	14920.6	28772.6	58883	71432.8	67701.1	78425	107566	73604.7	54410.6	97937.3	47482	99632.8	61740.6	70308.6	23897.3	14660.3	13506.3	13040.6	20045.9	14660.3	15119	15992	17623.2	16550.6	16186.7	16138.2	14660.3	11640	14660.3	14660.3	14188.6	89970.4	47104.9	14660.3	16079.5	14660.3	13762.5	9798.4	14660.3	14660.3	14836.4	14660.3	14660.3	14660.3	14680.1	33234.9	13040.2
Planctomycetia	0	0	0	0	0	0	0	0	0	0	0	0	0	0	0	0	0	0	0	0	0	0	0	0	0	0	0	16.1305	0	0	0	0	0	0	0	0	0	0	0	0	0	0	0	0	0	0	0	4.6048	3.87217
Eurotiomycetes	0	0	0	0	0	0	0	0	0	0	0	0	0	0	0	0	0	0	0	0	59.5828	0	0	0	0	0	0	0	0	0	0	0	0	0	0	0	0	0	0	0	0	0	0	0	0	0	0	8.79098	0
Coriobacteriia	0	0	0	0	0	0	0	0	0	365.918	55.4335	0	29.0479	0	9.65161	0	0	0	0	0	37.2392	0	23.6663	0	0	0	0	0	29.1066	0	0	0	0	0	0	0	0	0	0	109.82	0	0	0	0	0	0	0	29.7219	4.22418
Sphingobacteriia	0	0	0	30.6685	8.86357	9.60002	0	0	13.6002	7.13671	0	15.9011	7.80391	8.90274	10.4237	0	0	0	0	0	0	29.1394	12.4559	31.0862	0	0	0	33.0291	0	0	0	32.8016	7.23539	6.71375	13.788	0	0	0	0	0	0	0	0	0	0	0	0	13.3958	3.87217
Flavobacteriia	1.38842e+07	933.299	1697.5	29254.9	10264	11629.5	12743.6	12935.6	15350.7	53226.2	10156.2	159859	9955.63	30108.8	12491.9	11701.1	20217.6	1116.9	2116.68	7538.72	36528.9	409.031	3881.27	1796.78	2119.48	1681.16	3753.74	355.639	912.633	2319.13	2566.82	556.634	8018.62	73949.8	7219.19	1435.81	1841.29	416.919	6848.9	1.44804e+06	6968.56	7197.24	1334.31	4567.1	1590.52	5172.75	394.949	18137.9	6809.21
Spirochaetia	0	0	79.1867	0	0	0	0	0	0	7.13671	0	0	0	0	0	0	0	0	0	0	0	0	0	0	0	0	0	0	0	0	0	0	0	0	0	0	0	0	0	10.2261	0	0	0	0	0	0	0	0	0
Rubrobacteria	0	0	0	0	0	0	0	0	0	0	0	0	0	0	0	0	0	6.73234	0	0	0	0	0	0	0	0	0	0	0	0	0	0	0	0	0	0	0	0	0	0	0	0	0	0	0	0	0	11.7213	0
Epsilonproteobacteria	0	0	0	0	0	0	0	0	0	0	0	0	0	2.7393	0	0	0	0	0	0	15.8267	0	0	0	0	0	0	0	16.9006	0	96.7251	0	0	0	2.29801	0	50.0463	0	22.4554	507.527	0	0	0	0	0	0	0	0	0
Deinococci	19.2106	0	0	0	24.2271	14.88	0	31.3163	11.6573	0	23.7572	0	39.4531	4.33723	18.145	15.3886	0	20.197	0	0	17.6886	0	0	12.4345	0	0	0	8.44931	0	0	0	0	18.5407	45.4469	37.1511	0	0	0	0	10.893	0	19.0403	6.45444	0	0	0	0	12.9772	13.3766
Erysipelotrichia	0	0	0	0	0	0	0	0	0	0	0	0	0	0	0	0	0	0	0	0	0	0	0	0	0	0	0	0	0	0	0	0	0	0	0	0	0	0	0	0	0	0	0	0	0	0	0	95.8635	0
Sordariomycetes	0	0	0	89.2174	17.7271	0	0	0	0	0	0	0	0	0	0	0	0	17.5041	0	29.7034	508.315	24.8224	0	74.6069	0	0	0	35.3335	0	0	0	0	17.6363	0	25.4696	0	0	0	15.8509	0	0	9.16756	0	15.0278	88.1328	0	0	254.52	1.93608
Tissierellia	0	0	25.652	0	0	0	0	14.1428	0	2429.08	24.4171	0	7.80391	0	0	0	0	0	0	0	49.342	0	14.9471	0	0	0	0	0	43.1905	0	0	0	0	0	11.49	0	0	0	0	28.0107	0	0	0	0	0	0	0	33.9081	0
Cytophagia	12.807	0	0	0	0	0	0	0	0	0	0	0	0	0	0	0	0	0	0	0	0	0	0	0	0	0	0	0	0	0	0	0	0	0	9.19203	0	0	0	0	4.66844	0	0	0	0	0	0	0	9.62821	12.6726
Saccharomycetes	0	21.0915	0	0	0	0	0	0	9.39059	0	0	0	12.573	0	0	0	0	12.1182	26.7617	0	111.718	10.7924	0	0	15.6347	35.9223	940.258	0	0	0	935.49	0	7.23539	0	0	260.892	281.51	0	18.4927	20.4522	0	9.16756	11.1486	0	68.8538	0	0	16.7447	31.3294
Fusobacteriia	0	19.3339	16.7296	43.2147	0	12.96	0	31.3163	0	226.428	242.192	33.9224	95.8147	0	21.2335	0	0	0	0	10.184	1002.67	0	0	0	0	0	0	0	11.2671	0	0	0	0	6.1973	7.08552	0	0	0	0	6645.2	0	0	0	0	13.7708	0	17.1097	5.86065	8.80038
Methylacidiphilae	0	0	0	0	0	0	0	0	0	0	0	0	0	0	0	0	0	0	0	0	0	0	0	0	0	0	0	0	0	0	0	0	0	0	0	0	0	0	0	0	0	0	0	0	0	0	0	0	0
Gemmatimonadetes	0	0	0	0	0	0	0	0	0	0	0	0	0	0	0	0	0	0	0	0	0	0	0	0	0	0	0	0	0	0	0	0	0	0	0	0	0	0	0	0	0	0	0	0	0	0	0	0	0
Opitutae	0	0	0	0	0	0	0	0	0	0	0	0	0	0	0	0	0	0	0	0	0	0	0	0	0	0	0	0	0	0	0	0	0	0	0	0	0	0	0	0	0	0	0	0	0	0	0	0	0
Synergistia	0	0	0	0	0	0	0	0	0	0	0	0	0	0	0	0	0	0	0	0	0	0	0	0	0	0	0	0	0	0	0	0	0	0	0	0	0	0	0	0	0	0	0	0	0	0	0	0	0
Phycisphaerae	0	0	0	0	0	0	0	0	0	0	0	0	0	0	0	0	0	0	0	0	0	0	0	0	0	0	0	0	0	0	0	0	0	0	0	0	0	0	0	0	0	0	0	0	0	0	0	0	0
Ustilaginomycetes	0	0	0	0	0	0	0	0	0	0	0	0	0	0	0	0	0	0	0	0	0	0	0	0	0	0	0	0	0	0	0	0	0	0	0	0	0	0	0	0	0	0	0	0	0	0	0	0	0
Halobacteria	0	0	0	0	0	0	0	0	0	0	0	0	0	0	0	0	0	0	0	0	0	0	0	0	0	0	0	0	0	0	0	0	0	0	11.6815	0	0	0	0	0	0	0	0	0	0	0	0	0	0
Methanomicrobia	0	0	0	0	0	0	0	0	0	0	0	0	0	0	0	0	0	0	0	0	0	0	0	0	0	0	0	0	0	0	0	0	0	0	0	0	0	0	0	0	0	0	0	0	0	0	0	31.815	0
Leotiomycetes	0	0	0	0	0	0	0	0	0	0	0	0	0	0	0	0	0	0	0	0	395.667	0	0	0	0	0	0	0	0	0	0	0	0	0	0	0	0	0	0	0	0	0	0	0	0	0	0	45.2107	0
Nitrospira	0	0	0	0	0	0	0	0	0	0	0	0	0	0	0	0	0	0	0	0	0	0	0	0	0	0	0	0	0	0	0	0	0	0	0	0	0	0	0	0	0	0	0	0	0	0	0	0	0
Verrucomicrobiae	0	0	0	0	0	0	0	0	0	0	0	0	6.06971	0	16.2147	0	0	0	0	0	0	0	0	0	0	0	0	0	0	0	0	0	0	0	0	0	0	0	0	0	0	0	0	0	0	0	0	5.86065	0
[truncated: 13 more columns]
