# Supplementary material for: Tumor microbiome contributes to an aggressive phenotype in the basal-like subtype of pancreatic cancer
Source: Commun Biol. 2021 Aug 31;4:1019. doi: 10.1038/s42003-021-02557-5 (PMC8408135; doi:10.1038/s42003-021-02557-5)
Supplement: Supplementary file 5 — Supplementary Data 2 [file 42003_2021_2557_MOESM5_ESM.xlsx]

## Sheet: Genus-level
Genus	FC_Hybrid_vs_Classical	FC_Basal_vs_Hybrid	FC_Basal_vs_Classical	wilcoxon_P_Hybrid_vs_Classical	wilcoxon_P_Basal_vs_Hybrid	wilcoxon_P_Basal_vs_Classical	kruskal.test_pvalue
Mesorhizobium	-0.494109	2.55336	2.06695	0.33973	0	0	1.07194e-07
Chelatococcus	2.27501	3.58976	5.86641	0.56357	0.0001	5e-05	2.17378e-06
Acinetobacter	0.189034	0.879706	1.0635	0.32665	0	0	2.35057e-06
Sphingomonas	0.0976108	0.594549	0.687061	0.00368	0.00033	0	2.61466e-06
Rhodopseudomonas	0.400538	2.08406	2.488	0.83438	2e-05	1e-05	3.09169e-06
Paucibacter	-0.514573	3.41143	2.89336	0.98165	6e-05	0.00018	5.42797e-06
Sphingopyxis	0.214125	0.536053	0.757023	0.02743	0.00036	1e-05	6.77139e-06
Caulobacter	0.163499	0.815575	0.9855	0.63348	2e-05	0	9.16558e-06
Neorhizobium	Inf	2.64847	Inf	0.17164	0.00127	5e-05	1.13115e-05
Alcanivorax	Inf	2.56803	Inf	0.17164	0.00127	5e-05	1.13115e-05
Pandoraea	0.389567	2.11437	2.50335	0.98641	0.00027	7e-05	2.18525e-05
Bradyrhizobium	1.15056	1.63227	2.7845	0.12061	0.00033	0	2.39523e-05
Ochrobactrum	2.46467	3.83693	6.30214	0.66218	0.00032	0.00019	2.6249e-05
Comamonas	0.201634	0.739848	0.948601	0.16412	0.0002	1e-05	3.04025e-05
Methylibium	0.263034	1.38405	1.64616	0.67518	0.0004	2e-05	3.80521e-05
Pseudomonas	0.584963	1.55582	2.14731	0.91943	9e-05	1e-05	5.19112e-05
Methyloversatilis	0.226509	1.04963	1.26903	0.52123	0.0001	1e-05	5.24185e-05
Tessaracoccus	-0.0291463	1.0635	1.04264	0.23578	8e-05	6e-05	7.1747e-05
Ensifer	1.09085	1.82375	2.91839	0.81499	0.00088	0.0001	7.57197e-05
Shinella	0.650765	0.722466	1.36737	0.02385	0.00692	9e-05	0.000118141
Streptomyces	-0.971431	2.1375	1.15704	0.89556	0.00024	0.00057	0.000122126
Altererythrobacter	0.0840643	0.731183	0.815575	0.74129	0.0002	0.00027	0.000147477
Blastomonas	0.0426443	0.823749	0.85599	0.19368	0.00059	2e-05	0.000150686
Rubrivivax	0.214125	1.39506	1.60407	0.95028	0.00104	8e-05	0.000157191
Flavobacterium	0.15056	0.632268	0.782409	0.79599	0.00076	8e-05	0.000163584
Collimonas	-0.358454	2.34199	1.97453	0.36644	0.00045	0.00081	0.000200705
Nitrobacter	Inf	2.90304	Inf	0.17164	0.00736	0.00045	0.000231284
Erythrobacter	0.0840643	0.389567	0.485427	0.83089	0.00075	4e-05	0.000260087
Sinorhizobium	0.411426	0.790772	1.20163	0.30021	0.0034	8e-05	0.00026905
Rhizobacter	-1.18442	2.82375	1.64155	0.24862	0.00016	0.0058	0.000269408
Elizabethkingia	6.04898	1.1375	7.18933	0.50667	0.00047	8e-05	0.000275004
Janibacter	-0.556393	2.53605	1.97085	0.43084	0.0031	0.00054	0.000326334
Afipia	Inf	3.08746	Inf	0.35053	0.00689	0.0012	0.000341693
Methylorubrum	-2.64386	2.49313	-0.136062	0.20427	6e-05	0.01846	0.000452208
Nocardioides	-0.152003	1.73118	1.58496	0.75562	0.00051	0.00181	0.000518249
Aeromonas	1.43296	0.176323	1.60407	0.8872	0.00107	0.00109	0.000544455
Alicycliphilus	0.0976108	0.799087	0.887525	0.794	0.00037	0.00097	0.000651569
Burkholderia	0.378512	0.298658	0.678072	0.13803	0.02486	0.0001	0.000663906
Laribacter	0.214125	2.70929	2.9279	1	0.00279	0.00228	0.000665092
Sphingorhabdus	0.941106	1.24489	2.19219	0.27305	0.01065	0.00022	0.000710956
Brachybacterium	1.81147	0.887525	2.70266	0.92347	0.00471	0.00103	0.000756426
Aerococcus	2.12433	0.815575	2.94298	0.25689	0.0113	0.00048	0.00077327
Novosphingobium	-0.0892673	0.464668	0.378512	0.76149	0.00029	0.00124	0.000797529
Bosea	1.19535	2.61824	3.8125	0.83089	0.00084	0.00075	0.000845457
Melaminivora	0.378512	0.659925	1.03562	0.21257	0.00237	0.00107	0.000977801
Porphyrobacter	0.15056	0.505891	0.659925	0.57026	0.00398	0.0002	0.00114964
Herbaspirillum	-0.556393	1.85599	1.31034	0.33477	0.01205	0.00046	0.0012178
Methylobacterium	-0.599462	1.01436	0.422233	0.39263	0.00155	0.00173	0.00130683
Ralstonia	-1.94342	2.98185	1.04264	0.90161	0.0022	0.00038	0.00133993
Chryseobacterium	2.56803	1.12433	3.69377	0.76338	0.00452	0.00142	0.00143161
Microvirga	-0.168123	3.00899	2.8339	0.945	0.00423	0.00534	0.00170889
Stenotrophomonas	0.871844	0.321928	1.19535	0.86612	0.0116	0.00011	0.00197229
Rhodobacter	0.773996	1.29866	2.07382	0.44207	0.01473	0.00057	0.00199523
Bordetella	-0.120294	0.933573	0.807355	0.60844	0.00305	0.00212	0.00256998
Sulfuritalea	0.0143553	2.14731	2.1635	0.70549	0.00424	0.00587	0.00259666
Delftia	4.8334	0.790772	5.62732	0.79599	0.00361	0.00155	0.00330449
Massilia	0.344828	0.641546	0.9855	0.33102	0.01313	0.0017	0.00393965
Chromobacterium	1.75275	2.22033	3.97361	0.56357	0.02247	0.00411	0.00400098
Corynebacterium	1.13093	0.485427	1.61353	0.55768	0.02369	0.00107	0.0042549
Verminephrobacter	-1.59946	3.46074	1.85599	0.58855	0.00378	0.0246	0.00525878
Agrobacterium	0.344828	0.704872	1.04264	0.21824	0.01368	0.00482	0.00751657
Candida	2.88362	-Inf	-5.64386	0.94105	0.00669	0.00244	0.00891996
Thiomonas	0.0565835	0.992768	1.04264	0.7538	0.01357	0.00464	0.00967451
Leptothrix	0.0976108	1.24489	1.33914	0.94606	0.01408	0.0077	0.0109216
Kytococcus	2.44626	1.50589	3.9514	0.19708	0.07618	0.00597	0.0135985
Ottowia	0.0285692	1.69599	1.72247	0.93783	0.0154	0.01399	0.0137817
Paracoccus	-0.152003	0.863938	0.713696	0.95404	0.00812	0.01502	0.014718
Polaromonas	0	0.782409	0.773996	0.80639	0.01119	0.01323	0.0158505
Starkeya	NA	Inf	Inf	NA	0.04169	0.04639	0.0165364
Martelella	Inf	1.42223	Inf	0.17164	0.11647	0.00789	0.01747
Sphingobium	-0.184425	-0.0291463	-0.217591	0.15065	0.07515	0.00703	0.0175632
Brevundimonas	0.0976108	0.226509	0.321928	0.29417	0.04196	0.00703	0.01824
Phreatobacter	0.0285692	0.748461	0.773996	0.77339	0.02539	0.01765	0.0182708
Bacillus	-5.64386	1.66448	-4.05889	0.81499	0.01466	0.03749	0.0237431
Fusobacterium	5.97361	-5.64386	0.555816	0.31388	0.01679	0.06218	0.0315096
Mitsuaria	-1.59946	3.03914	1.42761	0.36651	0.01353	0.10452	0.0332075
Acidovorax	-0.454032	0.516015	0.0703893	0.64473	0.0098	0.04496	0.0338046
Roseolovirus	1.96347	-4.64386	-2.73697	0.2485	0.01114	0.09456	0.0340881
Enterococcus	-0.836501	1.0635	0.238787	0.50651	0.07731	0.01765	0.0369262
Citromicrobium	0.124328	1.13093	1.25701	0.65114	0.04084	0.02439	0.0382621
Aminobacter	-0.0144996	1.28688	1.28096	0.83309	0.03703	0.03284	0.0415436
Azospirillum	-0.454032	1.23879	0.790772	0.39023	0.01278	0.112	0.0417592
Roseateles	-0.234465	2.43029	2.18903	0.58144	0.03095	0.09456	0.0484957

## Sheet: Species-level
Species	FC_Hybrid_vs_Classical	FC_Basal_vs_Hybrid	FC_Basal_vs_Classical	wilcoxon_P_Hybrid_vs_Classical	wilcoxon_P_Basal_vs_Hybrid	wilcoxon_P_Basal_vs_Classical	kruskal.test_pvalue
Bradyrhizobium erythrophlei	2.5656	2.82985	5.39438	0.18301	3e-05	0	5.65946e-08
Pseudomonas alcaligenes	0.963474	3.64501	4.60999	1	2e-05	1e-05	2.82625e-07
Bradyrhizobium diazoefficiens	1.42223	3	4.42358	0.34578	8e-05	1e-05	7.11286e-07
Pseudomonas fulva	1.80735	2.62994	4.43829	0.32276	0.00013	1e-05	7.46e-07
Pseudomonas agarici	2.51854	2.94111	5.46009	0.56357	0.00014	1e-05	1.109e-06
Comamonas aquatica	0.344828	0.918386	1.26903	0.08237	2e-05	0	1.72609e-06
Sphingopyxis sp. WS5A3p	0.238787	0.970854	1.21412	0.52123	1e-05	0	2.1623e-06
Sphingopyxis fribergensis	0.333424	1.1635	1.49057	0.45061	1e-05	0	2.50572e-06
Bradyrhizobium icense	Inf	2.70708	Inf	0.35053	0.00044	5e-05	3.1988e-06
Bosea sp. PAMC 26642	1.81147	3.19692	5.00988	0.95925	6e-05	3e-05	3.58657e-06
Pseudomonas sp. MT-1	1.08406	2.34199	3.42761	0.63985	0.00018	2e-05	4.71352e-06
Sphingopyxis macrogoltabida	0.238787	0.887525	1.13093	0.32665	4e-05	0	5.24995e-06
Bradyrhizobium japonicum	Inf	5.32805	Inf	0.35053	0.00037	0.00016	6.03687e-06
Pseudomonas mendocina	0.485427	1.56071	2.05311	0.26389	1e-05	0	6.04349e-06
Paucibacter sp. KCTC 42545	-1.05889	3.51979	2.45418	0.98165	7e-05	0.00018	6.64891e-06
Sphingomonas hengshuiensis	0.545968	0.555816	1.09761	0.00304	0.00094	3e-05	6.7569e-06
Sphingopyxis sp. QXT-31	0.263034	1.03562	1.29866	0.77869	3e-05	0	7.58965e-06
Achromobacter sp. MFA1 R4	Inf	3.93734	Inf	0.35053	0.00055	0.00016	8.52787e-06
Caulobacter vibrioides	0.0840643	0.731183	0.823749	0.8134	1e-05	0	1.01221e-05
Sphingopyxis alaskensis	0.356144	1.22033	1.58015	0.39818	0.00011	0	1.05877e-05
Sphingomonas sp. LM7	0.111031	1.14405	1.25096	0.80873	0.00017	0	1.14704e-05
Caulobacter henricii	-0.358454	1.32769	0.970854	0.25756	1e-05	0.00014	1.22068e-05
Neorhizobium galegae	Inf	2.54102	Inf	0.17164	0.00143	5e-05	1.24853e-05
Acinetobacter haemolyticus	0.0703893	0.687061	0.757023	0.36133	1e-05	1e-05	1.28019e-05
Cupriavidus sp. USMAA2-4	#NAME?	Inf	2.56803	0.32806	0.00012	0.0016	1.65143e-05
Pseudomonas sp. URMO17WK12:I11	Inf	3.28836	Inf	0.17164	0.00096	0.00016	1.98643e-05
Acinetobacter junii	0.176323	0.575312	0.739848	0.19368	0.00022	0	1.99382e-05
Novosphingobium sp. PP1Y	1.4957	2.27202	3.7666	0.38947	0.00029	4e-05	2.20932e-05
Nocardioides dokdonensis	-0.836501	2.59455	1.76129	0.89301	8e-05	0.00064	2.82247e-05
Rhodopseudomonas palustris	0.344828	2.22959	2.57046	0.81629	0.00012	3e-05	2.82859e-05
Sphingopyxis granuli	0.378512	0.992768	1.37295	0.43716	0.00015	0	2.84357e-05
Pseudomonas stutzeri	0.189034	0.536053	0.731183	0.08654	0.00017	2e-05	3.15784e-05
Ensifer adhaerens	1.29278	2.05658	3.3505	0.63228	0.00085	9e-05	3.22098e-05
Pseudomonas pseudoalcaligenes	0.367371	1.37851	1.74416	0.56612	9e-05	0	3.52152e-05
Bosea sp. RAC05	1.36177	2.67582	4.03826	0.86764	0.00014	7e-05	3.59038e-05
Pseudomonas sihuiensis	0.443607	1.60407	2.04614	0.20982	0.0001	1e-05	3.81106e-05
Methyloversatilis sp. RAC08	0.111031	0.941106	1.04264	0.32665	5e-05	7e-05	4.01401e-05
Ralstonia pickettii	-3.32193	4.36177	0.9855	0.33536	8e-05	0.00046	4.10823e-05
Sphingopyxis sp. MG	1	1.72683	2.72683	0.13222	0.00049	5e-05	4.64617e-05
Pseudomonas putida	-0.120294	1.926	1.80323	0.85486	7e-05	0.00017	4.68308e-05
Pseudomonas plecoglossicida	Inf	2.55582	Inf	0.17164	0.00279	0.00016	4.80763e-05
Ochrobactrum anthropi	2.05311	3.80735	5.85922	0.98165	0.00042	0.0005	5.2434e-05
Caulobacter sp. K31	0.163499	0.650765	0.815575	0.30688	0.00013	2e-05	5.37914e-05
Shinella sp. HZN7	0.613532	0.454176	1.0635	0.01876	0.01067	3e-05	5.8352e-05
Pseudomonas sp. LPH1	0.516015	1.58496	2.10434	0.29417	0.00013	2e-05	5.96184e-05
Acinetobacter lactucae	0.485427	1.72247	2.20477	0.62976	0.00037	8e-05	6.09648e-05
Pseudomonas alcaliphila	0.464668	1.57531	2.03562	0.27374	0.00015	2e-05	6.28152e-05
Porphyrobacter sp. LM 6	1.72683	1.37851	3.10601	0.13024	0.00456	3e-05	6.84327e-05
Acinetobacter pittii	0.378512	0.85599	1.23266	0.20982	0.00117	1e-05	8.14117e-05
Rhizobium leguminosarum	0.536053	2.09085	2.62059	0.98467	0.00085	0.00029	9.14659e-05
Acinetobacter oleivorans	0.495695	1.89918	2.39506	0.77139	0.0004	0.0002	0.000102517
Bosea vaviloviae	1.32769	2.80941	4.13668	0.74464	0.00026	0.00032	0.000131937
Sphingopyxis sp. 113P3	0.176323	0.565597	0.748461	0.10007	0.00124	0.00017	0.000148112
Pseudomonas sp. CC6-YY-74	3.52231	1.91456	5.43763	0.30077	0.00576	0.00016	0.000149975
Caulobacter segnis	0.111031	0.659925	0.773996	0.43716	0.00037	6e-05	0.000179383
Pseudomonas litoralis	Inf	2.61589	Inf	0.17164	0.00592	0.00045	0.000193239
Bradyrhizobium oligotrophicum	Inf	5.35544	Inf	0.35053	0.00376	0.0012	0.000203796
Melaminivora sp. SC2-9	-0.0144996	1.5509	1.53107	1	0.00051	0.00032	0.000204307
Bosea sp. AS-1	1.28688	2.84599	4.1334	0.58145	0.0004	0.00049	0.00023405
Tessaracoccus sp. T2.5-30	-0.152003	0.948601	0.790772	0.19368	0.00017	0.00062	0.000268881
Sinorhizobium fredii	Inf	2.32481	Inf	0.17164	0.0091	0.00045	0.000275973
Pseudomonas monteilii	Inf	2.30451	Inf	0.17164	0.0091	0.00045	0.000275973
Alcanivorax dieselolei	Inf	2.25701	Inf	0.17164	0.0091	0.00045	0.000275973
Bradyrhizobium sp. SK17	1.12433	1.47508	2.6017	0.08654	0.00244	0.00011	0.000282073
Blastomonas sp. RAC04	-0.0588937	0.757023	0.695994	0.17118	0.00042	0.00025	0.000287257
Stenotrophomonas acidaminiphila	4.50526	0.389567	4.88996	0.30077	0.0094	0.00027	0.000324637
Afipia sp. GAS231	Inf	3.42626	Inf	0.35053	0.00689	0.0012	0.000341693
Acinetobacter sp. WCHA45	0.286881	0.505891	0.799087	0.12775	0.00861	0.0001	0.000342007
Janibacter indicus	-1.08927	2.7845	1.70487	0.43084	0.00379	0.00048	0.000346805
Elizabethkingia miricola	5.69265	1.0635	6.75876	0.52492	0.00042	0.0002	0.00037171
Elizabethkingia anophelis	5.72329	1.08406	6.80941	0.64121	0.00093	0.00027	0.000390707
Collimonas fungivorans	-0.136062	2.31904	2.18903	0.7324	0.00118	0.00162	0.000439792
Elizabethkingia ursingii	5.71507	1.09085	6.80542	0.51678	0.00102	0.00034	0.000448685
Acinetobacter calcoaceticus	-0.217591	1.774	1.56071	0.68824	0.0009	0.00088	0.000448965
Rhizobacter gummiphilus	-1.35845	2.83592	1.46467	0.24862	0.00026	0.00767	0.000451071
Sphingomonas koreensis	0.400538	0.286881	0.687061	0.00464	0.0848	0.00025	0.000465254
Acidovorax ebreus	-2.25154	3.33056	1.0635	0.30853	0.0002	0.016	0.000504437
Elizabethkingia bruuniana	5.71397	1.05658	6.77321	0.62531	0.00103	0.00042	0.000528862
Acinetobacter sp. M131	-1.39593	3.27352	1.88753	0.34647	0.00069	0.00791	0.00073128
Sphingomonas melonis	0.0143553	0.695994	0.713696	0.43716	0.00398	0.00011	0.000792068
Flavobacterium commune	0.263034	3.89627	4.15381	1	0.00376	0.00411	0.000810515
Pseudomonas balearica	1.95233	2.43563	4.38819	0.56357	0.00736	0.00166	0.000865089
Bradyrhizobium sp. CCGE-LA001	Inf	4.23649	Inf	0.35053	0.00925	0.00314	0.000912783
Methylorubrum extorquens	-4.64386	4.28614	-0.251539	0.55259	0.00052	0.01114	0.000914291
Thauera sp. K11	0.0565835	1.7866	1.84398	0.8872	0.0021	0.00121	0.000921452
Laribacter hongkongensis	0.189034	2.55582	2.74201	1	0.00349	0.00289	0.000930079
Acidovorax sp. T1	-2.73697	4.61824	1.926	0.54598	0.00147	0.00928	0.000939686
Methylibium petroleiphilum	0.0840643	1.30451	1.38957	0.88242	0.00318	0.00051	0.000972222
Rubrivivax gelatinosus	0	1.36177	1.36737	0.95028	0.00392	0.00041	0.000993837
Chelatococcus sp. CO-6	Inf	3.78346	Inf	0.35053	0.01043	0.00314	0.00100899
Pseudomonas alkylphenolica	Inf	2.24793	Inf	0.17164	0.01841	0.0012	0.00102706
Bradyrhizobium lablabi	Inf	2.37851	Inf	0.17164	0.01841	0.0012	0.00102706
Flavobacterium columnare	-0.785875	1.74846	0.963474	0.36981	0.00848	0.0016	0.00108241
Pseudomonas aeruginosa	-0.473931	0.978196	0.495695	0.72745	0.00032	0.00483	0.0010924
Rhodobacter sp. LPB0142	Inf	3.59096	Inf	0.35053	0.01174	0.00314	0.00111418
Thiomonas intermedia	-0.454032	1.62761	1.1635	0.16001	0.00145	0.0031	0.00114613
Agrobacterium sp. RAC06	0.400538	0.485427	0.887525	0.0708	0.0126	0.00048	0.00118469
Erythrobacter atlanticus	-0.761213	2.75061	1.98185	0.23492	0.00113	0.01064	0.00131076
Sphingomonas sp. KC8	0.485427	1.64155	2.12102	0.29836	0.00747	0.00145	0.00148251
Delftia sp. Cs1-4	5.76951	0.731183	6.50255	0.72497	0.0043	0.00128	0.00160113
Rhodobacter sphaeroides	-0.971431	3.74093	2.75702	0.32276	0.0019	0.01251	0.001638
Sphingobium japonicum	-0.37707	-1.02915	-1.39593	0.12531	0.0097	0.00107	0.00164595
Ottowia sp. KADR8-3	-0.577767	2.07039	1.5008	0.95404	0.00278	0.00564	0.0017033
Acinetobacter indicus	-0.514573	1.65076	1.13093	0.72073	0.00387	0.00298	0.00183092
Pseudomonas sp. R2A2	0.0426443	0.722466	0.765535	0.87357	0.00207	0.00183	0.00195379
Paracoccus yeei	-0.168123	1.81147	1.64616	1	0.00352	0.0033	0.00201238
Sphingobium sp. SYK-6	-4.64386	4.52356	-0.200913	0.00109	0.00129	0.63279	0.00215349
Sphingomonas sp. Cra20	0.594549	0.650765	1.25096	0.11054	0.02518	0.00095	0.00229955
Alicycliphilus denitrificans	-0.0439433	0.678072	0.632268	0.75919	0.00137	0.00369	0.0023232
Elizabethkingia meningoseptica	6.08066	1.10434	7.1822	0.53364	0.00375	0.00269	0.00234688
Acinetobacter venetianus	-0.643856	1.69153	1.04264	0.47326	0.00051	0.02558	0.00243891
Massilia timonae	0.422233	1.22033	1.63691	0.98755	0.00682	0.00243	0.00257927
Acinetobacter baumannii	-0.0588937	0.604071	0.545968	0.4782	0.00437	0.00124	0.00279897
Brevundimonas vesicularis	-0.0892673	0.495695	0.400538	0.45061	0.00328	0.00214	0.00317673
Sphingobium baderi	-0.304006	-0.340075	-0.643856	0.02839	0.01998	0.00573	0.00330786
Sphingomonas taxi	-0.0588937	1.29866	1.23266	0.43278	0.0041	0.0034	0.00330791
Burkholderiales bacterium JOSHI_001	-0.104697	1.12433	1.02148	0.83866	0.00347	0.00353	0.00348811
Thiomonas sp. X19	Inf	2.37295	Inf	0.17164	0.03618	0.00314	0.00359163
Ralstonia mannitolilytica	-0.915936	1.98914	1.07724	0.56241	0.01498	0.00122	0.00382156
Pseudomonas furukawaii	NA	Inf	Inf	NA	0.01681	0.01931	0.00384793
Acinetobacter johnsonii	-0.943416	0.963474	0.0143553	0.55494	0.00632	0.00173	0.00424264
Bradyrhizobium sp. BTAi1	-0.454032	0.536053	0.0976108	0.82159	0.00364	0.00699	0.00445566
Polaromonas naphthalenivorans	-2.64386	3.27798	0.584963	0.30077	0.00215	0.04572	0.00452258
Sulfuritalea hydrogenivorans	-0.184425	2.04264	1.86394	0.70549	0.00424	0.01397	0.0046334
Flavobacterium psychrophilum	Inf	3.47768	Inf	0.35053	0.02768	0.00789	0.00463984
[Polyangium] brachysporum	-0.810966	2.20477	1.39506	0.60174	0.00382	0.01675	0.00473142
Pseudomonas chlororaphis	Inf	1.68257	Inf	0.17164	0.05754	0.00314	0.00520453
Candida albicans	3.01614	#NAME?	#NAME?	0.77424	0.00237	0.00182	0.00529806
Verminephrobacter eiseniae	-1.2863	2.81558	1.53107	0.58855	0.00378	0.02696	0.00561215
Acinetobacter schindleri	0.367371	0.85599	1.22033	0.28833	0.03783	0.00273	0.00587041
Altererythrobacter marensis	Inf	2.42223	Inf	0.35053	0.03848	0.00789	0.00609082
Sphingorhabdus sp. YGSMI21	Inf	2.31034	Inf	0.35053	0.03848	0.00789	0.00609082
Sphingomonas sp. LK11	-2.25154	2.69377	0.432959	0.68662	0.00158	0.02237	0.00664547
Aerococcus viridans	Inf	1.16993	Inf	0.35053	0.0428	0.00789	0.00665319
Delftia tsuruhatensis	4.51665	0.722466	5.23534	0.69392	0.00632	0.00396	0.00697556
Sphingomonas sp. NIC1	-1.94342	2.71149	0.765535	0.44941	0.00232	0.03552	0.00799084
Brevundimonas sp. GW460-12-10-14-LB2	-0.0144996	0.432959	0.422233	0.64473	0.01368	0.00324	0.00924765
Comamonas testosteroni	0.0840643	0.367371	0.443607	0.53599	0.00756	0.0077	0.0102502
Sphingomonas sp. MM-1	-0.268817	0.790772	0.526069	0.5722	0.00329	0.02789	0.0107825
Altererythrobacter epoxidivorans	-0.454032	1.32769	0.871844	0.38647	0.00435	0.03717	0.0108795
Sphingomonas indica	0.765535	2.02503	2.78869	0.98165	0.02247	0.01335	0.0111368
Flavobacterium sp. MEBiC07310	-0.0588937	0.367371	0.31034	0.17118	0.00692	0.02908	0.0117118
Flavobacterium branchiophilum	1.62761	2.44361	4.07296	0.56357	0.03618	0.0111	0.0117802
Sphingomonas panacis	0.454176	0.422233	0.879706	0.12061	0.13733	0.00322	0.0123269
Microvirga ossetica	-0.713119	2.70487	1.99277	0.90846	0.01353	0.02739	0.0127546
Bacteroides vulgatus	-3.05889	2.04264	-1.05889	0.29088	0.00424	0.07273	0.0129561
Sphingobium yanoikuyae	-0.251539	-0.104697	-0.358454	0.60939	0.04884	0.00173	0.0134845
Acidovorax avenae	-1	0.641546	-0.358454	0.24505	0.10471	0.00276	0.0139881
Acinetobacter nosocomialis	-1.8365	2.35896	0.505891	0.5059	0.00689	0.02394	0.014504
Enterococcus faecalis	-3.47393	5.4121	1.92979	0.51163	0.00925	0.062	0.0150658
Sinorhizobium meliloti	Inf	1.23879	Inf	0.17164	0.10716	0.00789	0.0163906
Methylobacterium sp. 4-46	NA	Inf	Inf	NA	0.04169	0.04639	0.0165364
Flavobacterium sp. HYN0049	NA	Inf	Inf	NA	0.04169	0.04639	0.0165364
Pseudomonas citronellolis	NA	Inf	Inf	NA	0.04169	0.04639	0.0165364
Starkeya novella	NA	Inf	Inf	NA	0.04169	0.04639	0.0165364
Comamonas serinivorans	-1	2.11103	1.10434	0.4087	0.0101	0.05032	0.0171538
Fusobacterium nucleatum	10.4024	-6.64386	2.9279	0.98165	0.03615	0.0165	0.0179824
Aeromonas sp. ASNIH5	Inf	3.16189	Inf	0.35053	0.06333	0.01931	0.0180287
Methylobacterium sp. 17Sr1-43	Inf	5.03474	Inf	0.35053	0.06333	0.01931	0.0180287
Kytococcus sedentarius	1.83996	1.38957	3.22805	0.19708	0.08842	0.00857	0.0187657
Erythrobacter flavus	0.695994	1.07039	1.76977	0.63003	0.04483	0.00878	0.0195703
Agrobacterium vitis	Inf	2.97636	Inf	0.35053	0.07041	0.01931	0.0196094
Sinorhizobium sp. M14	0.367371	1.74416	2.11437	0.98165	0.03	0.02482	0.0206978
Paraburkholderia fungorum	1.88753	#NAME?	#NAME?	0.06126	0.02616	0.40804	0.0207252
Sphingomonas sanxanigenens	-0.0588937	0.389567	0.333424	0.45061	0.02951	0.00922	0.0211525
Delftia acidovorans	4.18269	0.704872	4.88704	0.84668	0.01005	0.0234	0.0213274
Melaminivora sp. SC2-7	-3.47393	3.55336	0.0285692	0.06796	0.00426	0.34077	0.0214917
Phreatobacter cathodiphilus	-0.184425	0.669027	0.475085	0.82902	0.02763	0.02124	0.0219231
Sphingomonas sp. JJ-A5	-1.18442	1.74416	0.555816	0.11195	0.00543	0.24939	0.0220028
Sphingobium hydrophobicum	-0.217591	-0.120294	-0.321928	0.33797	0.02032	0.01678	0.0222218
Altererythrobacter mangrovi	Inf	2.43296	Inf	0.35053	0.08652	0.01931	0.0231006
Stenotrophomonas maltophilia	0.669027	0.400538	1.07039	0.90061	0.07095	0.00264	0.0243273
Azoarcus communis	-0.888969	1.848	0.970854	0.44464	0.00885	0.07794	0.0246381
Herbaspirillum seropedicae	#NAME?	Inf	0.575312	0.32806	0.01681	0.10769	0.0246516
Bradyrhizobium sp. 2 39S1MB	Inf	1.52607	Inf	0.35053	0.09563	0.01931	0.0250198
Leptothrix cholodnii	-0.120294	1.09761	0.9855	0.90307	0.03083	0.01412	0.0254673
Azoarcus sp. KH32C	-0.120294	1.34483	1.22651	0.72073	0.01531	0.04499	0.0262443
Bradyrhizobiaceae bacterium SG-6C	-0.971431	2.69822	1.72247	0.57692	0.0123	0.08022	0.0296035
Acinetobacter radioresistens	-0.268817	2.40054	2.13093	0.75498	0.03378	0.03324	0.0299454
Sinorhizobium sp. RAC02	0.641546	0.704872	1.33914	0.75752	0.04084	0.02184	0.0311697
Delftia sp. HK171	5.20281	0.731183	5.93428	0.68421	0.03883	0.01316	0.0315758
Rhizobium sp. IRBG74	0.263034	1.25096	1.51096	0.75192	0.02349	0.03467	0.0321782
Flavobacterium johnsoniae	3.44493	0.799087	4.24565	0.30077	0.13449	0.01409	0.0354244
Rhizobium sp. NT-26	0.722466	0.925999	1.65076	0.54711	0.11159	0.00969	0.0359164
Acinetobacter sp. ACNIH1	0.286881	0.565597	0.85599	0.96267	0.05108	0.01991	0.0366527
Croceicoccus naphthovorans	-0.340075	1.59932	1.25701	0.67893	0.02848	0.04638	0.0369061
Acinetobacter lwoffii	-1.152	1.03562	-0.104697	0.37133	0.08675	0.01444	0.0409991
Sphingomonas wittichii	-0.104697	-0.0291463	-0.136062	0.8134	0.0548	0.01199	0.0411394
Aerococcus urinaeequi	1.67807	0.400538	2.07382	0.66218	0.07792	0.02482	0.0422478
Aminobacter sp. MSH1	-1.25154	2.13093	0.895303	0.55259	0.01806	0.09987	0.0425743
Chryseobacterium taklimakanense	#NAME?	Inf	1.81558	0.15256	0.01681	0.19865	0.0428932
Klebsiella pneumoniae	-0.120294	-0.577767	-0.68966	0.84847	0.0188	0.03902	0.0437023
Mitsuaria sp. 7	-1.94342	3.04614	1.12433	0.38726	0.01664	0.1387	0.0458145
Roseateles depolymerans	-3.64386	4.83289	1.1177	0.51163	0.02472	0.12238	0.0486666
Flavobacterium indicum	0.613532	0.731183	1.34483	0.68457	0.05396	0.03488	0.0494664
Pseudomonas sp. S-6-2	Inf	1.31615	Inf	0.17164	0.20947	0.01931	0.0498984

## Sheet: Family-level
Family	FC_Hybrid_vs_Classical	FC_Basal_vs_Hybrid	FC_Basal_vs_Classical	wilcoxon_P_Hybrid_vs_Classical	wilcoxon_P_Basal_vs_Hybrid	wilcoxon_P_Basal_vs_Classical	kruskal.test_pvalue
Bradyrhizobiaceae	1.15056	1.95606	3.10266	0.21824	0	0	6.09e-07
Chelatococcaceae	2.37295	3.69042	6.06372	0.56357	0.0001	5e-05	2.17378e-06
Moraxellaceae	0.189034	0.948601	1.1375	0.32665	0	0	2.18536e-06
Phyllobacteriaceae	-0.0144996	1.04264	1.02148	0.67388	1e-05	2e-05	3.63581e-06
Acetobacteraceae	0.250962	1.66903	1.9222	0.62358	6e-05	1e-05	4.87424e-06
Sphingomonadaceae	0.111031	0.584963	0.695994	0.02844	7e-05	6e-05	8.98455e-06
Comamonadaceae	1.85997	0.83996	2.70266	0.4643	0.00018	1e-05	1.94039e-05
Pseudomonadaceae	0.594549	1.61824	2.21101	0.84847	3e-05	0	2.04413e-05
Rhodobacteraceae	0.250962	0.765535	1.0072	0.10997	0.00022	1e-05	2.45106e-05
Streptomycetaceae	-0.971431	2.24793	1.27501	0.89556	7e-05	0.00021	2.80969e-05
Erythrobacteraceae	0.0703893	0.505891	0.575312	0.90161	7e-05	0	3.06619e-05
Sterolibacteriaceae	0.214125	1.11103	1.32769	0.39818	5e-05	1e-05	3.16986e-05
Alcanivoracaceae	2.58736	2.62761	5.21529	0.56357	0.00127	0.00016	3.80067e-05
Brucellaceae	1.46989	3.84599	5.31433	0.48496	0.00011	0.00046	3.81773e-05
Propionibacteriaceae	-0.0144996	0.748461	0.739848	0.45061	9e-05	2e-05	6.54538e-05
Methylobacteriaceae	-1.4344	1.52607	0.0976108	0.90161	1e-05	0.00088	0.000155061
Oxalobacteraceae	0.111031	0.731183	0.83996	0.49233	0.00059	5e-05	0.000206413
Flavobacteriaceae	5.97453	1.20789	7.18329	0.55095	0.00033	8e-05	0.000229085
Chromobacteriaceae	0.163499	1.07724	1.23879	0.97192	0.00172	9e-05	0.000282604
Caulobacteraceae	0.0565835	0.411426	0.464668	0.17846	0.00075	0.00036	0.000293573
Intrasporangiaceae	0.298658	1.72683	2.02503	0.42628	0.00594	0.00024	0.00044694
Aeromonadaceae	1.3505	0.238787	1.58976	0.84259	0.00131	0.00071	0.000476555
Aerococcaceae	2.19535	0.895303	3.09255	0.25689	0.00788	0.00042	0.000550919
Dermabacteraceae	1.38957	1.18903	2.58015	0.92347	0.00471	0.00103	0.000756426
Zoogloeaceae	0.367371	0.333424	0.695994	0.18596	0.01483	0.00013	0.00111326
Nocardioidaceae	0	1.33914	1.33914	0.82358	0.00129	0.00145	0.00118225
Rhizobiaceae	0.275007	0.687061	0.956057	0.36133	0.0048	0.00111	0.00248449
Corynebacteriaceae	1.05658	0.604071	1.65535	0.62976	0.01754	0.00086	0.00324504
Aurantimonadaceae	-0.621488	2.24184	1.62761	0.98165	0.0101	0.00928	0.00473421
Xanthobacteraceae	-0.415037	1.20789	0.799087	0.33898	0.00164	0.02722	0.00548649
Debaryomycetaceae	2.75275	#NAME?	-5.64386	0.79788	0.00332	0.00273	0.00633172
Burkholderiaceae	-0.785875	1.7866	1.01436	0.61275	0.01368	0.00437	0.0106177
Alcaligenaceae	0.189034	0.226509	0.411426	0.67737	0.01328	0.0053	0.011339
Dermacoccaceae	2.58015	1.54597	4.12598	0.18301	0.08211	0.00466	0.0119988
Erysipelotrichaceae	#NAME?	NA	#NAME?	0.03639	NA	0.0716	0.0219466
Micrococcaceae	0.137504	1.18269	1.32193	0.90936	0.01216	0.02015	0.0221076
Xanthomonadaceae	1.32769	0.0703893	1.39506	0.71062	0.09542	0.00324	0.0291149
Fusobacteriaceae	5.70791	-5.64386	0.321928	0.31388	0.01679	0.06218	0.0315096
Enterococcaceae	-0.666576	1.0072	0.333424	0.50651	0.07207	0.01606	0.0333639
Rhodospirillaceae	-0.321928	0.613532	0.298658	0.26534	0.01912	0.07436	0.0382332
Herpesviridae	2.33914	-2.8365	-0.494109	0.78457	0.01887	0.02462	0.039575
Bacillaceae	-5.64386	1.68706	-3.64386	0.98868	0.03083	0.03745	0.0422133
Ectothiorhodospiraceae	0.85599	1.66448	2.52105	0.98165	0.05754	0.03874	0.0449959
Chromatiaceae	0.948601	2.12763	3.07724	0.59956	0.08274	0.03217	0.0456626
Pseudonocardiaceae	-0.358454	1.21412	0.85599	0.43541	0.0893	0.02327	0.0485629
