# Supplementary material for: Tumor microbiome contributes to an aggressive phenotype in the basal-like subtype of pancreatic cancer
Source: Commun Biol. 2021 Aug 31;4:1019. doi: 10.1038/s42003-021-02557-5 (PMC8408135; doi:10.1038/s42003-021-02557-5)
Supplement: Supplementary file 6 — Supplementary Data 3 [file 42003_2021_2557_MOESM6_ESM.xlsx]

## Sheet: test1
SNVChrPos	MicrobialGenus	statistic	pvalue	FDR	beta	Func.refgene	Gene.refgene	GeneDetail	ExonicFunc.refGene
chr21:10440242	Paucibacter	8.33219	1.33164e-11	0.000261562	0.584224	intronic	BAGE;BAGE2;BAGE3;BAGE4;BAGE5	0	0
chr13:98784400	Pandoraea	8.12911	2.95186e-11	0.000261562	0.682132	intergenic	SLC15A1;DOCK9	dist=31725;dist=9087	0
chr21:10810610	Pandoraea	8.06819	3.74906e-11	0.000261562	0.639251	intergenic	TPTE;NONE	dist=204340;dist=NONE	0
chr21:10440242	Methyloversatilis	7.75496	1.28395e-10	0.000671835	0.76276	intronic	BAGE;BAGE2;BAGE3;BAGE4;BAGE5	0	0
chr21:10440242	Chryseobacterium	7.65086	1.93383e-10	0.000809507	0.616734	intronic	BAGE;BAGE2;BAGE3;BAGE4;BAGE5	0	0
chr8:25172876	Bosea	7.53398	3.06325e-10	0.00106857	0.787101	intergenic	NEFL;DOCK5	dist=216007;dist=11847	0
chr8:25172876	Ochrobactrum	7.32549	6.95827e-10	0.00208054	0.575024	intergenic	NEFL;DOCK5	dist=216007;dist=11847	0
chr21:10440242	Rubrivivax	7.25151	9.30863e-10	0.00243163	0.652687	intronic	BAGE;BAGE2;BAGE3;BAGE4;BAGE5	0	0
chr13:98784400	Rubrivivax	7.21941	1.05616e-09	0.00243163	0.713121	intergenic	SLC15A1;DOCK9	dist=31725;dist=9087	0
chr13:98784400	Blastomonas	7.19517	1.16178e-09	0.00243163	0.803555	intergenic	SLC15A1;DOCK9	dist=31725;dist=9087	0
chr4:73968741	Phreatobacter	-7.15695	1.35016e-09	0.00256901	-0.750033	intergenic	CXCL1;PF4	dist=97439;dist=12084	0
chr13:98784400	Altererythrobacter	7.1176	1.57603e-09	0.00274888	0.780624	intergenic	SLC15A1;DOCK9	dist=31725;dist=9087	0
chr21:10440242	Pseudomonas	7.05574	2.00969e-09	0.00323563	0.725981	intronic	BAGE;BAGE2;BAGE3;BAGE4;BAGE5	0	0
chr13:98784400	Porphyrobacter	7.00777	2.42637e-09	0.00332176	0.790611	intergenic	SLC15A1;DOCK9	dist=31725;dist=9087	0
chr21:10440242	Methylobacterium	6.98198	2.68495e-09	0.00332176	0.699335	intronic	BAGE;BAGE2;BAGE3;BAGE4;BAGE5	0	0
chr8:25172876	Pseudomonas	6.93189	3.26833e-09	0.00332176	0.754253	intergenic	NEFL;DOCK5	dist=216007;dist=11847	0
chr18:63891854	Pandoraea	6.89599	3.76256e-09	0.00332176	0.673	intronic	SERPINB2	0	0
chr22:43447852	Blastomonas	6.88544	3.92165e-09	0.00332176	0.634806	intronic	MPPED1	0	0
chr21:10440242	Caulobacter	6.87869	4.02685e-09	0.00332176	0.715842	intronic	BAGE;BAGE2;BAGE3;BAGE4;BAGE5	0	0
chr4:73977047	Phreatobacter	6.83205	4.83469e-09	0.00332176	0.727996	intergenic	CXCL1;PF4	dist=105745;dist=3778	0
chr4:73978715	Phreatobacter	6.83205	4.83469e-09	0.00332176	0.727996	intergenic	CXCL1;PF4	dist=107413;dist=2110	0
chr4:73972215	Phreatobacter	6.83205	4.83469e-09	0.00332176	0.727996	intergenic	CXCL1;PF4	dist=100913;dist=8610	0
chr4:73971793	Phreatobacter	6.83205	4.83469e-09	0.00332176	0.727996	intergenic	CXCL1;PF4	dist=100491;dist=9032	0
chr4:73971512	Phreatobacter	6.83205	4.83469e-09	0.00332176	0.727996	intergenic	CXCL1;PF4	dist=100210;dist=9313	0
chr4:73951807	Phreatobacter	6.81658	5.13693e-09	0.00332176	0.737892	intergenic	CXCL1;PF4	dist=80505;dist=29018	0
chr4:73965463	Phreatobacter	6.81658	5.13693e-09	0.00332176	0.737892	intergenic	CXCL1;PF4	dist=94161;dist=15362	0
chr4:73954089	Phreatobacter	6.81658	5.13693e-09	0.00332176	0.737892	intergenic	CXCL1;PF4	dist=82787;dist=26736	0
chr4:73948549	Phreatobacter	6.81658	5.13693e-09	0.00332176	0.737892	intergenic	CXCL1;PF4	dist=77247;dist=32276	0
chr4:73967729	Phreatobacter	6.81658	5.13693e-09	0.00332176	0.737892	intergenic	CXCL1;PF4	dist=96427;dist=13096	0
chr4:73956834	Phreatobacter	-6.81658	5.13693e-09	0.00332176	-0.737892	intergenic	CXCL1;PF4	dist=85532;dist=23991	0
chr13:98784400	Pseudomonas	6.81367	5.19578e-09	0.00332176	0.779822	intergenic	SLC15A1;DOCK9	dist=31725;dist=9087	0
chr13:98784400	Chryseobacterium	6.78612	5.78805e-09	0.00332176	0.633377	intergenic	SLC15A1;DOCK9	dist=31725;dist=9087	0
chr21:10440242	Bordetella	6.77969	5.93556e-09	0.00332176	0.690912	intronic	BAGE;BAGE2;BAGE3;BAGE4;BAGE5	0	0
chr21:10440242	Pandoraea	6.76713	6.23483e-09	0.00332176	0.56603	intronic	BAGE;BAGE2;BAGE3;BAGE4;BAGE5	0	0
chr8:25172876	Chelatococcus	6.76504	6.28625e-09	0.00332176	0.532466	intergenic	NEFL;DOCK5	dist=216007;dist=11847	0
chr21:10446392	Chelatococcus	6.70663	7.90091e-09	0.00332176	0.542583	intronic	BAGE;BAGE2;BAGE3;BAGE4;BAGE5	0	0
chr21:10440242	Sulfuritalea	6.68296	8.6673e-09	0.00332176	0.52884	intronic	BAGE;BAGE2;BAGE3;BAGE4;BAGE5	0	0
chr4:73911506	Phreatobacter	6.6632	9.36368e-09	0.00332176	0.8034	intergenic	CXCL1;PF4	dist=40204;dist=69319	0
chr4:73918447	Phreatobacter	6.6632	9.36368e-09	0.00332176	0.8034	intergenic	CXCL1;PF4	dist=47145;dist=62378	0
chr4:73914679	Phreatobacter	6.6632	9.36368e-09	0.00332176	0.8034	intergenic	CXCL1;PF4	dist=43377;dist=66146	0
chr4:73911087	Phreatobacter	6.6632	9.36368e-09	0.00332176	0.8034	intergenic	CXCL1;PF4	dist=39785;dist=69738	0
chr4:73903014	Phreatobacter	6.6632	9.36368e-09	0.00332176	0.8034	intergenic	CXCL1;PF4	dist=31712;dist=77811	0
chr4:73905422	Phreatobacter	6.6632	9.36368e-09	0.00332176	0.8034	intergenic	CXCL1;PF4	dist=34120;dist=75403	0
chr4:73910501	Phreatobacter	6.6632	9.36368e-09	0.00332176	0.8034	intergenic	CXCL1;PF4	dist=39199;dist=70324	0
chr4:73910311	Phreatobacter	6.6632	9.36368e-09	0.00332176	0.8034	intergenic	CXCL1;PF4	dist=39009;dist=70514	0
chr4:73905245	Phreatobacter	6.6632	9.36368e-09	0.00332176	0.8034	intergenic	CXCL1;PF4	dist=33943;dist=75580	0
chr4:73940225	Phreatobacter	6.6632	9.36368e-09	0.00332176	0.8034	intergenic	CXCL1;PF4	dist=68923;dist=40600	0
chr4:73909912	Phreatobacter	6.6632	9.36368e-09	0.00332176	0.8034	intergenic	CXCL1;PF4	dist=38610;dist=70913	0
chr4:73902265	Phreatobacter	6.6632	9.36368e-09	0.00332176	0.8034	intergenic	CXCL1;PF4	dist=30963;dist=78560	0
chr4:73905325	Phreatobacter	6.6632	9.36368e-09	0.00332176	0.8034	intergenic	CXCL1;PF4	dist=34023;dist=75500	0
chr4:73907926	Phreatobacter	6.6632	9.36368e-09	0.00332176	0.8034	intergenic	CXCL1;PF4	dist=36624;dist=72899	0
chr4:73916821	Phreatobacter	6.6632	9.36368e-09	0.00332176	0.8034	intergenic	CXCL1;PF4	dist=45519;dist=64004	0
chr4:73938727	Phreatobacter	6.6632	9.36368e-09	0.00332176	0.8034	intergenic	CXCL1;PF4	dist=67425;dist=42098	0
chr4:73941290	Phreatobacter	6.6632	9.36368e-09	0.00332176	0.8034	intergenic	CXCL1;PF4	dist=69988;dist=39535	0
chr4:73923310	Phreatobacter	6.6632	9.36368e-09	0.00332176	0.8034	intergenic	CXCL1;PF4	dist=52008;dist=57515	0
chr4:73909594	Phreatobacter	6.6632	9.36368e-09	0.00332176	0.8034	intergenic	CXCL1;PF4	dist=38292;dist=71231	0
chr4:73904504	Phreatobacter	6.6632	9.36368e-09	0.00332176	0.8034	intergenic	CXCL1;PF4	dist=33202;dist=76321	0
chr4:73935555	Phreatobacter	6.6632	9.36368e-09	0.00332176	0.8034	intergenic	CXCL1;PF4	dist=64253;dist=45270	0
chr4:73913288	Phreatobacter	6.6632	9.36368e-09	0.00332176	0.8034	intergenic	CXCL1;PF4	dist=41986;dist=67537	0
chr18:63891854	Pseudomonas	6.63056	1.06377e-08	0.00371083	0.824759	intronic	SERPINB2	0	0
chr22:43447852	Caulobacter	6.58965	1.24812e-08	0.00428253	0.619123	intronic	MPPED1	0	0
chr21:10778917	Pandoraea	6.57682	1.31226e-08	0.00434871	0.650958	intergenic	TPTE;NONE	dist=172647;dist=NONE	0
chr11:118808703	Bordetella	6.55915	1.40593e-08	0.00434871	0.901249	intergenic	DDX6;CXCR5	dist=17440;dist=75063	0
chr21:10440242	Acinetobacter	6.55525	1.4275e-08	0.00434871	0.696437	intronic	BAGE;BAGE2;BAGE3;BAGE4;BAGE5	0	0
chr21:10325340	Sphingorhabdus	6.54719	1.4731e-08	0.00434871	0.586577	intergenic	LINC01667;BAGE	dist=504279;dist=88180	0
chr4:73969650	Phreatobacter	-6.53612	1.53814e-08	0.00434871	-0.707234	intergenic	CXCL1;PF4	dist=98348;dist=11175	0
chr21:10440242	Melaminivora	6.51459	1.67288e-08	0.00434871	0.663251	intronic	BAGE;BAGE2;BAGE3;BAGE4;BAGE5	0	0
chr21:10440242	Alicycliphilus	6.50813	1.71552e-08	0.00434871	0.692191	intronic	BAGE;BAGE2;BAGE3;BAGE4;BAGE5	0	0
chr10:53031683	Aerococcus	6.50669	1.7252e-08	0.00434871	0.706742	intergenic	MBL2;PCDH15	dist=259983;dist=771088	0
chr4:73962730	Phreatobacter	-6.49472	1.80761e-08	0.00434871	-0.713606	intergenic	CXCL1;PF4	dist=91428;dist=18095	0
chr4:73967656	Phreatobacter	-6.49472	1.80761e-08	0.00434871	-0.713606	intergenic	CXCL1;PF4	dist=96354;dist=13169	0
chr4:73963615	Phreatobacter	-6.49472	1.80761e-08	0.00434871	-0.713606	intergenic	CXCL1;PF4	dist=92313;dist=17210	0
chr4:73954159	Phreatobacter	-6.49472	1.80761e-08	0.00434871	-0.713606	intergenic	CXCL1;PF4	dist=82857;dist=26666	0
chr4:73966320	Phreatobacter	-6.49472	1.80761e-08	0.00434871	-0.713606	intergenic	CXCL1;PF4	dist=95018;dist=14505	0
chr4:73956357	Phreatobacter	-6.49472	1.80761e-08	0.00434871	-0.713606	intergenic	CXCL1;PF4	dist=85055;dist=24468	0
chr4:73958318	Phreatobacter	-6.49472	1.80761e-08	0.00434871	-0.713606	intergenic	CXCL1;PF4	dist=87016;dist=22507	0
chr4:73951378	Phreatobacter	-6.49472	1.80761e-08	0.00434871	-0.713606	intergenic	CXCL1;PF4	dist=80076;dist=29447	0
chr4:73955899	Phreatobacter	-6.49472	1.80761e-08	0.00434871	-0.713606	intergenic	CXCL1;PF4	dist=84597;dist=24926	0
chr4:73960051	Phreatobacter	-6.49472	1.80761e-08	0.00434871	-0.713606	intergenic	CXCL1;PF4	dist=88749;dist=20774	0
chr4:73956457	Phreatobacter	-6.49472	1.80761e-08	0.00434871	-0.713606	intergenic	CXCL1;PF4	dist=85155;dist=24368	0
chr4:73952689	Phreatobacter	-6.49472	1.80761e-08	0.00434871	-0.713606	intergenic	CXCL1;PF4	dist=81387;dist=28136	0
chr4:73965771	Phreatobacter	-6.49472	1.80761e-08	0.00434871	-0.713606	intergenic	CXCL1;PF4	dist=94469;dist=15054	0
chr4:73955429	Phreatobacter	-6.49472	1.80761e-08	0.00434871	-0.713606	intergenic	CXCL1;PF4	dist=84127;dist=25396	0
chr4:73959772	Phreatobacter	-6.49472	1.80761e-08	0.00434871	-0.713606	intergenic	CXCL1;PF4	dist=88470;dist=21053	0
chr4:73960370	Phreatobacter	-6.49472	1.80761e-08	0.00434871	-0.713606	intergenic	CXCL1;PF4	dist=89068;dist=20455	0
chr4:73961218	Phreatobacter	-6.49472	1.80761e-08	0.00434871	-0.713606	intergenic	CXCL1;PF4	dist=89916;dist=19607	0
chr4:73954231	Phreatobacter	-6.49472	1.80761e-08	0.00434871	-0.713606	intergenic	CXCL1;PF4	dist=82929;dist=26594	0
chr5:39359019	Chelatococcus	6.48027	1.91231e-08	0.00454831	0.685051	intronic	C9	0	0
chr8:16183724	Fusobacterium	6.46064	2.06429e-08	0.00485462	0.626262	intronic	MSR1	0	0
chr11:118808703	Methylobacterium	6.45525	2.10804e-08	0.00490241	0.889006	intergenic	DDX6;CXCR5	dist=17440;dist=75063	0
chr21:10325340	Bosea	6.44432	2.19969e-08	0.00505933	0.688188	intergenic	LINC01667;BAGE	dist=504279;dist=88180	0
chr13:98784400	Methyloversatilis	6.4239	2.38173e-08	0.00541848	0.75371	intergenic	SLC15A1;DOCK9	dist=31725;dist=9087	0
chr4:73963835	Phreatobacter	6.41386	2.47659e-08	0.00555712	0.722044	intergenic	CXCL1;PF4	dist=92533;dist=16990	0
chr9:21047632	Pandoraea	6.41188	2.49577e-08	0.00555712	0.680381	intergenic	HACD4;IFNB1	dist=15957;dist=29473	0
chr21:10440242	Blastomonas	6.40676	2.54593e-08	0.00560914	0.687114	intronic	BAGE;BAGE2;BAGE3;BAGE4;BAGE5	0	0
chr13:98784400	Ralstonia	6.38147	2.80915e-08	0.00612459	0.750748	intergenic	SLC15A1;DOCK9	dist=31725;dist=9087	0
chr1:162392425	Pseudomonas	6.35948	3.05984e-08	0.00660238	0.895313	intergenic	C1orf226;SH2D1B	dist=5607;dist=2841	0
chr17:12305565	Bordetella	6.34717	3.20966e-08	0.00675814	0.903422	intergenic	MAP2K4;LINC00670	dist=161734;dist=244403	0
chr8:25172876	Ensifer	6.33562	3.35695e-08	0.00675814	0.577313	intergenic	NEFL;DOCK5	dist=216007;dist=11847	0
chr9:21047632	Bordetella	6.33212	3.40287e-08	0.00675814	0.82345	intergenic	HACD4;IFNB1	dist=15957;dist=29473	0
chr4:73935672	Phreatobacter	-6.3052	3.7778e-08	0.00675814	-0.771801	intergenic	CXCL1;PF4	dist=64370;dist=45153	0
chr4:73922105	Phreatobacter	-6.3052	3.7778e-08	0.00675814	-0.771801	intergenic	CXCL1;PF4	dist=50803;dist=58720	0
chr4:73925816	Phreatobacter	-6.3052	3.7778e-08	0.00675814	-0.771801	intergenic	CXCL1;PF4	dist=54514;dist=55009	0
chr4:73932613	Phreatobacter	-6.3052	3.7778e-08	0.00675814	-0.771801	intergenic	CXCL1;PF4	dist=61311;dist=48212	0
chr4:73933866	Phreatobacter	-6.3052	3.7778e-08	0.00675814	-0.771801	intergenic	CXCL1;PF4	dist=62564;dist=46959	0
chr4:73925806	Phreatobacter	-6.3052	3.7778e-08	0.00675814	-0.771801	intergenic	CXCL1;PF4	dist=54504;dist=55019	0
chr4:73940477	Phreatobacter	-6.3052	3.7778e-08	0.00675814	-0.771801	intergenic	CXCL1;PF4	dist=69175;dist=40348	0
chr4:73939206	Phreatobacter	-6.3052	3.7778e-08	0.00675814	-0.771801	intergenic	CXCL1;PF4	dist=67904;dist=41619	0
chr4:73942211	Phreatobacter	-6.3052	3.7778e-08	0.00675814	-0.771801	intergenic	CXCL1;PF4	dist=70909;dist=38614	0
chr4:73940365	Phreatobacter	-6.3052	3.7778e-08	0.00675814	-0.771801	intergenic	CXCL1;PF4	dist=69063;dist=40460	0
chr4:73921425	Phreatobacter	-6.3052	3.7778e-08	0.00675814	-0.771801	intergenic	CXCL1;PF4	dist=50123;dist=59400	0
chr4:73926314	Phreatobacter	-6.3052	3.7778e-08	0.00675814	-0.771801	intergenic	CXCL1;PF4	dist=55012;dist=54511	0
chr4:73940273	Phreatobacter	-6.3052	3.7778e-08	0.00675814	-0.771801	intergenic	CXCL1;PF4	dist=68971;dist=40552	0
chr4:73919786	Phreatobacter	-6.3052	3.7778e-08	0.00675814	-0.771801	intergenic	CXCL1;PF4	dist=48484;dist=61039	0
chr4:73921828	Phreatobacter	-6.3052	3.7778e-08	0.00675814	-0.771801	intergenic	CXCL1;PF4	dist=50526;dist=58997	0
chr4:73915035	Phreatobacter	-6.3052	3.7778e-08	0.00675814	-0.771801	intergenic	CXCL1;PF4	dist=43733;dist=65790	0
chr4:73939755	Phreatobacter	-6.3052	3.7778e-08	0.00675814	-0.771801	intergenic	CXCL1;PF4	dist=68453;dist=41070	0
chr3:183171989	Chelatococcus	6.2995	3.86233e-08	0.00685079	0.523006	intergenic	LAMP3;MCF2L2	dist=9110;dist=6015	0
chr17:34362795	Methylobacterium	6.29168	3.98128e-08	0.00700244	0.85129	intronic	CCL1	0	0
chr21:10446392	Pseudomonas	6.28695	4.05492e-08	0.00707252	0.729913	intronic	BAGE;BAGE2;BAGE3;BAGE4;BAGE5	0	0
chr21:10446392	Chryseobacterium	6.27633	4.22548e-08	0.00711656	0.593594	intronic	BAGE;BAGE2;BAGE3;BAGE4;BAGE5	0	0
chr11:118808703	Methyloversatilis	6.26528	4.41051e-08	0.00711656	0.90134	intergenic	DDX6;CXCR5	dist=17440;dist=75063	0
chr4:73971685	Phreatobacter	-6.26467	4.42084e-08	0.00711656	-0.687641	intergenic	CXCL1;PF4	dist=100383;dist=9140	0
chr4:73974896	Phreatobacter	-6.26467	4.42084e-08	0.00711656	-0.687641	intergenic	CXCL1;PF4	dist=103594;dist=5929	0
chr4:73971435	Phreatobacter	-6.26467	4.42084e-08	0.00711656	-0.687641	intergenic	CXCL1;PF4	dist=100133;dist=9390	0
chr4:73974728	Phreatobacter	-6.26467	4.42084e-08	0.00711656	-0.687641	intergenic	CXCL1;PF4	dist=103426;dist=6097	0
chr4:73972755	Phreatobacter	-6.26467	4.42084e-08	0.00711656	-0.687641	intergenic	CXCL1;PF4	dist=101453;dist=8070	0
chr4:73976472	Phreatobacter	-6.26467	4.42084e-08	0.00711656	-0.687641	intergenic	CXCL1;PF4	dist=105170;dist=4353	0
chr9:21047632	Rhodopseudomonas	6.26456	4.42283e-08	0.00711656	0.788167	intergenic	HACD4;IFNB1	dist=15957;dist=29473	0
chr8:25172876	Comamonas	6.264	4.43234e-08	0.00711656	0.711203	intergenic	NEFL;DOCK5	dist=216007;dist=11847	0
chr11:111397103	Paracoccus	6.26274	4.45418e-08	0.00711656	0.816027	intergenic	POU2AF1;LOC100132078	dist=17671;dist=17139	0
chr8:25172876	Methyloversatilis	6.26046	4.49366e-08	0.00712524	0.71096	intergenic	NEFL;DOCK5	dist=216007;dist=11847	0
chr18:63891854	Mesorhizobium	6.25735	4.54812e-08	0.00715737	0.682184	intronic	SERPINB2	0	0
chr2:118952632	Pandoraea	6.23842	4.8943e-08	0.00764467	0.837857	intronic	MARCO	0	0
chr18:63891854	Caulobacter	6.19239	5.84901e-08	0.00906822	0.791942	intronic	SERPINB2	0	0
chr18:63891854	Rhodopseudomonas	6.1806	6.12211e-08	0.00942183	0.741517	intronic	SERPINB2	0	0
chr18:63891854	Acinetobacter	6.17392	6.28229e-08	0.00957735	0.79051	intronic	SERPINB2	0	0
chr22:43447852	Pseudomonas	6.17259	6.31468e-08	0.00957735	0.595472	intronic	MPPED1	0	0
chr21:9975061	Janthinobacterium	6.16139	6.59403e-08	0.00986205	1.19262	intergenic	LINC01667;BAGE	dist=154000;dist=438459	0
chr21:10440242	Elizabethkingia	6.16059	6.6146e-08	0.00986205	0.671065	intronic	BAGE;BAGE2;BAGE3;BAGE4;BAGE5	0	0
chr13:98784400	Erythrobacter	6.15945	6.64375e-08	0.00986205	0.734857	intergenic	SLC15A1;DOCK9	dist=31725;dist=9087	0
chr3:3117135	Paucibacter	6.14129	7.12679e-08	0.0105046	0.554515	intergenic	IL5RA;TRNT1	dist=6761;dist=9781	0
chr21:10440242	Collimonas	6.11317	7.9443e-08	0.0116277	0.538454	intronic	BAGE;BAGE2;BAGE3;BAGE4;BAGE5	0	0
chr4:73969414	Phreatobacter	6.10224	8.28664e-08	0.0120445	0.683944	intergenic	CXCL1;PF4	dist=98112;dist=11411	0
chr21:10440242	Chelatococcus	6.09099	8.65406e-08	0.0124918	0.476917	intronic	BAGE;BAGE2;BAGE3;BAGE4;BAGE5	0	0
chr22:43447852	Flavobacterium	6.07821	9.09158e-08	0.0130335	0.589811	intronic	MPPED1	0	0
chr10:53031683	Brachybacterium	6.0451	1.03289e-07	0.014664	0.666784	intergenic	MBL2;PCDH15	dist=259983;dist=771088	0
chr10:53029731	Aerococcus	6.04409	1.03691e-07	0.014664	0.707007	intergenic	MBL2;PCDH15	dist=258031;dist=773040	0
chr11:111397103	Pandoraea	6.0401	1.05295e-07	0.0147446	0.676044	intergenic	POU2AF1;LOC100132078	dist=17671;dist=17139	0
chr13:98784400	Herbaspirillum	6.03918	1.0567e-07	0.0147446	0.606918	intergenic	SLC15A1;DOCK9	dist=31725;dist=9087	0
chr13:98784400	Paracoccus	6.03719	1.06484e-07	0.0147598	0.683801	intergenic	SLC15A1;DOCK9	dist=31725;dist=9087	0
chr8:25172876	Mesorhizobium	6.01324	1.16767e-07	0.0160787	0.593665	intergenic	NEFL;DOCK5	dist=216007;dist=11847	0
chr13:98784400	Methylobacterium	6.00467	1.20679e-07	0.0165087	0.700861	intergenic	SLC15A1;DOCK9	dist=31725;dist=9087	0
chr1:9660001	Ochrobactrum	5.99075	1.2732e-07	0.0168984	0.874432	intronic	PIK3CD	0	0
chr1:9661322	Ochrobactrum	5.99075	1.2732e-07	0.0168984	0.874432	intronic	PIK3CD	0	0
chr1:9671400	Ochrobactrum	5.99075	1.2732e-07	0.0168984	0.874432	intronic	PIK3CD	0	0
chr1:9665467	Ochrobactrum	5.99075	1.2732e-07	0.0168984	0.874432	intronic	PIK3CD	0	0
chr18:63891854	Blastomonas	5.98873	1.2831e-07	0.0168984	0.775754	intronic	SERPINB2	0	0
chr21:10440242	Comamonas	5.98861	1.28372e-07	0.0168984	0.659402	intronic	BAGE;BAGE2;BAGE3;BAGE4;BAGE5	0	0
chr1:162392425	Chelatococcus	5.97935	1.3302e-07	0.0174008	0.61703	intergenic	C1orf226;SH2D1B	dist=5607;dist=2841	0
chr4:73979700	Phreatobacter	5.95909	1.43792e-07	0.0186931	0.699735	intergenic	CXCL1;PF4	dist=108398;dist=1125	0
chr3:46307861	Roseomonas	-5.94817	1.49947e-07	0.0192542	-0.630173	intergenic	CCR3;CCR2	dist=41155;dist=45883	0
chr3:46322910	Roseomonas	-5.94817	1.49947e-07	0.0192542	-0.630173	intergenic	CCR3;CCR2	dist=56204;dist=30834	0
chr17:34362795	Methyloversatilis	5.94325	1.52805e-07	0.0195015	0.848338	intronic	CCL1	0	0
chr11:111397103	Rubrivivax	5.93565	1.57327e-07	0.0197849	0.742307	intergenic	POU2AF1;LOC100132078	dist=17671;dist=17139	0
chr18:63891854	Elizabethkingia	5.93537	1.575e-07	0.0197849	0.771406	intronic	SERPINB2	0	0
chr21:10810610	Caulobacter	5.93477	1.57862e-07	0.0197849	0.675354	intergenic	TPTE;NONE	dist=204340;dist=NONE	0
chr22:43447852	Ochrobactrum	5.92227	1.65618e-07	0.0206334	0.429406	intronic	MPPED1	0	0
chr11:118808703	Massilia	5.91656	1.69283e-07	0.0209036	0.835406	intergenic	DDX6;CXCR5	dist=17440;dist=75063	0
chr21:10440242	Ensifer	5.91503	1.70282e-07	0.0209036	0.527497	intronic	BAGE;BAGE2;BAGE3;BAGE4;BAGE5	0	0
chr19:54484874	Blastomonas	5.9133	1.71414e-07	0.0209036	0.897925	intergenic	CDC42EP5;LAIR2	dist=11584;dist=17923	0
chr4:73932293	Phreatobacter	5.91123	1.7278e-07	0.0209036	0.753829	intergenic	CXCL1;PF4	dist=60991;dist=48532	0
chr4:73903253	Phreatobacter	5.91123	1.7278e-07	0.0209036	0.753829	intergenic	CXCL1;PF4	dist=31951;dist=77572	0
chr22:43447852	Aerococcus	5.88988	1.87516e-07	0.022556	0.440308	intronic	MPPED1	0	0
chr18:63891854	Ensifer	5.88618	1.90189e-07	0.0227468	0.618649	intronic	SERPINB2	0	0
chr11:118808703	Pandoraea	5.8773	1.96771e-07	0.0233108	0.691353	intergenic	DDX6;CXCR5	dist=17440;dist=75063	0
chr21:10440242	Ochrobactrum	5.87682	1.97132e-07	0.0233108	0.482138	intronic	BAGE;BAGE2;BAGE3;BAGE4;BAGE5	0	0
chr21:10325340	Ochrobactrum	5.8536	2.15455e-07	0.0233927	0.480926	intergenic	LINC01667;BAGE	dist=504279;dist=88180	0
chr13:98784400	Streptomyces	5.84549	2.22245e-07	0.0233927	0.594589	intergenic	SLC15A1;DOCK9	dist=31725;dist=9087	0
chr4:177084690	Ochrobactrum	5.84217	2.25086e-07	0.0233927	0.531715	intergenic	VEGFC;NEIL3	dist=291945;dist=225147	0
chr3:46308220	Roseomonas	-5.84009	2.26883e-07	0.0233927	-0.642883	intergenic	CCR3;CCR2	dist=41514;dist=45524	0
chr3:46317413	Roseomonas	-5.84009	2.26883e-07	0.0233927	-0.642883	intergenic	CCR3;CCR2	dist=50707;dist=36331	0
chr3:46304780	Roseomonas	-5.84009	2.26883e-07	0.0233927	-0.642883	intergenic	CCR3;CCR2	dist=38074;dist=48964	0
chr3:46316069	Roseomonas	-5.84009	2.26883e-07	0.0233927	-0.642883	intergenic	CCR3;CCR2	dist=49363;dist=37675	0
chr3:46313481	Roseomonas	-5.84009	2.26883e-07	0.0233927	-0.642883	intergenic	CCR3;CCR2	dist=46775;dist=40263	0
chr3:46318564	Roseomonas	-5.84009	2.26883e-07	0.0233927	-0.642883	intergenic	CCR3;CCR2	dist=51858;dist=35180	0
chr3:46320841	Roseomonas	-5.84009	2.26883e-07	0.0233927	-0.642883	intergenic	CCR3;CCR2	dist=54135;dist=32903	0
chr3:46304120	Roseomonas	-5.84009	2.26883e-07	0.0233927	-0.642883	intergenic	CCR3;CCR2	dist=37414;dist=49624	0
chr3:46304545	Roseomonas	-5.84009	2.26883e-07	0.0233927	-0.642883	intergenic	CCR3;CCR2	dist=37839;dist=49199	0
chr3:46321233	Roseomonas	-5.84009	2.26883e-07	0.0233927	-0.642883	intergenic	CCR3;CCR2	dist=54527;dist=32511	0
chr3:46311268	Roseomonas	-5.84009	2.26883e-07	0.0233927	-0.642883	intergenic	CCR3;CCR2	dist=44562;dist=42476	0
chr3:46328624	Roseomonas	-5.84009	2.26883e-07	0.0233927	-0.642883	intergenic	CCR3;CCR2	dist=61918;dist=25120	0
chr3:46325519	Roseomonas	-5.84009	2.26883e-07	0.0233927	-0.642883	intergenic	CCR3;CCR2	dist=58813;dist=28225	0
chr3:46321695	Roseomonas	-5.84009	2.26883e-07	0.0233927	-0.642883	intergenic	CCR3;CCR2	dist=54989;dist=32049	0
chr3:46330813	Roseomonas	-5.84009	2.26883e-07	0.0233927	-0.642883	intergenic	CCR3;CCR2	dist=64107;dist=22931	0
chr3:46345801	Roseomonas	-5.84009	2.26883e-07	0.0233927	-0.642883	intergenic	CCR3;CCR2	dist=79095;dist=7943	0
chr3:46309234	Roseomonas	-5.84009	2.26883e-07	0.0233927	-0.642883	intergenic	CCR3;CCR2	dist=42528;dist=44510	0
chr3:46302043	Roseomonas	-5.84009	2.26883e-07	0.0233927	-0.642883	intergenic	CCR3;CCR2	dist=35337;dist=51701	0
chr3:46305149	Roseomonas	-5.84009	2.26883e-07	0.0233927	-0.642883	intergenic	CCR3;CCR2	dist=38443;dist=48595	0
chr3:46309955	Roseomonas	-5.84009	2.26883e-07	0.0233927	-0.642883	intergenic	CCR3;CCR2	dist=43249;dist=43789	0
chr3:46308876	Roseomonas	-5.84009	2.26883e-07	0.0233927	-0.642883	intergenic	CCR3;CCR2	dist=42170;dist=44868	0
chr3:46349899	Roseomonas	-5.84009	2.26883e-07	0.0233927	-0.642883	intergenic	CCR3;CCR2	dist=83193;dist=3845	0
chr3:46346697	Roseomonas	-5.84009	2.26883e-07	0.0233927	-0.642883	intergenic	CCR3;CCR2	dist=79991;dist=7047	0
chr21:10325340	Methyloversatilis	5.83869	2.28099e-07	0.0234027	0.648924	intergenic	LINC01667;BAGE	dist=504279;dist=88180	0
chr10:53029731	Brachybacterium	5.83177	2.34215e-07	0.023913	0.681814	intergenic	MBL2;PCDH15	dist=258031;dist=773040	0
chr17:34362795	Rubrivivax	5.82928	2.36452e-07	0.0240242	0.74234	intronic	CCL1	0	0
chr4:177084690	Chelatococcus	5.82214	2.42996e-07	0.0243408	0.513172	intergenic	VEGFC;NEIL3	dist=291945;dist=225147	0
chr21:10440242	Flavobacterium	5.81879	2.46127e-07	0.0243408	0.647464	intronic	BAGE;BAGE2;BAGE3;BAGE4;BAGE5	0	0
chr13:98784400	Melaminivora	5.8186	2.46308e-07	0.0243408	0.677797	intergenic	SLC15A1;DOCK9	dist=31725;dist=9087	0
chr22:43447852	Sphingopyxis	5.8162	2.48577e-07	0.0243408	0.573689	intronic	MPPED1	0	0
chr10:53054765	Brachybacterium	5.80865	2.55849e-07	0.0243408	0.710067	intergenic	MBL2;PCDH15	dist=283065;dist=748006	0
chr10:53067159	Brachybacterium	5.80865	2.55849e-07	0.0243408	0.710067	intergenic	MBL2;PCDH15	dist=295459;dist=735612	0
chr10:53058569	Brachybacterium	5.80865	2.55849e-07	0.0243408	0.710067	intergenic	MBL2;PCDH15	dist=286869;dist=744202	0
chr10:53057285	Brachybacterium	5.80865	2.55849e-07	0.0243408	0.710067	intergenic	MBL2;PCDH15	dist=285585;dist=745486	0
chr10:53059663	Brachybacterium	5.80865	2.55849e-07	0.0243408	0.710067	intergenic	MBL2;PCDH15	dist=287963;dist=743108	0
chr10:53043310	Brachybacterium	5.80865	2.55849e-07	0.0243408	0.710067	intergenic	MBL2;PCDH15	dist=271610;dist=759461	0
chr10:53040171	Brachybacterium	5.80865	2.55849e-07	0.0243408	0.710067	intergenic	MBL2;PCDH15	dist=268471;dist=762600	0
chr10:53041603	Brachybacterium	5.80865	2.55849e-07	0.0243408	0.710067	intergenic	MBL2;PCDH15	dist=269903;dist=761168	0
chr10:53055362	Brachybacterium	5.80865	2.55849e-07	0.0243408	0.710067	intergenic	MBL2;PCDH15	dist=283662;dist=747409	0
chr10:53066382	Brachybacterium	5.80865	2.55849e-07	0.0243408	0.710067	intergenic	MBL2;PCDH15	dist=294682;dist=736389	0
chr18:63891854	Methyloversatilis	5.79956	2.64884e-07	0.0250863	0.760143	intronic	SERPINB2	0	0
chr21:10810610	Porphyrobacter	5.78332	2.81828e-07	0.0265708	0.663088	intergenic	TPTE;NONE	dist=204340;dist=NONE	0
chr6:31317329	Enterococcus	5.78048	2.84897e-07	0.0267397	0.688136	intergenic	HLA-C;HLA-B	dist=45193;dist=36537	0
chr21:10440242	Ralstonia	5.77614	2.8965e-07	0.0270644	0.644465	intronic	BAGE;BAGE2;BAGE3;BAGE4;BAGE5	0	0
chr21:10446392	Methyloversatilis	5.77028	2.96193e-07	0.0275528	0.691933	intronic	BAGE;BAGE2;BAGE3;BAGE4;BAGE5	0	0
chr21:10810610	Bordetella	5.74402	3.2737e-07	0.0303182	0.643624	intergenic	TPTE;NONE	dist=204340;dist=NONE	0
chr21:10810610	Chryseobacterium	5.7133	3.6799e-07	0.03393	0.536595	intergenic	TPTE;NONE	dist=204340;dist=NONE	0
chr18:319365	Pandoraea	5.7091	3.73923e-07	0.0343258	0.603915	UTR3	COLEC12	NM_130386:c.*680G>A	0
chr9:21047632	Streptomyces	5.70463	3.80324e-07	0.0347609	0.662864	intergenic	HACD4;IFNB1	dist=15957;dist=29473	0
chr11:118808703	Sphingorhabdus	5.69979	3.87392e-07	0.035253	0.715967	intergenic	DDX6;CXCR5	dist=17440;dist=75063	0
chr11:111397103	Deinococcus	5.69508	3.94393e-07	0.0357347	0.644271	intergenic	POU2AF1;LOC100132078	dist=17671;dist=17139	0
chr21:10440242	Verminephrobacter	5.6912	4.0025e-07	0.0360824	0.448255	intronic	BAGE;BAGE2;BAGE3;BAGE4;BAGE5	0	0
chr4:73947114	Phreatobacter	-5.69017	4.01826e-07	0.0360824	-0.714719	intergenic	CXCL1;PF4	dist=75812;dist=33711	0
chr2:175069578	Brevundimonas	5.68914	4.03402e-07	0.0360824	1.01051	intergenic	CHN1;ATF2	dist=64199;dist=2672	0
chr21:10810610	Flavobacterium	5.68271	4.13374e-07	0.0368171	0.656812	intergenic	TPTE;NONE	dist=204340;dist=NONE	0
chr21:10810610	Methyloversatilis	5.67563	4.24639e-07	0.0376462	0.656328	intergenic	TPTE;NONE	dist=204340;dist=NONE	0
chr18:63891854	Nocardioides	5.67426	4.26855e-07	0.0376462	0.636695	intronic	SERPINB2	0	0
chr18:63891854	Bordetella	5.67351	4.2808e-07	0.0376462	0.729244	intronic	SERPINB2	0	0
chr21:10325340	Ottowia	5.66672	4.39255e-07	0.0384673	0.496852	intergenic	LINC01667;BAGE	dist=504279;dist=88180	0
chr6:137407655	Ochrobactrum	-5.6647	4.42645e-07	0.0386027	-0.568025	intergenic	IFNGR1;OLIG3	dist=188225;dist=84544	0
chr8:25172876	Sphingorhabdus	5.6615	4.48047e-07	0.0389117	0.562533	intergenic	NEFL;DOCK5	dist=216007;dist=11847	0
chr7:141569306	Pandoraea	5.6562	4.57148e-07	0.039538	0.997399	intronic	AGK	0	0
chr22:43447852	Ensifer	5.64891	4.69971e-07	0.0404798	0.453899	intronic	MPPED1	0	0
chr4:177084690	Sulfuritalea	5.64756	4.72385e-07	0.040521	0.527967	intergenic	VEGFC;NEIL3	dist=291945;dist=225147	0
chr21:10440242	Massilia	5.64199	4.82483e-07	0.0412183	0.609491	intronic	BAGE;BAGE2;BAGE3;BAGE4;BAGE5	0	0
chr19:54484874	Pandoraea	5.63762	4.90541e-07	0.0417363	0.694907	intergenic	CDC42EP5;LAIR2	dist=11584;dist=17923	0
chr8:25172876	Pandoraea	5.63619	4.93212e-07	0.0417937	0.531053	intergenic	NEFL;DOCK5	dist=216007;dist=11847	0
chr13:98784400	Elizabethkingia	5.63024	5.04461e-07	0.0425744	0.694195	intergenic	SLC15A1;DOCK9	dist=31725;dist=9087	0
chr8:25172876	Bordetella	5.62746	5.09807e-07	0.0427378	0.646881	intergenic	NEFL;DOCK5	dist=216007;dist=11847	0
chr16:11230880	Azospira	-5.62711	5.1048e-07	0.0427378	-0.873709	intergenic	CLEC16A;SOCS1	dist=48691;dist=23537	0
chr21:10446392	Ensifer	5.62509	5.14402e-07	0.0428946	0.54869	intronic	BAGE;BAGE2;BAGE3;BAGE4;BAGE5	0	0
chr6:107011398	Chryseobacterium	5.61936	5.25688e-07	0.0436617	0.559859	intergenic	CD24;C6orf203	dist=34543;dist=16774	0
chr8:25172876	Collimonas	5.61487	5.34717e-07	0.0441834	0.535169	intergenic	NEFL;DOCK5	dist=216007;dist=11847	0
chr9:21047632	Caulobacter	5.61359	5.37309e-07	0.0441834	0.784601	intergenic	HACD4;IFNB1	dist=15957;dist=29473	0
chr21:10325340	Chelatococcus	5.6131	5.38302e-07	0.0441834	0.452732	intergenic	LINC01667;BAGE	dist=504279;dist=88180	0
chr17:12305565	Methyloversatilis	5.60856	5.4764e-07	0.0447742	0.859085	intergenic	MAP2K4;LINC00670	dist=161734;dist=244403	0
chr13:98784400	Caulobacter	5.59564	5.75101e-07	0.0468365	0.691384	intergenic	SLC15A1;DOCK9	dist=31725;dist=9087	0
chr1:9668839	Ochrobactrum	5.58817	5.91589e-07	0.0478875	0.976335	intronic	PIK3CD	0	0
chr11:118808703	Nocardioides	5.58772	5.92583e-07	0.0478875	0.712307	intergenic	DDX6;CXCR5	dist=17440;dist=75063	0
chr21:9958043	Roseomonas	5.58529	5.98075e-07	0.0481455	1.21729	intergenic	LINC01667;BAGE	dist=136982;dist=455477	0
chr18:63891854	Rubrivivax	5.58069	6.08555e-07	0.0488014	0.656761	intronic	SERPINB2	0	0
chr21:10810610	Sphingopyxis	5.5744	6.23202e-07	0.0497852	0.6486	intergenic	TPTE;NONE	dist=204340;dist=NONE	0
chr21:10325340	Collimonas	5.57337	6.25648e-07	0.0497906	0.507627	intergenic	LINC01667;BAGE	dist=504279;dist=88180	0
chr21:9978493	Sphingorhabdus	5.56723	6.40336e-07	0.0507665	1.31682	intergenic	LINC01667;BAGE	dist=157432;dist=435027	0
chr11:111397103	Brachybacterium	5.5652	6.45271e-07	0.0509647	0.603627	intergenic	POU2AF1;LOC100132078	dist=17671;dist=17139	0
chr16:11227066	Azospira	-5.56237	6.52199e-07	0.0511834	-0.839773	intergenic	CLEC16A;SOCS1	dist=44877;dist=27351	0
chr1:162392425	Ensifer	5.56207	6.52931e-07	0.0511834	0.663477	intergenic	C1orf226;SH2D1B	dist=5607;dist=2841	0
chr21:10440242	Rhizobacter	5.56097	6.55653e-07	0.051205	0.496368	intronic	BAGE;BAGE2;BAGE3;BAGE4;BAGE5	0	0
chr21:10325340	Pseudomonas	5.55921	6.60034e-07	0.0513555	0.628595	intergenic	LINC01667;BAGE	dist=504279;dist=88180	0
chr21:10440242	Methylibium	5.55261	6.76708e-07	0.0524579	0.563357	intronic	BAGE;BAGE2;BAGE3;BAGE4;BAGE5	0	0
chr11:118808703	Alicycliphilus	5.54867	6.86852e-07	0.0530478	0.833051	intergenic	DDX6;CXCR5	dist=17440;dist=75063	0
chr3:183171989	Rhodopseudomonas	5.54681	6.91691e-07	0.0532251	0.632127	intergenic	LAMP3;MCF2L2	dist=9110;dist=6015	0
chr21:33191436	Mitsuaria	-5.54331	7.00897e-07	0.0536456	-0.761695	intergenic	LINC01548;IFNAR2	dist=21200;dist=38459	0
chr21:10446392	Collimonas	5.54278	7.02282e-07	0.0536456	0.543394	intronic	BAGE;BAGE2;BAGE3;BAGE4;BAGE5	0	0
chr22:43447852	Altererythrobacter	5.53934	7.11457e-07	0.0540206	0.543111	intronic	MPPED1	0	0
chr19:54484874	Bordetella	5.53901	7.12352e-07	0.0540206	0.837554	intergenic	CDC42EP5;LAIR2	dist=11584;dist=17923	0
chr21:10810610	Pseudomonas	5.53624	7.19855e-07	0.0543061	0.645703	intergenic	TPTE;NONE	dist=204340;dist=NONE	0
chr15:60791106	Rhodopseudomonas	5.53531	7.22369e-07	0.0543061	0.746917	intronic	RORA	0	0
chr21:10440242	Aerococcus	5.53297	7.28792e-07	0.0543061	0.477073	intronic	BAGE;BAGE2;BAGE3;BAGE4;BAGE5	0	0
chr13:98784400	Nocardioides	5.53161	7.32533e-07	0.0543061	0.582895	intergenic	SLC15A1;DOCK9	dist=31725;dist=9087	0
chr13:98784400	Brachybacterium	5.52829	7.41764e-07	0.0543061	0.515056	intergenic	SLC15A1;DOCK9	dist=31725;dist=9087	0
chr10:53071133	Brachybacterium	5.52445	7.52576e-07	0.0543061	0.68303	intergenic	MBL2;PCDH15	dist=299433;dist=731638	0
chr10:53070141	Brachybacterium	5.52445	7.52576e-07	0.0543061	0.68303	intergenic	MBL2;PCDH15	dist=298441;dist=732630	0
chr6:6869561	Collimonas	-5.52326	7.55957e-07	0.0543061	-0.81479	intergenic	LY86;RREB1	dist=214578;dist=238036	0
chr16:11227120	Azospira	-5.52268	7.57631e-07	0.0543061	-0.84879	intergenic	CLEC16A;SOCS1	dist=44931;dist=27297	0
chr16:11225985	Azospira	-5.52268	7.57631e-07	0.0543061	-0.84879	intergenic	CLEC16A;SOCS1	dist=43796;dist=28432	0
chr16:11225438	Azospira	-5.52268	7.57631e-07	0.0543061	-0.84879	intergenic	CLEC16A;SOCS1	dist=43249;dist=28979	0
chr16:11227283	Azospira	-5.52268	7.57631e-07	0.0543061	-0.84879	intergenic	CLEC16A;SOCS1	dist=45094;dist=27134	0
chr16:11227459	Azospira	-5.52268	7.57631e-07	0.0543061	-0.84879	intergenic	CLEC16A;SOCS1	dist=45270;dist=26958	0
chr16:11224649	Azospira	-5.52268	7.57631e-07	0.0543061	-0.84879	intergenic	CLEC16A;SOCS1	dist=42460;dist=29768	0
chr16:11232829	Azospira	5.52268	7.57631e-07	0.0543061	0.84879	intergenic	CLEC16A;SOCS1	dist=50640;dist=21588	0
chr16:11226805	Azospira	5.52268	7.57631e-07	0.0543061	0.84879	intergenic	CLEC16A;SOCS1	dist=44616;dist=27612	0
chr4:184440310	Ralstonia	5.51348	7.84366e-07	0.0560305	0.976675	intronic	IRF2	0	0
chr19:54484874	Rubrivivax	5.51116	7.9126e-07	0.0563307	0.759951	intergenic	CDC42EP5;LAIR2	dist=11584;dist=17923	0
chr9:21047632	Altererythrobacter	5.50548	8.0839e-07	0.0573551	0.756914	intergenic	HACD4;IFNB1	dist=15957;dist=29473	0
chr3:183171771	Ensifer	5.50346	8.14568e-07	0.0575425	0.576306	intergenic	LAMP3;MCF2L2	dist=8892;dist=6233	0
chr18:63891854	Ralstonia	5.49593	8.38006e-07	0.0575425	0.733912	intronic	SERPINB2	0	0
chr16:65960606	Acidovorax	-5.49285	8.4776e-07	0.0575425	-0.774235	intergenic	LINC00922;CDH5	dist=384306;dist=406001	0
chr21:10606164	Pandoraea	5.49015	8.56446e-07	0.0575425	0.56001	UTR3	TPTE	NM_001290224:c.*612A>G;NM_199261:c.*612A>G;NM_199259:c.*612A>G;NM_199260:c.*612A>G	0
chr17:12305565	Pandoraea	5.48783	8.63947e-07	0.0575425	0.675778	intergenic	MAP2K4;LINC00670	dist=161734;dist=244403	0
chr13:98784400	Sphingopyxis	5.48378	8.77223e-07	0.0575425	0.682177	intergenic	SLC15A1;DOCK9	dist=31725;dist=9087	0
chr8:25172876	Blastomonas	5.48197	8.8321e-07	0.0575425	0.653387	intergenic	NEFL;DOCK5	dist=216007;dist=11847	0
chr3:183171989	Nocardioides	5.48028	8.8885e-07	0.0575425	0.568279	intergenic	LAMP3;MCF2L2	dist=9110;dist=6015	0
chr17:34362795	Ralstonia	5.48009	8.89502e-07	0.0575425	0.804883	intronic	CCL1	0	0
chr17:34362795	Pseudomonas	5.48003	8.89678e-07	0.0575425	0.804878	intronic	CCL1	0	0
chr6:29940597	Ochrobactrum	5.47866	8.94271e-07	0.0575425	0.508211	intergenic	HCG4B;HLA-A	dist=13382;dist=1873	0
chr4:73911506	Laribacter	5.47645	9.01757e-07	0.0575425	0.674991	intergenic	CXCL1;PF4	dist=40204;dist=69319	0
chr4:73918447	Laribacter	5.47645	9.01757e-07	0.0575425	0.674991	intergenic	CXCL1;PF4	dist=47145;dist=62378	0
chr4:73914679	Laribacter	5.47645	9.01757e-07	0.0575425	0.674991	intergenic	CXCL1;PF4	dist=43377;dist=66146	0
chr4:73911087	Laribacter	5.47645	9.01757e-07	0.0575425	0.674991	intergenic	CXCL1;PF4	dist=39785;dist=69738	0
chr4:73903014	Laribacter	5.47645	9.01757e-07	0.0575425	0.674991	intergenic	CXCL1;PF4	dist=31712;dist=77811	0
chr4:73905422	Laribacter	5.47645	9.01757e-07	0.0575425	0.674991	intergenic	CXCL1;PF4	dist=34120;dist=75403	0
chr4:73910501	Laribacter	5.47645	9.01757e-07	0.0575425	0.674991	intergenic	CXCL1;PF4	dist=39199;dist=70324	0
chr4:73910311	Laribacter	5.47645	9.01757e-07	0.0575425	0.674991	intergenic	CXCL1;PF4	dist=39009;dist=70514	0
chr4:73905245	Laribacter	5.47645	9.01757e-07	0.0575425	0.674991	intergenic	CXCL1;PF4	dist=33943;dist=75580	0
chr4:73940225	Laribacter	5.47645	9.01757e-07	0.0575425	0.674991	intergenic	CXCL1;PF4	dist=68923;dist=40600	0
chr4:73909912	Laribacter	5.47645	9.01757e-07	0.0575425	0.674991	intergenic	CXCL1;PF4	dist=38610;dist=70913	0
chr4:73902265	Laribacter	5.47645	9.01757e-07	0.0575425	0.674991	intergenic	CXCL1;PF4	dist=30963;dist=78560	0
chr4:73905325	Laribacter	5.47645	9.01757e-07	0.0575425	0.674991	intergenic	CXCL1;PF4	dist=34023;dist=75500	0
chr4:73907926	Laribacter	5.47645	9.01757e-07	0.0575425	0.674991	intergenic	CXCL1;PF4	dist=36624;dist=72899	0
chr4:73916821	Laribacter	5.47645	9.01757e-07	0.0575425	0.674991	intergenic	CXCL1;PF4	dist=45519;dist=64004	0
chr4:73938727	Laribacter	5.47645	9.01757e-07	0.0575425	0.674991	intergenic	CXCL1;PF4	dist=67425;dist=42098	0
chr4:73941290	Laribacter	5.47645	9.01757e-07	0.0575425	0.674991	intergenic	CXCL1;PF4	dist=69988;dist=39535	0
chr4:73923310	Laribacter	5.47645	9.01757e-07	0.0575425	0.674991	intergenic	CXCL1;PF4	dist=52008;dist=57515	0
chr4:73909594	Laribacter	5.47645	9.01757e-07	0.0575425	0.674991	intergenic	CXCL1;PF4	dist=38292;dist=71231	0
chr4:73904504	Laribacter	5.47645	9.01757e-07	0.0575425	0.674991	intergenic	CXCL1;PF4	dist=33202;dist=76321	0
chr4:73935555	Laribacter	5.47645	9.01757e-07	0.0575425	0.674991	intergenic	CXCL1;PF4	dist=64253;dist=45270	0
chr4:73913288	Laribacter	5.47645	9.01757e-07	0.0575425	0.674991	intergenic	CXCL1;PF4	dist=41986;dist=67537	0
chr22:43447852	Rhodobacter	5.46931	9.26315e-07	0.05893	0.471736	intronic	MPPED1	0	0
chr11:111397103	Luteimonas	5.46547	9.39788e-07	0.0596059	0.557752	intergenic	POU2AF1;LOC100132078	dist=17671;dist=17139	0
chr9:21047632	Blastomonas	5.46426	9.44076e-07	0.059697	0.770738	intergenic	HACD4;IFNB1	dist=15957;dist=29473	0
chr21:9978160	Roseomonas	5.46019	9.58638e-07	0.0597329	1.27023	intergenic	LINC01667;BAGE	dist=157099;dist=435360	0
chr21:9970537	Roseomonas	5.46019	9.58638e-07	0.0597329	1.27023	intergenic	LINC01667;BAGE	dist=149476;dist=442983	0
chr21:9970036	Roseomonas	5.46019	9.58638e-07	0.0597329	1.27023	intergenic	LINC01667;BAGE	dist=148975;dist=443484	0
chr21:9978816	Roseomonas	5.46019	9.58638e-07	0.0597329	1.27023	intergenic	LINC01667;BAGE	dist=157755;dist=434704	0
chr21:10810610	Rubrivivax	5.46011	9.58914e-07	0.0597329	0.566759	intergenic	TPTE;NONE	dist=204340;dist=NONE	0
chr18:63891854	Streptomyces	5.4576	9.68022e-07	0.0599703	0.610705	intronic	SERPINB2	0	0
chr8:25172876	Caulobacter	5.45748	9.68455e-07	0.0599703	0.651427	intergenic	NEFL;DOCK5	dist=216007;dist=11847	0
chr11:128658719	Altererythrobacter	-5.45348	9.83128e-07	0.0606728	-0.769861	intergenic	ETS1;LOC101929538	dist=71161;dist=22521	0
chr17:12305565	Flavobacterium	5.45281	9.85598e-07	0.0606728	0.843147	intergenic	MAP2K4;LINC00670	dist=161734;dist=244403	0
