# Supplementary material for: Tumor microbiome contributes to an aggressive phenotype in the basal-like subtype of pancreatic cancer
Source: Commun Biol. 2021 Aug 31;4:1019. doi: 10.1038/s42003-021-02557-5 (PMC8408135; doi:10.1038/s42003-021-02557-5)
Supplement: Supplementary file 7 — Supplementary Data 4 [file 42003_2021_2557_MOESM7_ESM.xlsx]

## Sheet: Figure1.GeneMatrix
Signatures	YX15261T	YX15263T	YX15271T	YX16036T	YX16041T	YX16057T	YX16062T	YX16112T	YX16113T	YX16119T	YX16120T	YX16127T	YX16128T	YX16130T	YX16132T	YX16135T	YX16139T	YX16141T	YX16144T	YX16147T	YX16153T	YX16155T	YX16158T	YX16159T	YX16160T	YX16161T	YX16166T	YX16177T	YX16178T	YX16180T	YX16185T	YX16188T	YX16194T	YX16202T	YX16203T	YX16207T	YX16218T	YX16222T	YX16224T	YX16227T	YX16236T	YX15047T	YX15106T	YX15166T	YX15187T	YX15211T	YX15214T	YX16009T	YX16011T
FAT2	-220.106	-56.9242	9.24125	71.5742	-105.633	-132.439	-225.418	-68.6727	-107.854	-162.264	-281.956	-252.904	-9.24125	-258.72	-197.771	48.8909	-202.888	229.952	-215.867	-132.462	-347.074	93.5029	-205.583	-213.539	-300.99	13.6214	236.701	-93.2136	82.6569	21.0041	-150.819	-268.148	-214.648	1317.44	-87.8598	-211.994	-44.2783	-100.599	-90.8254	150.409	-96.3598	6826.11	37965.7	2843.78	24769	3148.78	23149.2	13.318	7832.99
MIR205HG	-176.222	13.9235	-64.8923	2.90035	94.8895	130.749	-178.32	-158.324	-181.079	-181.079	-159.819	-119.18	-177.296	-140.98	-83.562	-124.262	-176.709	484.615	-179.953	-181.079	-171.886	114.527	-180.058	-129.807	217.507	-180.298	124.379	-181.079	358.638	-176.487	101.504	-2.90035	-157.253	9706.06	-181.079	-135.696	72.0847	-92.0731	-179.695	-147.342	-181.079	5134.14	18607.1	14656.2	15026.7	1823.25	17996.9	-67.3014	18974.3
S100A9	-295.961	-208.562	-338.488	-443.708	-418.358	2131.04	103.102	-116.181	-607.571	-127.141	-600.254	-476.706	-457.331	-370.615	2302.74	-715.374	380.995	1330.87	-129.98	-555.822	4.48316	60.3748	-297.938	-419.723	-366.533	549.661	950.75	-384.824	-417.81	-642.488	-84.1336	-240.198	-569.493	2638.09	-46.5591	-299.693	60.6918	3195.39	-504.948	-617.817	-599.047	9618.62	33090.6	15758.1	22603.6	1000.34	239016	1261.84	6030.86
S100A2	36.448	101.619	-223.369	-236.535	-71.5979	-253.394	-264.449	-221.279	-257.66	-270.153	425.515	441.974	-275.879	-160.463	-194.82	-237.978	-188.172	682.397	-264.382	-277.545	-99.2309	31.7363	-292.753	1386.4	-275.752	-274.481	53.1136	-205.1	2255.94	-274.458	-31.7363	5018.09	-213.389	3335.01	-260.013	-265.197	-244.522	-156.022	-264.334	-172.905	197.74	1770.59	25445.1	3369.55	10189.7	1617.85	55064.9	-189.017	12478.7
S100A8	-44.5406	-81.5271	-129.374	-67.3928	-42.7408	720.21	-17.5764	55.2961	-131.989	-9.74607	-158.416	-121.919	-89.7172	-100.904	483.569	-169.004	98.6429	162.002	9.74607	-147.559	13.1304	12.3355	-63.4037	-108.68	-76.5942	211.361	512.757	-119.904	-135.961	-157.397	-76.9909	-23.3795	-118.685	120.401	20.3591	-50.0908	135.338	1247.19	-101.367	-158.22	-150.009	2413.6	12169.7	1391.35	913.636	154.874	100950	230.755	394.9
KRT5	-347.518	-170.951	58.4696	146.913	-69.2137	-191.249	-378.758	-366.639	-363.328	-54.3765	-244.598	-224.19	-348.224	-365.477	-84.0484	-94.1545	56.3379	1579.66	-368	-351.329	-373.995	5212.27	-299.81	-318.551	-374.95	-364.328	3686.34	-363.99	511.279	279.103	-232.519	17700.9	-270.328	15299.8	-50.115	-188.143	-359.971	50.115	-351.056	-120.324	-380.324	16351	128956	32703.8	273007	6543.43	105875	327.816	96771.6
SLC2A9	-101.069	-94.5282	3.17832	-27.2063	-47.335	13.1574	-38.3454	72.2638	-25.2478	-117.642	-103.014	-70.539	18.9169	-113.058	-48.6893	112.202	166.971	109.284	-112.061	-96.4596	-76.7003	-77.8119	-131.606	-77.8045	-7.03887	-51.2431	-160.077	78.4456	-155.942	184.223	141.862	-63.5855	-58.4932	733.284	90.0217	-45.3258	-27.1135	22.9662	-118.039	-97.3834	-89.0207	366.187	781.253	979.534	826.333	162.502	1337.51	296.204	-72.0374
RHCG	-21.9118	-16.6423	-12.4644	7.93227	-18.8765	40.268	-20.2799	-21.4213	-23.5237	-3.70471	-14.7418	-18.0599	-3.85459	-11.7626	-14.3247	169.784	-15.3098	75.1242	-6.64833	5.25289	-8.24667	9.67547	-25.7973	12.8819	-21.2008	-0.0143455	49.8752	24.7206	-13.6779	-15.9569	-8.32856	-18.3732	0.0143455	1065.47	-22.8988	-1.13233	63.0794	-17.1838	-7.79768	-0.766372	-9.10121	554.479	4447.41	197.764	2455.45	8.70911	17980.5	-17.7973	2407.45
TP63	-196.635	-108.068	-173.53	-108.901	410.197	-86.3517	-207.748	-87.294	-190.894	70.7721	271.726	38.2315	17.1168	-95.2366	-141.615	-161.555	-49.9183	124.531	-160.486	-88.5378	-72.949	652.424	-98.7817	-217.284	-126.856	-137.257	65.4995	-182.058	1262.15	-119.084	-73.3023	185.958	-138.264	3787.61	-17.1168	-124.05	-169.734	-142.613	-214.577	-169.455	97.768	5838.55	7122.8	8711.57	12634.4	627.127	4555.51	-123.243	10121.6
ZNF750	32.2124	-54.4267	-59.3444	-19.637	-17.4714	-93.11	67.4651	-60.3408	-46.8484	-93.2402	-16.6389	-39.0491	-102.28	-77.6393	-103.307	3.77108	-17.6695	-58.2394	-43.8333	-0.676279	-96.9908	-10.6017	0.676279	17.3351	-92.6936	-39.9501	1.85963	43.5164	-84.029	-52.092	3.76752	-37.0868	-67.6038	126.455	-80.9419	-27.7812	-46.7717	-76.9876	-110.712	9.6166	148.361	203.467	533.806	143.778	1094.64	174.228	3308.01	-27.5316	1705.33
KRT6A	-635.216	-109.842	-532.321	-795.373	-379.549	951.688	-668.296	126.853	-847.321	-837.883	2756.04	-611.33	-727.817	-862.085	-208.25	-842.248	-433.895	1037.51	-864.856	-863.182	1070.33	109.842	-875.098	-833.842	-855.764	-807.365	7103.64	-657.553	1441.11	-853.159	274.763	44359	-755.004	25296.1	-578.534	-697.545	-332.985	-382.279	-874.735	371.074	-636.411	58302.9	127753	45685.4	98303.8	3134.51	161895	-384.564	116156
KRT14	-32.3686	60.9784	-27.9305	11.4222	-41.0963	0.44656	-33.2495	-48.8822	-23.8726	-31.8879	-44.6301	-33.4075	-46.6123	-42.8673	5.20296	-37.9559	-4.31018	49.1281	-0.44656	-36.8071	-33.0031	229.443	-48.8822	-32.6909	-46.2556	-31.6936	365.471	-41.6654	898.047	-47.5702	-6.75169	2830.75	43.4441	40697.1	-42.1189	0.447737	-32.7228	-37.3976	-47.4976	-16.2332	-29.801	149.227	58264.1	2079.66	1028.38	41.8204	93810.2	29.34	12039.2
PTHLH	252.615	34.0861	-105.864	-84.7914	-69.8285	-82.3459	-37.7142	-66.194	-85.8575	-27.1823	495.086	56.0087	-73.108	-44.0613	-29.3208	-76.5768	-6.01763	15.4216	-95.5129	-114.076	105.249	231.133	-141.019	-23.2106	-125.477	-71.9584	701.898	-58.3962	289.655	-57.9349	6.01763	52.4643	-39.1938	-14.7474	44.6277	-122.795	-91.7015	-80.7317	-121.724	-31.1843	11.8145	1156.66	4444.15	892.085	493.874	86.1918	12613.4	-91.4501	3255.77
TMEM45A	-1300.67	749.586	-187.865	-100.038	-499.111	-497.086	1104.98	-43.7226	3.81564	-407.29	-168.644	421.894	-610.244	41.313	-58.098	-1929.22	-456.132	4221.04	-958.87	-688.842	-353.375	564.658	-1026.6	-1117.15	-1078.53	-575.229	826.352	312.396	3184.68	-1.90757	571.464	-1062.53	-186.475	365.281	1.90757	-499.385	-443.21	-539.2	-883.594	-34.6805	1027.07	1448.79	4083.82	-587.102	1551.55	4088.14	755.815	-382.951	803.66
COL7A1	8711.57	-632.138	-1820.01	-522.459	3628.92	-1567.68	27.8203	-968.935	-1074.22	870.595	-1384.35	-573.742	-1700.97	557.72	-965.276	-1773	-1323.49	4905.76	-2083.11	-2195.44	-27.8203	1188.51	-2255.22	2576.52	-1431.89	-1502.51	3234.9	-676.292	1923.95	-1633.11	5036.71	-1838.09	-1569.96	-739.863	-771.44	-1825.2	-1924.27	-1776.74	-1776.35	-499.844	2915.27	5671.04	28105.2	14230.2	21254.7	6935.9	29924.5	-1852.18	57450.6
TNNT3	-13.2653	-28.0037	5.43911	-20.5292	-14.3132	-28.1076	-19.7154	20.8862	32.9105	21.9321	-20.5452	-18.7143	6.32538	-17.718	-2.88819	31.5298	-4.5314	-14.2535	64.9947	156.413	-29.0788	-28.9311	126.535	11.527	-25.4971	-1.84208	-23.3676	10.4888	-4.89552	5.33125	-18.4194	13.7945	-18.8372	-10.5229	-0.798478	-21.8709	28.5009	8.48901	-8.59685	45.4309	-20.017	-22.3201	-20.2887	222.79	2581.34	0.798478	377.1	26.1386	217.715
TMPRSS11E	-19.3696	-13.6316	-1.50332	91.6268	3.57801	-16.0514	-31.0262	-11.7719	-31.0262	-28.4771	-28.4749	240.641	4.53612	-19.9989	-17.0952	-19.0073	-22.2866	61.1617	-28.7734	-21.5387	91.8283	15.3613	-27.9622	-29.2272	-27.0863	-28.6823	213.525	19.4917	-19.7148	-29.7142	26.5179	-31.0262	48.3943	609.17	-14.6011	-11.2942	-26.5375	-12.8422	-24.1033	94.1285	-28.6411	435.443	812.876	34.072	2569.02	9.39558	8270.85	-25.6929	539.801
ARL4D	-39.7854	-77.9406	-45.3651	-58.5768	-50.5347	75.9994	-8.74093	9.03144	35.8483	-34.1066	-79.9494	12.587	19.6914	-110.075	-36.7046	-29.6022	-48.846	214.367	-96.3321	-27.4863	810.924	270.081	-87.2285	-2.39307	-74.966	-56.6821	301.762	-95.0712	-42.8647	2.39307	-47.9185	-61.4513	65.4485	315.889	-52.8295	-54.1563	-54.7139	-28.6766	-62.2797	-39.7954	189.487	493.005	1829.68	1106.74	939.917	-12.8026	4105.25	-59.9022	2521.6
SCPEP1	-858.521	-493.912	426.651	-344.968	73.7908	8.54601	-189.704	783.016	311.295	508.485	-201.305	-1037.26	512.02	-574.416	1038.02	-214.403	407.796	-8.54601	-204.952	23.8566	-831.61	-775.944	-645.403	-290.973	442.813	970.485	-537.987	-275.762	-860.821	867.665	-1195.68	205.6	-432.449	-901.428	493.368	-189.997	233.72	245.797	209.559	-373.465	-771.756	-665.472	1708.9	162.162	88.4775	286.945	-112.748	2551.29	508.191
HCAR2	205.351	23.8855	-50.4859	-22.5857	-32.2461	178.944	-47.4304	92.4552	-64.7912	-31.1931	-47.32	-36.7714	-52.691	-3.41942	142.024	-56.5616	52.0261	83.7721	-49.4316	-9.06769	-20.1074	172.452	-19.5566	-47.8917	-37.7181	16.5813	-23.3617	-13.9388	-26.5666	-39.7154	18.7632	-15.6837	-50.711	822.435	-30.8993	-45.8888	5.03444	395.591	-36.7351	-17.4304	-33.9958	-15.8921	455.371	124.144	1037.58	43.8118	1918.08	3.41942	490.466
GSDMC	-30.4749	-45.016	-30.093	133.032	-40.7076	-33.3118	-56.6898	-74.0533	-17.2419	-23.2144	-37.6006	87.8274	-68.0837	94.315	140.114	-99.4448	-90.7066	373.132	-100.301	-96.1108	15.5043	-70.894	-103.079	51.0286	2238.68	-75.3712	112.372	-71.0707	1452.79	-90.4731	112.742	289.932	6.97382	4569.39	-16.3982	-88.4539	-68.6851	-48.8485	-8.4956	-6.97382	-61.6753	427.129	2637.11	633.591	1376.07	-22.4128	2830.74	-72.6303	693.971
TMEM40	-30.7354	14.984	-26.9451	2.02277	32.311	-2.63807	-24.3502	-20.3293	-31.7068	-28.308	-10.4462	21.595	-22.6271	3.37996	-29.2484	-28.4289	-8.98381	66.3035	-31.7068	-31.7068	-13.3204	-23.5208	-30.6855	-2.02277	768.091	-30.1442	15.3578	-25.521	5.45936	-31.7068	20.6994	-31.7068	-18.801	300.022	-28.8083	-31.7068	-20.0361	-27.8786	-31.7068	-24.0887	19.5741	66.6451	900.247	622.701	1628.34	121.107	1267.51	-27.2624	711.547
CYP24A1	-74.6243	3.99739	6.2875	-3.99739	-41.9629	454.598	93.5537	-66.94	-75.8092	-64.6711	-24.6912	-73.988	-71.2706	158.013	35.7006	-62.3629	-73.9452	975.346	-56.2917	-75.7046	19.5436	-27.4509	-65.3324	-68.4714	2745.05	-73.4419	-40.5765	-74.5051	148.046	-69.3508	244.036	-66.3589	1069.07	360.344	-59.1757	-73.6073	-68.4874	-14.3585	5.12356	-60.2426	318.176	5195.1	70.7671	8986.64	333.629	110.753	-35.9666	-35.6782	1245.01
IL20RB	-264.66	-211.588	-217.591	343.337	-280.471	418.307	-197.274	-192.601	-270.424	-239.976	156.569	-108.402	-223.939	597.125	-21.8675	-408.931	-72.4771	38.7996	-263.085	-258.812	55.1948	938.718	-165.954	-357.572	3515.19	-236.438	688.926	-254.22	182.6	-199.135	-127.73	65.6768	-210.053	3702.97	-8.13909	-40.404	-117.328	-194.965	-257.375	-265.778	8.13909	789.264	956.844	192.395	2792.45	-195.542	3077.77	-161.455	617.759
GJB6	-26.9807	-20.1037	-32.8471	61.3264	30.9963	-25.0622	-26.4756	-19.8735	-33.9939	185.324	16.2737	138.909	-5.24258	-22.722	-29.0154	-32.5665	22.9297	466.945	0.166976	-20.9517	77.238	-31.1135	-23.5171	-34.7518	-34.0951	-34.7518	336.228	-24.442	1549.66	-24.2553	-1.86939	-29.1837	-32.7662	1049.44	-26.0561	-31.792	-29.3653	-20.3959	-33.3672	32.7229	-0.166976	6409.41	1105.56	47.4776	389.091	262.989	6150.36	-31.1962	3866.79
FOXJ1	781.956	218.321	-15.7054	299.131	37.9743	586.117	818.252	69.8873	-71.1363	-10.7146	-65.9412	626.188	-37.0884	978.704	27.262	37.3691	-66.6504	720.922	-52.7451	-58.9565	-5.03455	1166.02	-65.7661	261.827	-69.9242	-0.0143486	-1.75866	-63.6463	0.0143486	-17.4439	-61.6184	-67.2541	317.266	-65.8259	-42.9085	8.0204	87.9043	-7.77144	-33.1257	-14.2141	437.337	11.0025	98.1068	-59.0458	51.7266	38.5264	156.022	-36.3386	-48.3328
DRC1	83.1512	4.49015	-8.21639	48.2089	5.36357	8.30572	-5.55601	-0.571111	-8.04198	-4.27572	-1.71877	110.145	-11.0734	55.0902	-2.87872	-4.51765	-9.32552	141.279	-6.5678	-9.34843	-3.55174	296.357	-11.0734	23.1082	-9.1035	-6.38563	0.00057984	-6.94953	-5.41772	-3.20111	6.39531	0.0627351	80.2601	2.07435	-6.24251	-4.16725	14.9611	-7.24522	1.38784	-5.63193	66.4442	-4.75082	-6.71444	13.7667	4.9812	5.68682	-0.00057984	-4.85122	0.707234
CCDC114	177.666	0.19003	0.0170958	57.3279	-21.2111	-4.0804	16.9335	-2.57979	-20.8606	-15.6478	26.0457	18.2005	-29.2191	125.578	-10.8793	20.534	-0.014606	105.632	-10.1728	-5.75098	-2.72298	613.863	16.3985	27.3236	44.4955	-24.0875	-7.77099	-17.0643	13.7185	-23.8139	-8.92879	-11.2862	78.2775	-14.5204	-23.515	9.45103	23.5943	-20.8265	-33.1466	-9.10137	204.025	0.014606	-6.22314	-17.9986	30.2099	12.3715	0.529987	-9.06095	103.884
C7orf57	50.7239	6.97701	-0.930926	15.0285	3.4745	11.6388	0.613202	2.75063	1.10804	-4.4038	3.25428	23.1668	-2.69228	56.6615	-1.30737	-8.40946	-4.25832	47.7515	-8.37568	-4.32706	-3.65188	151.49	-5.41676	-3.20547	-4.2489	-5.59558	-6.73358	-5.37818	5.0412	-4.9099	-5.39179	-3.934	45.0995	6.67981	-6.60353	-9.50209	13.8393	-6.63092	19.5742	3.55753	39.3936	-4.58449	19.2673	21.3339	17.7908	-4.5726	19.1028	-0.613202	14.0593
CFAP54	187.272	3.2135	-14.1445	321.222	-46.7377	-21.4485	110.412	60.6286	164.602	-3.2135	-71.8311	213.751	-88.1463	195.575	74.7377	-186.127	5.90314	333.283	-55.7471	-6.16686	-118.785	872.454	-42.8614	170.229	-39.6909	-46.9068	-95.689	130.924	37.6439	7.93133	16.3929	-138.031	435.759	22.1703	-29.952	-129.333	-33.6328	-76.7433	-55.4811	37.5214	465.588	-55.0487	359.913	-23.7686	30.4956	89.3988	-140.927	-14.262	61.772
VWA3A	-3.6858	32.2079	-10.5997	37.8579	-3.33725	81.4629	37.9409	38.8234	0.359222	-1.86868	-1.00619	79.1137	-9.50403	123.031	-0.743862	2.26092	2.91332	111.779	-0.544088	23.3614	-13.8066	1090.62	20.4541	-7.31867	-8.43405	-6.93821	-11.6997	-7.03504	9.5409	-1.88124	-10.1484	4.10249	74.027	170.789	-6.65198	-15.3272	29.4711	-3.87212	-10.7755	8.7171	430.903	-12.0988	-5.85224	-7.74829	0.543533	1.43232	-5.24098	-6.53606	-0.249279
RARRES3	1455.4	-93.5034	-126.179	1094.49	-420.737	691.072	-261.397	140.996	-304.951	-313.092	949.519	2069.6	160.765	568.894	721.717	-239.795	37.1232	44.8446	-147.305	68.2607	-361.307	-505.113	134.883	-281.3	958.967	-371.466	796.057	-585.277	-49.1518	-278.194	-132.488	2471.97	-338.899	550.522	-198.379	-377.585	303.493	-15.5857	15.5857	-446.357	352.916	-464.561	1868.8	55.6894	-425.423	-270.571	-89.9613	1330.55	-522.788
CFAP73	183.734	-11.8525	-81.6409	0.17585	-49.6423	-56.7837	-12.7487	-41.6925	-90.1141	1.35111	-4.24074	-101.886	-66.4508	94.1453	-8.30619	498.676	4.07894	-90.5438	54.3291	-91.3267	87.0078	453.847	28.4456	131.943	63.9591	-46.7534	-38.949	16.2902	-77.2673	-76.2432	-133.158	-45.0998	106.92	259.611	-166.419	-10.8627	111.083	-51.2031	-6.08567	-13.2461	-62.6472	-14.5634	103.259	244.668	200.596	-55.5269	160.321	-74.7095	107.544
CFAP45	45.5847	61.4443	-9.51732	37.0144	-23.1267	38.0475	-12.5693	-23.7497	24.9694	-14.1646	-3.08352	119.45	-19.785	149.727	13.4282	5.50677	-8.9219	183.289	-25.6053	-24.0542	-0.459858	390.924	-13.093	-3.37656	-35.5612	2.90509	-13.3779	-21.0419	48.1611	-31.6338	4.56921	-28.0501	63.4561	104.928	-5.1407	-23.0491	10.0081	-15.0856	-19.8318	18.3672	81.659	-4.00854	-6.39514	-8.77901	-5.42047	25.2444	0.459858	-22.5321	64.4847
ZBBX	18.0197	15.5954	-2.49366	19.3892	-3.01713	76.3559	23.9773	-3.8318	3.16023	-4.80891	1.1469	2.96843	-7.45112	301.558	5.72326	-2.74461	-4.71192	111.151	-8.20777	-5.62025	-8.20777	417.466	-8.20777	8.88305	10.835	-1.95735	-7.28493	-5.11484	15.2231	0.320587	2.06797	-7.27975	56.3214	-4.16229	-5.30921	-6.23457	6.15614	1.36278	-2.66942	9.20506	78.8505	-3.99269	-6.46417	-8.20777	9.45233	-0.320587	-7.28503	-2.87444	-2.85292
CST6	245.319	-77.2856	-76.2482	350.602	-81.7374	-35.9931	-108.331	321.377	15.756	-74.0405	917.599	220.599	172.152	-42.5146	28.1574	-46.9607	100.507	103.262	-77.1608	-119.823	-76.5782	-89.431	-125.702	109.85	73.555	-44.6861	207.343	341.341	244.131	-99.8257	1841.08	104.353	-85.0271	-117.621	-14.6453	-87.2589	66.2921	-67.3854	-93.4928	-52.7183	402.782	-101.432	59.8423	-39.3542	-94.6136	82.2875	107.653	-99.1673	14.6453
CFAP43	156.875	-27.9302	68.1381	138.818	-50.7176	0.298073	8.44547	-20.7567	-67.4973	19.0117	-42.0834	34.6755	46.6341	190.542	31.2637	124.411	-110.947	93.4935	-68.9408	-108.784	5.47866	547.981	-120.815	148.159	-9.98424	38.7594	-63.9201	-15.4427	-15.6262	179.482	-68.271	-95.9552	262.753	-31.022	6.47495	106.326	111.675	-33.2226	86.5576	53.6987	190.638	-13.3189	-23.8474	-73.0464	-71.038	5.58664	-63.9284	-27.7284	-90.8064
RSPH4A	-34.5792	1.31451	0.410303	7.98658	19.4059	15.3346	-22.3788	-29.7034	21.0007	2.92592	-19.9937	4.37517	8.78449	37.001	5.23896	-2.40934	-22.7364	6.16468	4.60762	7.13058	-29.6566	77.4023	8.966	-9.42758	33.5605	12.953	-10.2939	-20.4019	-17.3127	27.5798	3.14384	9.40163	4.41604	134.839	-4.69508	4.09588	-1.42233	15.9584	12.33	-0.410303	24.3474	31.4742	-11.4635	-14.6582	-16.7035	-10.7291	-32.4435	9.68161	-36.4976
MAPK15	127.869	-92.946	-126.976	-63.411	-56.9903	-86.2245	451.18	16.0492	-215.49	-190.275	-147.711	-3.97862	-182.24	0.339679	-112.601	105.107	74.2423	29.4835	-200.707	-198.133	169.093	444.549	-218.789	121.247	-96.1385	-113.124	-118.521	-106.2	84.3502	-135.637	69.0694	-182.793	-89.3662	46.9823	-112.755	-103.134	72.0548	-187.663	-0.339679	-15.9794	532.726	3591.66	156.283	119.352	339.117	-45.0642	28.1818	-187.036	319.931
FAM81B	37.6338	3.95739	-3.54523	57.1322	-0.0995156	24.0939	-11.5574	23.793	-4.40347	-13.2454	18.2281	120.979	6.16027	65.6259	29.0345	-12.7586	-0.743224	154.02	-7.94893	-18.2797	45.9388	212.074	-21.5709	18.7855	-20.6223	4.7533	-8.74974	-20.5303	114.761	12.1772	13.3728	-9.60006	32.0093	-2.36489	5.42713	0.0995156	43.8408	-12.0647	2.33031	-12.7975	128.865	-14.8646	2.68993	-18.3095	9.51701	-16.6769	-19.824	-13.7034	-19.3794
PPIL6	-49.6826	7.08223	54.4871	-28.7286	-33.3268	-44.8037	-94.1729	-37.7785	-45.8235	24.4482	-28.11	92.1541	0.120701	9.52681	-72.8614	214.228	-32.7307	6.47109	-41.7651	-0.120701	-50.7369	123.22	13.0334	8.36608	-8.17566	32.4546	-36.6634	41.6328	45.2548	-7.02329	-47.4601	-50.7243	107.987	-10.0585	-34.905	42.0907	101.366	45.1024	14.1387	26.5781	59.1962	12.7443	-74.062	-36.4593	-8.36065	12.358	-27.4507	-42.7121	-20.5726
KRT80	45.3776	66.2384	-322.257	-375.522	-389.116	789.624	360.535	-241.359	-889.368	43.136	-406.738	-244.911	-281.165	66.0563	21.5951	514.921	359.765	-537.902	-586.784	-607.37	62.3085	902.626	-970.394	-85.1013	219.235	427.477	341.286	526.643	-747.869	-190.602	417.895	-21.5951	1225.41	-639.736	583.868	532.974	-447.751	-249.16	475.91	171.636	139.731	186.138	374.767	-516.552	213.126	-479.63	-438.566	-278.745	-231.127
DAW1	3.24732	-2.80453	-4.56185	39.5283	-6.46655	11.1509	-0.0295497	4.91097	0.354244	-5.61684	13.0932	18.465	-3.43997	-5.46407	-2.36919	-1.00339	18.0044	9.05983	0.29191	-5.60405	-3.12357	79.9415	-6.46655	9.72475	1.41323	-6.46655	-0.929543	-1.31167	35.5474	-6.46655	51.0776	0.0295497	26.2944	8.70398	-2.60181	-6.46655	-1.97783	-3.59539	-5.08197	1.15156	37.6589	174.079	11.8412	7.23833	4.77169	-1.53707	12.911	3.31122	-6.46655
CDHR4	6.49597	-1.38689	-3.2179	0.870531	-2.3528	7.35255	22.5301	2.03326	3.60289	-2.36819	0.183796	2.80005	-3.2179	-2.21542	-3.2179	1.15263	2.02587	36.5685	-2.09149	7.13216	-3.2179	270.559	0.867426	-2.31839	-2.56125	-1.6553	-3.2179	-2.18693	7.28558	-1.24982	6.03026	-1.36187	18.6227	-0.183796	-3.2179	-3.2179	-1.42241	3.48148	-3.2179	2.22361	24.2114	-1.11036	4.62829	-0.648237	0.795757	-1.24611	3.24127	-1.44013	-1.07596
VGLL1	-34.1377	28.9763	42.0314	236.772	-15.2116	-6.92119	-28.6721	-25.4819	-35.1091	-24.0628	8.2626	299.317	72.3346	433.049	99.2844	10.7815	429.839	298.708	-35.1091	-29.934	43.4509	-22.3752	-35.1091	-27.9129	-35.1091	1.61213	-4.6555	-35.1091	744.573	-19.3644	472.512	-34.181	-31.138	-24.9954	-4.1911	-10.4441	-18.0519	-1.61213	-8.8019	10.5996	-11.2575	16.1744	-34.2373	35.1285	95.7362	61.5089	53.4738	-3.10906	-16.9026
MAATS1	-77.867	181.236	311.439	405.011	-55.5539	266.591	-131.684	-1.88466	-213.996	81.4268	436.439	-246.714	4.40737	769.875	43.6987	753.091	-258.488	84.8526	1.88466	-160.892	-125.902	472.288	-286.006	135.454	-205.3	209.914	14.0821	-113.976	486.165	221.608	-283.377	-326.144	728.94	-367.832	78.0037	854.267	542.015	-225.883	662.626	43.3808	472.725	-353.273	-325.917	-332.001	-338.227	65.6572	-334.754	-39.5242	-358.549
ZMYND10	51.643	-17.8416	33.3019	15.468	9.35441	21.1546	-0.190803	-1.23621	22.21	26.8477	-35.1624	-2.24286	-15.7517	-4.99243	-5.67761	74.0847	-12.6778	134.015	57.8965	54.8644	2.88553	126.517	76.692	26.4307	-10.8451	11.412	-21.2104	1.67284	9.74484	-2.36152	-4.69	-3.37097	32.217	58.1836	-26.2397	-12.7403	43.3212	-21.7557	19.413	-32.0046	-4.4578	-12.4605	-43.3032	-5.01741	35.7958	3.98772	-38.7463	57.4317	-43.1303
ELFN2	308.714	-58.0816	-73.4028	176.295	72.44	-17.0639	-29.8862	73.9142	39.2344	-0.577999	-40.0468	295.801	60.2099	-13.8054	-68.962	16.1268	-66.1526	55.0327	-77.9806	-79.4224	288.766	-60.1178	-88.9442	26.7889	-89.5276	-68.8398	134.136	-10.5658	249.866	-63.6164	74.4556	-84.5374	-71.146	-3.00276	56.329	-71.2722	-3.06973	-55.1294	-79.0362	353.074	28.9529	46.1951	6.14404	-71.7968	-48.9527	150.54	126.73	-85.7198	1542.8
CYP2C18	35.359	5187.59	-167.126	177.337	2181.85	385.813	982.087	401.299	201.072	142.8	360.908	218.052	608.041	-6.92894	52.0513	-186.142	73.4004	97.0879	132.721	-203.639	1233.12	2213.84	-329.633	-314.95	-326.86	-251.922	731.135	2422.09	1719.9	-261.265	582.884	-308.755	-281.131	-117.295	-180.15	271.032	774.872	6.92894	147.097	1004.96	2269.85	388.849	-318.176	-330.457	-165.363	-254.882	-272.916	-307.184	-285.475
VSIG2	1613.11	2456.4	-149.591	168.394	1728.73	-13.1884	1334.22	214.66	-15.8748	745.579	-9.51334	1778.36	424.672	-82.624	55.8775	-160.19	91.476	-244.312	-132.167	161.27	1479.34	493.373	-349.834	-290.69	-357.273	-271.995	189.507	2677.35	4820.84	-284.47	1097.14	-280.616	-276.063	-364.232	-68.0645	-7.33066	469.534	757.851	-127.889	709.603	961.342	-319.549	-348.192	44.51	152.247	-56.8865	-259.003	-336.123	-341.145
SLC9B2	1029.32	3258.3	-196.354	141.863	242.712	52.4031	845.216	895.047	758.742	-93.1611	317.551	1396.05	143.686	-196	92.8606	-430.781	-1.76953	156.744	-97.0559	-335.632	1462.14	1009.11	-224.687	-167.817	-98.8034	-169.453	106.327	1.76953	3711.68	-48.543	1192.3	339.309	21.967	-502.873	94.4555	27.0952	744.329	845.36	-9.23533	251.267	2760.88	-585.238	-26.1826	-219	-326.44	118.011	-345.937	-115.248	-583.555
ANXA10	2803.37	10500	-687.324	-621.157	3638.28	-519.418	744.852	767.875	251.03	1826.59	2255.71	2327.85	-316.648	-461.364	-404.405	-630.033	346.153	-406.509	200.039	-747.124	4155.1	858.906	-801.054	-760.651	-163.739	-595.148	858.339	4003.38	9790.41	-699.668	1627.15	-685.799	-696.05	-721.236	-638.21	394.426	1223.27	1401.57	5201.27	1708.02	4271.16	-632.894	-620.916	-14.3413	2264.44	-419.795	-789.847	-611.891	-718.192
CAPN8	5982.05	15501.3	-1296.36	539.512	8206.71	2676.11	5094.49	2560.54	1539.47	2738.87	5750.51	3685.74	-132.597	-144.611	-159.373	-894.165	986.69	606.982	-1059.25	-219.488	9786.84	11731.5	-1662.12	-1626.82	-1341.82	-1414.44	3850.54	12154.1	6102.03	-1470.06	5714.91	-522.803	-1399.41	-857.2	-993.27	-40.6025	2176.82	40.6025	-225.734	11825	4542.71	-242.972	-1546.37	-1462.97	-1139.98	733.151	-965.811	-1543.84	-969.628
VILL	6057.17	6312.65	-1136.66	114.172	1047.22	880.71	643.677	1201.24	-129.177	-1.05789	1282.04	-107.961	-159.113	-1235.9	-968.262	-1067.96	221.665	-426.307	-300.672	1.05789	5316.41	5877.92	-385.695	-1247.4	-1406.69	-1412.65	331.214	4301.11	9735.99	-1176.14	-401.693	848.962	-1484.63	-1136.81	-883.495	-467.449	248.041	1374.12	-667.942	1780.47	2916.92	-1237.78	-1593.2	-1006.71	149.743	-607.41	-894.406	-1237.08	-295.377
CLDN18	3305.83	34528.3	-349.403	436.543	12589.1	877.546	35240	3917.15	-645.488	3477.58	-552.348	-218.656	-406.007	-497.969	-175.804	-73.6407	7454.31	205.025	6006.84	2876.44	15671.3	9592.84	-838.058	-404.866	-568.973	-549.201	4586.12	10506.2	8988.71	73.6407	1599.6	76.0163	-596.968	-677.649	-382.291	1778	13564.9	14387.1	5477.73	4981.59	2425.72	-621.791	-740.295	-691.325	-715.154	-266.668	-696.209	-471.8	-585.465
SULT1C2	1218.22	15672.6	-94.1144	751.265	1847.17	-228.808	2097.06	1152.67	740.416	99.3104	10245.9	10135.2	596.693	21.7262	-21.7262	48.4782	-354.61	-520.199	569.901	644.566	6242.14	-81.7339	-1028.29	-724.592	-953.204	-673.429	13842.3	1914.93	6415.3	-595.821	-324.906	-858.879	-461.842	-1069.58	-355.627	2660.65	11168.9	304.273	3161.52	6808.75	4759.37	-566.122	-955.415	-947.055	-1069.13	667.434	-900.008	-481.194	-982.354
CYSTM1	1778.16	5177.47	-173.878	-158.74	3090.8	1721.26	11712.2	907.993	-592.149	1105.5	4029.9	1086.12	975.34	643.6	894.793	15.7768	-341.084	-15.7768	-119.099	-462.479	3152.81	1228.93	-1272.15	-724.839	-204.457	-160.016	1532.02	1255.79	1792.26	-142.243	596.581	-846.87	57.9153	-907.231	99.5898	343.941	838.892	1479.82	550.665	1778.53	1390.91	-529.502	206.516	-744.301	-897.058	-148.494	-235.367	-487.546	-1225.35
CTSE	9184.04	34716.2	-1891.21	-1301.97	20139.7	7334.9	18252.8	5155.36	422.815	17100	13139.9	28108.2	828.526	2253.65	2778.12	-1378.24	7709.7	1035.09	3271.64	0.98281	22205.2	18311.9	-3690.66	-3509.71	-3646.44	-2601.87	17351.6	29433.8	18804.1	-2474.84	15514.8	-722.04	-3406.34	-3672.66	-0.98281	331.966	11156.3	8983.23	-2828.74	13276.3	12937.5	-3295.51	-3688.57	-3638.44	-3700.87	-2309.17	-3386.38	-2733.44	-2723.6
ADAM28	-29.1592	9399.94	-1493.66	-530.473	-774.408	-1411.46	602.862	128.244	-935.197	-1461.47	1242.41	1946.49	312.187	-1169.65	-79.2519	-2867.37	300.782	-2300.98	2520.07	1183.41	3862.18	2044	4785	-2242.76	-505.818	-1519.22	-1063.29	29.1592	5379.83	-795.765	-2522.1	2972.17	-2005.76	7428.42	-1054.05	-638.577	-817.819	-1308.28	34.4589	2014.8	3542.01	235.957	1517.75	-1328.34	6281.9	-1578.52	1633.57	-797.204	4938.8
VSIG1	1203.21	14333.6	-151.111	55.591	2793.49	-180.208	11010.5	-122.638	246.836	223.198	2977.23	2491.04	262.746	591.826	923.993	-139.136	16.1988	-192.69	-8.52975	-48.8687	7365.87	953.168	152.416	-193.966	-199.651	-160.935	1617.98	2944.63	8470.57	-155.707	2861.26	-68.171	-183.353	-184.873	-54.6013	473.556	683.098	307.61	-189.388	454.795	1367.62	-120.938	-12.2587	-187.887	-85.7338	591.378	540.952	-123.046	10.4627
CYP3A5	182.048	13297.7	2810.18	213.833	3286.19	545.955	2344.07	1090.55	5157.12	-1629.6	-36.5044	8229.46	2149.76	-585.79	-1426.25	-1048.74	-445.699	-2208.45	-3526.72	-1565.25	14070.6	14234.9	-4429.01	-4028.79	-4182.63	365.804	2331.33	10764.6	157.415	-2685.68	2187.87	-4545.01	-2963.45	-4707.53	-1877.52	875.682	2377.42	1698.31	1967.1	4472.93	5912.49	-452.249	36.5044	-4383.81	-1395.45	-2302.09	3454.46	-1970.79	-2814.68
CAPN5	1403.72	5532.39	-652.034	-66.7065	1674.44	2579.58	6497.12	2096.67	796.222	1157.47	3584.45	1996.18	1326.33	-261.163	535.768	-254.2	1642.93	680.484	-889.875	-324.751	4696.08	2778.33	-1472.31	-989.211	-1505.33	-987.322	1451.66	2911.84	4449.13	-686.166	-284.876	-1115.9	-1052.79	-1514.32	-604.406	-285.509	67.7582	1159.28	3997.77	3301.94	6458.4	-1180.12	-1469.91	-184.588	-1105.67	147.255	-754.016	-1242.48	-1007.55
CYP2S1	1391.23	3088.72	-653.27	-154.514	1823.39	-382.329	3829.85	117.995	-618.224	-119.606	252.626	369.374	-1.90622	-583.596	-258.947	-465.999	315.917	-566.386	-81.774	197.34	420.237	1287.78	-720.848	-669.605	-388.352	-591.231	-555.52	1.90622	1038.64	-585.582	1799.46	-611.493	-743.876	-705.772	-567.549	-97.2268	457.637	576.483	-548.991	1720.03	241.49	-497.712	263.379	656.19	593.844	-528.588	-418.061	-717.772	1121.38
KCNE3	-180.01	5438.42	-101.759	260.943	1319.7	1212.16	3662.22	891.161	522.066	33.7359	-101.755	273.99	769.858	61.8479	260.696	188.858	910.829	283.355	-219.759	-11.0531	2220.37	2344.52	-510.86	-333.207	-363.097	-102.427	35.1169	1202.98	500.683	-214.458	-11.5884	-46.3706	22.1055	-183.6	-123.631	462.844	689.582	2571.17	1648.79	190.943	286.59	-180.926	-455.675	-243.36	-307.138	553.736	11.0531	82.512	-407.325
CYP2C9	53.1769	1205.5	-26.2479	167.607	784.414	303.053	387.201	-23.1307	96.5202	-49.7942	104.144	234.929	100.802	41.8707	17.7382	-12.0359	-44.1624	8.41994	3.06863	-56.4896	629.443	1121.77	-58.2829	-49.8968	-59.4497	-24.3245	254.066	940.782	399.572	-32.5563	5434.13	-3.06863	-53.462	25.6109	-41.1673	61.9085	421.392	34.23	4.45518	558.031	519.781	67.2779	-59.0306	-59.1068	-59.3759	-10.1511	-32.0165	-47.3896	-61.2477
GCKR	228.791	96.3585	10.2868	-9.38211	142.662	30.5172	389.584	-12.2301	417.712	8.62293	-29.5688	295.135	-31.0308	-13.8225	-1.22932	1.22932	135.368	44.0967	-40.066	-82.271	164.22	69.7194	-77.868	-26.427	-78.7428	8.19761	15.6702	19.1017	193.134	-40.0422	921.999	-63.5797	-33.3655	-82.9847	11.6564	28.4763	120.69	81.5745	-43.843	8.50962	290.474	-69.9458	-82.2524	-67.7215	-82.3906	28.3963	23.9644	-34.2183	-63.6476
TSPAN8	6685.83	10530.5	-689.329	307.489	2584.11	4323.22	8648.58	3883.37	-776.074	5082.66	6462.35	6431.95	5686.83	2387.59	4622.62	-1430.28	4651.46	-1131.26	201.744	1552.21	18454.3	6478.93	-2369.44	-1823.69	-2289.77	-623.22	3746.03	8386.09	3643.96	-201.744	648.784	-839.075	-790.091	-2395.12	369.476	456.795	2644.13	9172.05	1280.65	5263.25	2043.81	-278.552	-2361.33	-2379.3	-2394.83	-1298.17	-2305.93	-1641.28	-2245.42
ACER2	0.606784	269.36	-24.2087	-44.821	4114.11	-82.1932	-77.7922	113.675	-14.7629	467.757	-60.6121	347.184	0.755498	-23.6064	-62.412	103.395	143.759	-70.4825	46.5861	122.273	138.453	-15.9455	-71.5278	-59.8539	276.225	-0.606784	-67.9699	53.8291	818.93	-55.5624	-77.6598	75.0108	-1.92908	-33.7782	-102.159	50.8254	101.375	149.152	15.1481	320.763	43.4497	-141.182	-112.641	-10.4582	168.253	-14.4542	-25.5425	-80.7099	-98.4313
SEMA4G	575.823	1178.64	147.909	355.863	720.964	1174.16	1236.39	79.378	-364.169	499.295	-26.8424	216.834	204.047	315.678	58.7723	829.081	778.987	-272.786	-112.531	13.3025	1940.51	2750.83	-615.318	-119.695	-636.449	-164.001	556.275	86.9242	-174.556	-145.286	485.615	-491.917	-13.3025	-385.996	-21.1815	188.699	552.175	568.195	-40.6042	1617.98	294.48	352.095	-520.535	-358.397	-412.517	-229.073	-483.799	-416.314	-528.983
PDZD3	87.7513	138.408	46.0018	135.838	276.824	188.53	-0.528845	294.641	-41.0913	-0.0525348	5.9423	113.159	111.736	88.1564	-19.0458	31.7617	60.8074	-31.7481	-8.50854	207.703	123.649	559.219	-48.1431	-36.693	-44.9325	-20.4963	55.0175	553.967	7.98742	-27.8808	-41.9651	-47.4017	-35.2944	-50.1857	13.5826	77.0856	189.512	84.759	28.7357	382.958	313.551	-31.2179	-44.9549	-47.6161	-34.1311	-34.4114	-47.4175	-39.5191	-46.9728
TMC5	3497.05	10392.4	-2053.85	-174.512	-933.747	1684.03	9315.61	3334.91	43.672	339.466	1396.01	2588.4	272.29	-43.672	2242.73	-2994.79	589.795	667.386	-3263.17	-3017.63	14624.3	956.958	-4104.53	-2816.74	-3320.85	-957.5	595.41	5782.64	10059.3	-2241.13	2453.51	-1514.44	-2791.4	-3624.23	-1735.02	-1798.21	-1581.31	7154.58	3572.49	1112.37	13627.3	-2295.23	-3407.71	-3074.88	279.414	172.928	-2650.35	-2816.07	-3043.77
MEP1A	-7.53961	3.39057	2.91722	-5.44467	3.60048	29.3665	-6.67185	29.1224	-6.99526	-5.96185	5.0958	-0.773631	3.59533	-8.511	16.8926	29.7311	8.96824	-0.747804	27.5341	176.065	-1.82504	-4.87276	4.76632	11.2784	14.4717	-7.72969	-6.66533	79.1221	-4.47119	-5.23086	9.98533	-4.79894	19.2862	0.591322	5.9818	0.368395	73.1837	14.4583	26.1037	12.1667	-7.31842	-4.99843	47.2842	-0.801999	-4.49734	-7.5251	6.25282	1.26678	-7.44003
GUCY2C	-183.372	-11.8424	40.8882	120.982	174.49	30.847	-180.873	-42.7753	-173.075	13.0116	-42.0404	54.0162	70.4296	74.6228	-48.2324	73.8698	-17.7324	-109.697	142.678	706.221	-7.3102	24.7653	-201.025	-18.826	-154.761	-7.96256	-59.7112	66.529	242.122	57.0392	-0.304438	-171.821	68.4261	-136.845	-55.265	109.817	48.9328	-59.0875	219.1	-50.4206	7.55455	1180.14	-144.736	-139.85	509.411	-119.172	-180.611	-21.6424	15.8996
SPINK4	10.4603	16.8902	0.632213	5.13919	13.9504	19.5825	41.8163	104.317	-1.29257	67.9936	-0.829773	14.6914	42.5868	-2.07446	-0.984535	1.4739	32.4985	-5.0819	2.80298	114.806	1741.62	-4.17234	-0.996568	2.11424	-5.0819	-1.17539	5.06929	2.13494	25.6206	11.9748	-4.05432	-5.0819	3.85291	-2.04779	-4.11571	-0.148901	-1.49092	975.9	-2.31272	27.5672	6.84389	10.3734	0.148901	-5.0819	7.76181	-2.1242	-2.31368	-2.41523	-5.0819
MUC2	-30.3639	160.921	-26.5736	-3.7384	-31.3353	-5.79007	-15.7026	79.8143	-29.8196	17.9482	233.997	-8.12323	980.3	-26.3229	-22.3211	-2.92688	-18.2259	121.988	-24.5769	1524.62	6308.62	-28.6067	-31.3353	-29.5363	-31.3353	-7.89627	-21.1841	248.06	30.8776	-9.0304	-23.1147	-26.6953	-22.4005	1998.48	-23.6058	-27.3889	-31.3353	2204.35	-29.9507	592.262	8.01976	271.448	399.334	2.92688	279.322	-10.6315	382.052	-16.2242	895.054
GALNT8	-53.5396	-51.9107	30.839	35.3762	279.996	-11.3064	-42.6215	95.9452	33.134	8.60533	-46.6042	-47.1761	69.282	34.298	19.633	72.3528	40.6477	28.9246	112.89	150.422	34.8437	-60.2335	246.71	25.9795	-30.2852	-14.3697	-18.5201	-29.6663	-14.7942	213.717	2.04555	22.6182	-12.4092	-58.8082	59.4002	4.974	-2.04555	66.7627	-32.8143	241.552	21.2464	221.386	-65.1211	-49.8403	-65.7427	88.7199	-47.1307	71.0326	-50.477
ITLN1	-2.56918	57.6865	344.982	-5.48334	-4.61824	-1.95986	0.953663	1789.54	257.496	19.1584	3.02091	-3.76393	419.751	-5.48334	-1.38598	31.6662	-4.60938	-3.54254	23.8033	362.807	20.4247	-4.57378	0.644653	0.813276	0.426497	106.243	-4.56051	11.0123	2.59626	5.0131	30.4817	-4.55533	-2.50507	-0.426497	-0.65241	0.436254	113.917	115.106	537.275	41.3136	48.1827	64.0655	-5.48334	-5.48334	-3.07514	-5.48334	-1.79239	-1.0389	-2.27043
CHST5	6.50056	13.7901	-2.39422	0.208054	9.8844	2.31916	3.78055	25.8699	-7.73943	-3.21531	10.3972	14.0588	-1.68993	-3.99815	3.918	22.7659	-7.39115	-6.13143	4.63031	775.73	8.37335	11.8164	-8.9917	-1.91738	-0.81995	0.143895	-8.16736	44.6288	-4.35731	-1.48468	12.5936	-9.08502	7.85658	5.1575	0.615017	2.81276	30.3855	-0.442481	9.37119	29.1658	-2.85756	-5.79795	7.42296	-2.30403	-5.19664	-4.09764	1.98257	-6.45748	-8.94206
CDH17	-173.431	208.747	218.767	415.76	4430.57	1288.88	-3.77645	808.546	-160.195	404.98	3708.52	4060.48	1359.11	242.878	429.972	-111.152	329.094	-83.1927	1216.83	2252.68	4314.97	-26.6389	-38.1656	-135.399	-162.474	3.77645	2964.69	7075.91	-146.623	32.3475	-85.5815	-132.989	-68.9992	-111.378	756.96	-124.951	-76.2396	2332.97	674.886	4235.24	1853.56	18.043	-154.276	-79.3868	-163.711	-73.7247	-145.264	-120.84	-135.051
SI	-0.861838	-0.861838	-0.861838	-0.861838	-0.861838	7.94687	-0.861838	344.84	-0.861838	-0.0121232	9.34326	23.21	22.5942	-0.861838	-0.861838	17.7129	0.0121232	1.07896	7.02304	156.977	13.3458	-0.861838	0.159494	2.73623	-0.861838	-0.861838	22.209	-0.861838	-0.861838	-0.861838	6.33118	0.0661764	3.10919	5.20637	13.631	2.09796	-0.861838	69.9602	60.06	41.5819	1.52332	-0.861838	14.8306	-0.861838	-0.861838	-0.861838	-0.861838	-0.861838	-0.861838
REG4	187.786	261.003	-101.915	7.22633	19176.5	1292.28	-21.9705	6714.93	-210.483	32939.5	11699.7	2866.41	1000.15	213.566	-53.9636	589.324	2083.67	-190.104	331.321	8786.31	6237.29	-109.522	-179.843	-3.59395	-207.2	3.59395	8693.95	28552.8	56.9521	183.134	-196.097	-141.81	661.157	-182.164	-91.6419	235.46	742.921	2707.58	359.967	13782.9	594.508	-193.622	-206.124	-210.483	-208.877	-200.624	-210.483	-199.816	-199.773
CLCA1	-4.75089	323	-4.75089	-2.70667	-2.15557	15.5091	5.3644	6112.86	-3.23516	-4.75089	0.351659	3.84618	8.11208	-3.74841	-3.11194	2.89754	-4.75089	3.0123	12.1453	537.765	4622.77	6.16381	-4.75089	-2.95186	-4.09424	-3.96959	8.1688	2.46595	2.52075	-4.75089	8.60757	-4.75089	-2.76538	-2.72815	-3.7847	-4.75089	-3.85315	793.433	9.09498	97.5495	10.7526	-4.04838	0.479909	0.388442	5.68463	-2.77909	8.16745	-2.97311	0.603963
HEPACAM2	-48.6294	44.6962	54.2055	27.0573	515.313	34.0819	-8.2201	359.99	-42.78	75.3073	-21.5368	-48.7411	49.5197	94.7562	35.6243	-1.525	-30.3737	90.1366	1.08764	253.139	283.026	0.424885	-44.4942	19.6619	-38.4378	38.6863	-35.7583	-41.353	-14.0506	290.221	-46.5181	-47.7448	21.8776	-38.4758	270.207	96.4158	71.5946	332.264	41.7819	320.422	38.65	-0.424885	-44.37	-45.3181	-23.1107	88.4248	-47.7554	38.3992	-47.4589
GPA33	-13.132	20.0711	-18.1222	-0.258085	129.2	38.634	-17.4321	111.742	2.4945	66.1308	198.873	52.585	106.111	-11.7565	39.1302	-16.0476	147.382	-13.1439	177.965	930.005	168.268	155.304	206.032	-5.89884	-22.8187	-11.5066	19.5074	130.889	0.258085	-7.73198	-11.4302	22.5401	-19.8249	-23.7773	61.2019	-13.9361	18.303	123.555	27.8256	390.943	12.1812	134.682	-21.3015	-18.7928	-22.3805	-22.8169	-24.7887	-19.4554	-24.7887
CDX2	-68.1932	-70.3167	165.362	53.3209	121.552	-28.4702	-15.9075	-69.223	-87.675	6.20675	225.709	66.8355	39.4133	75.3403	38.3017	472.897	-81.509	-102.195	-46.5326	26.8574	40.3136	-86.9148	-97.9566	148.558	-101.166	13.652	-87.5721	194.908	-103.49	94.3263	-93.8026	-90.2577	24.9451	85.0314	19.5321	155.356	65.4654	206.894	52.737	-6.07049	-72.9063	-25.0194	-92.029	-104.249	-19.2136	5.31459	75.7508	-55.3282	40.5461
WNK4	-43.4009	-38.5916	70.0247	41.6723	198.372	2.7355	-54.9283	-19.7234	-57.5566	433.762	17.4889	-13.1785	27.8968	40.2015	-20.7361	95.3563	-4.96096	-49.2678	-15.0231	25.8749	-34.4614	16.5763	-50.3454	21.7282	423.759	1.17377	120.525	113.927	-37.8278	-1.17377	-19.2935	-41.6406	-31.519	-14.2948	-32.0407	-26.9308	-28.76	67.9296	-16.4994	55.4542	14.2558	82.8949	-54.8568	-50.2815	272.511	-33.8749	4.23777	-37.3356	-18.5712
BTNL3	-4.28253	107.297	5.20291	0.929452	1.56064	-3.58269	27.7989	3.40183	2.11122	-5.37559	5.68064	5.8106	17.2307	-4.22035	5.24731	11.2568	-4.47738	0.567486	-1.71967	372.415	12.1611	-2.58707	-0.0973145	-3.52676	-5.56866	-5.44401	-0.688297	291.727	6.70206	-5.56928	21.5192	-3.44126	-5.23255	0.854274	-6.22531	23.3727	25.1957	2.38819	58.8503	-4.0487	-3.84015	0.0973145	-1.86631	-6.22531	0.196547	5.60546	-6.22531	-3.55864	-5.15434
KRT20	-16.1799	3.96125	-13.3228	-2.89246	25.3452	2430	-11.582	-3.92715	-11.6327	-14.4804	0.828623	-2.42455	3214.7	-14.1749	183.771	-15.0872	12.6609	27.4881	114.484	6354.29	19.7572	57.4944	-14.1372	-15.2804	-14.2099	-15.3986	277.282	-3.80814	-0.828623	5.46903	-4.87656	-15.2519	-3.27404	-14.1571	1.21148	-14.2067	28.7073	87.1821	3.20435	4.49786	31.5233	-13.3698	-8.33367	-14.4668	65.6988	8.46757	1.35216	-14.4021	-6.54114
CLRN3	-39.7494	127.788	-7.36946	45.0856	149.709	353.119	47.6099	160.67	-32.1708	489.623	376.959	5.81508	167.571	250.97	82.352	-38.6568	70.3697	-29.075	-13.842	173.289	239.389	63.0307	-38.7281	-33.4528	-36.4662	-28.0299	374.604	437.593	-5.81508	-25.3168	40.4013	-34.1813	-24.8581	-37.7267	26.9174	8.59394	-20.8968	188.987	172.092	295.448	67.5827	64.2226	-36.2622	-39.7494	-39.7494	-22.9892	-38.8267	-31.7494	-10.8332
C3orf70	55.497	-7.03463	-35.9059	88.5302	219.109	-19.2559	124.773	259.978	1188.26	362.266	133.191	56.9269	7.03463	-66.9817	158.178	-151.309	50.3361	454.956	-55.9823	7.14714	224.616	181.267	-185.469	-11.8632	-175.17	-52.2519	362.467	253.622	-28.2018	134.372	-132.464	-39.4494	19.2733	-195.528	244.02	-33.9077	-51.0015	83.9919	-50.9066	293.283	-79.5863	-54.4978	-117.004	95.0802	-156.686	425.343	-70.3647	18.7049	-78.9619
REP15	-13.5989	20.0382	-23.8267	-17.8549	71.5746	-18.7097	20.3472	57.2335	-10.1312	-24.8985	-16.3737	11.499	48.067	13.616	-12.664	-25.5023	0.275582	7.71332	3.40107	52.2354	41.556	63.245	-32.1776	21.5216	-40.3471	-31.5703	11.3669	19.5352	-1.0626	0.317845	23.4175	-4.99552	53.7064	24.2897	3.60001	-2.18347	-12.7327	38.5088	-6.61803	-33.2157	-12.5703	3.14829	84.7169	-4.99936	20.2974	12.5713	-20.0126	-12.2069	-0.275582
FCGBP	-839.024	-701.197	1324.72	1543.7	939.038	-912.53	422.945	16026.9	-566.408	7265.15	927.911	-2553.2	13081.7	-1501.3	14540.4	3377.81	-2420.46	2083.48	-1597.46	7989.17	7575.71	-748.446	-2469.56	353.871	-711.566	6129.55	217.566	-431.793	42992.5	-665.255	-2911.83	-1939.23	-888.139	-2847.64	3400.23	9644.06	-217.566	10168.6	1902.02	3345.7	4103.94	-2682.18	-2096.03	-2129.41	-1783.39	3480.06	11712.7	12146.3	-2185.28
FAM222A	-68.1469	-50.1079	55.5832	24.5376	337.039	81.1176	181.018	-12.0777	-57.6989	99.4744	-98.4908	-99.9688	-14.6715	-7.32165	55.5847	237.782	-68.1641	48.2476	51.739	-24.8637	-20.3125	-51.4754	-59.3219	62.8996	-89.0827	9.0943	-10.7844	-51.5264	-60.0048	206.1	-25.0375	-8.31204	0.514407	-62.9538	126.742	102.37	67.9244	157.901	28.9336	229.831	-41.8916	-13.8198	-85.7298	1.88558	27.1009	35.17	3.04514	-32.6018	-52.0597
AKR1C4	-11.5583	-9.03531	-4.96798	-8.28908	26.0812	9.22055	17.6607	20.4391	-7.10731	-11.1953	3.2655	20.6639	305.374	0.595826	30.4466	-12.1659	11.649	-7.68065	18.3485	13.8813	52.2515	-3.61958	-5.23052	-8.24771	-14.1305	0.182195	18.7011	41.2599	14.4507	-8.88357	808.67	-7.09171	-8.49455	-14.4325	2.91369	-8.53765	-0.182195	38.1512	229.628	-10.0023	8.40773	23.1944	13.3255	134.453	3.01899	-7.55666	19.6202	-4.77718	-11.16
[truncated: 13 more columns]

## Sheet: Figure1.SampleGroup
Chan-Seng-Yue et al.				Moffitt et al.
Samples	Subtype			Samples	Subtype
YX15047T	Basal			YX16347T	Classical
YX16160T	Basal			YX16132T	Classical
YX16202T	Basal			YX16128T	Classical
YX16327T	Basal			YX16057T	Classical
YX16079T	Basal			YX16147T	Classical
YX16094T	Basal			YX16062T	Classical
YX16070T	Basal			YX16113T	Classical
YX16011T	Basal			YX16155T	Classical
YX16068T	Basal			YX16139T	Classical
YX15187T	Basal			YX16120T	Classical
YX16295T	Basal			YX16127T	Classical
YX15106T	Basal			YX16335T	Classical
YX15214T	Basal			YX16153T	Classical
YX15166T	Basal			YX16222T	Classical
YX16087T	Basal			YX15263T	Classical
YX16172T	Basal			YX16224T	Classical
YX16341T	Basal			YX16144T	Classical
YX16036T	Hybrid			YX16112T	Classical
YX16155T	Hybrid			YX16227T	Classical
YX16130T	Hybrid			YX16041T	Classical
YX16343T	Hybrid			YX16177T	Classical
YX16180T	Hybrid			YX16119T	Classical
YX16203T	Hybrid			YX16166T	Classical
YX16159T	Hybrid			YX16236T	Classical
YX16194T	Hybrid			YX16218T	Classical
YX16161T	Hybrid			YX15261T	Classical
YX16207T	Hybrid			YX16178T	Classical
YX15271T	Hybrid			YX16188T	Basal
YX16135T	Hybrid			YX16341T	Basal
YX16218T	Hybrid			YX16194T	Basal
YX16224T	Hybrid			YX16202T	Basal
YX16141T	Hybrid			YX15214T	Basal
YX16113T	Hybrid			YX16070T	Basal
YX15211T	Hybrid			YX16172T	Basal
YX16075T	Hybrid			YX15187T	Basal
YX16144T	Hybrid			YX16295T	Basal
YX16158T	Hybrid			YX16094T	Basal
YX16188T	Hybrid			YX15106T	Basal
YX16132T	Hybrid			YX15166T	Basal
YX16009T	Hybrid			YX16068T	Basal
YX16119T	Classical			YX16011T	Basal
YX16041T	Classical			YX16087T	Basal
YX16227T	Classical			YX15047T	Basal
YX16112T	Classical			YX16079T	Basal
YX16153T	Classical			YX16203T	Others
YX16222T	Classical			YX16207T	Others
YX16177T	Classical			YX16135T	Others
YX16335T	Classical			YX16075T	Others
YX16127T	Classical			YX16158T	Others
YX16120T	Classical			YX15271T	Others
YX16166T	Classical			YX16180T	Others
YX15263T	Classical			YX16159T	Others
YX16062T	Classical			YX16160T	Others
YX15261T	Classical			YX16161T	Others
YX16178T	Classical			YX16009T	Others
YX16236T	Classical			YX16141T	Others
YX16139T	Classical			YX15211T	Others
YX16185T	Classical			YX16343T	Others
YX16347T	Classical			YX16036T	Others
YX16057T	Classical			YX16185T	Others
YX16128T	Classical			YX16130T	Others
YX16147T	Classical			YX16327T	Others

## Sheet: Figure1. DEGs
genename	logFC	AveExpr	t	P.Value	adj.P.Val	B
MIR205HG	5.96977	5.19626	8.74083	2.17606e-12	1.2872e-09	17.9578
CLCA2	5.56166	4.43186	8.76015	2.01617e-12	1.21419e-09	18.0314
KRT5	5.53625	6.60172	7.99285	4.23556e-11	1.43733e-08	15.0916
SERPINB13	5.0401	2.38271	9.31297	2.29466e-13	1.88683e-10	20.1267
MIR205	4.94898	3.00999	10.6617	1.27771e-15	3.90232e-12	25.1159
KRT16P6	4.54813	1.91255	7.86974	6.91678e-11	2.06817e-08	14.6178
KRT14	4.44228	4.62197	6.42412	2.15829e-08	1.7679e-06	9.07067
KRT13	4.23167	4.81369	5.47373	8.56634e-07	3.07281e-05	5.52609
CLCA4	4.19553	3.04419	7.09951	1.48862e-09	2.16498e-07	11.6526
AC019349.1	4.11588	3.75858	5.80057	2.45287e-07	1.17975e-05	6.72838
KRT4	3.91528	3.66693	6.02913	1.01232e-07	5.9868e-06	7.58055
KRT6A	3.83536	6.99437	5.75507	2.92254e-07	1.33956e-05	6.5598
PADI3	3.77631	3.72816	6.35268	2.858e-08	2.20582e-06	8.79978
CYP24A1	3.7536	4.49478	6.72411	6.60514e-09	6.75652e-07	10.2135
SCGB1A1	3.73057	2.43617	7.13664	1.2842e-09	1.93464e-07	11.7953
AP003064.2	3.64106	2.35068	7.06825	1.68573e-09	2.40261e-07	11.5325
SPRR2A	3.62399	2.04662	5.70542	3.53705e-07	1.55053e-05	6.37623
RHCG	3.53707	3.9368	7.85187	7.42716e-11	2.16034e-08	14.5491
TMEM40	3.52506	3.52271	7.80263	9.03767e-11	2.46135e-08	14.3595
PSMC1P10	3.51186	1.6302	9.92157	2.15758e-14	3.19013e-11	22.4022
IVL	3.43431	1.81901	6.27528	3.87195e-08	2.77315e-06	8.50693
LINC00964	3.42012	2.61629	9.29432	2.46825e-13	1.99127e-10	20.0564
FAT2	3.40624	6.73702	11.627	3.5098e-17	2.5012e-13	28.5541
SPRR2D	3.26454	1.48596	5.94843	1.38483e-07	7.65172e-06	7.27874
AC083841.2	3.24237	4.76788	4.51237	2.943e-05	0.000467794	2.14456
S100A7	3.2414	1.84674	5.57354	5.85909e-07	2.28163e-05	5.891
ADH7	3.23348	1.48627	5.94622	1.39677e-07	7.69626e-06	7.27047
S100A2	3.23328	5.88833	6.00007	1.13336e-07	6.51345e-06	7.47175
LY6D	3.22032	5.58942	4.3065	6.0563e-05	0.000815729	1.45962
TP63	3.20512	6.05151	8.78569	1.82272e-12	1.1295e-09	18.1287
CLDN8	3.18794	1.84361	7.29894	6.72961e-10	1.19816e-07	12.4196
ADAD2	3.18043	2.61024	9.1477	4.38409e-13	3.23198e-10	19.5028
AC009123.1	3.17692	2.33317	9.27633	2.64828e-13	2.09695e-10	19.9886
DSG3	3.08587	5.92202	4.51568	2.90862e-05	0.000464402	2.15573
NHLH2	3.01602	1.7632	6.50429	1.57399e-08	1.37069e-06	9.3753
CASP14	2.9982	2.20689	4.52979	2.76673e-05	0.000447816	2.20328
AC018695.6	2.96072	2.44228	8.20182	1.84397e-11	7.58118e-09	15.8949
RNU6-1291P	2.95962	1.28617	9.60447	7.36473e-14	8.28687e-11	21.2211
SERPINB3	2.94515	5.00663	3.85308	0.000280543	0.00262483	0.0133599
GJB6	2.94392	4.03832	5.41929	1.05294e-06	3.65434e-05	5.32798
DSC3	2.92432	5.69161	6.49541	1.6301e-08	1.40808e-06	9.3415
SPRR1B	2.82617	3.68901	3.96629	0.000192821	0.00197951	0.365821
CALML3	2.82558	1.63454	7.14922	1.22151e-09	1.88564e-07	11.8436
SERPINB11	2.82033	4.24877	3.82686	0.000305757	0.00279768	-0.0674057
CLCA4-AS1	2.80159	1.90785	6.31329	3.33593e-08	2.47206e-06	8.65063
CHP2	2.72756	2.09425	4.55257	2.55178e-05	0.000420621	2.28019
NKX1-2	2.72706	0.994442	11.9279	1.17122e-17	1.66929e-13	29.6005
AL160408.1	2.71828	1.94158	7.37736	4.92377e-10	9.48336e-08	12.7215
AL365356.3	2.69216	2.0125	7.15536	1.19202e-09	1.88075e-07	11.8672
MTRF1LP2	2.68746	1.46435	8.72228	2.34157e-12	1.33494e-09	17.887
S100A9	2.67876	7.16603	8.05312	3.33201e-11	1.20738e-08	15.3234
HES2	2.65255	4.3108	5.65135	4.35185e-07	1.81715e-05	6.17687
AL732437.1	2.65213	1.32101	6.87562	3.62329e-09	4.34e-07	10.7934
GBP6	2.6512	3.69099	6.35042	2.88348e-08	2.21748e-06	8.79122
COL4A6	2.65074	4.92284	7.81668	8.54526e-11	2.35097e-08	14.4136
GSDMC	2.63894	5.07022	7.30434	6.58635e-10	1.18327e-07	12.4404
FRMD6-AS2	2.6319	2.62607	7.65126	1.65237e-10	3.81902e-08	13.7765
CSF3	2.6005	2.25332	5.30326	1.63111e-06	5.22418e-05	4.90802
C16orf74	2.58316	5.0691	9.50952	1.06558e-13	1.11127e-10	20.8655
MIR6510	2.58097	3.67945	7.2738	7.43853e-10	1.29063e-07	12.3228
AC007003.1	2.57843	1.39696	6.13612	6.67248e-08	4.29026e-06	7.98223
IL36RN	2.57698	1.28441	6.5492	1.31854e-08	1.18441e-06	9.54621
AC068647.2	2.57143	3.45845	4.97283	5.57678e-06	0.000131949	3.73069
IL36G	2.56623	1.52909	6.33717	3.03744e-08	2.29461e-06	8.74104
AL160408.4	2.54666	1.04565	9.33643	2.09357e-13	1.79122e-10	20.215
ZFYVE9P2	2.52291	1.26169	7.50898	2.91382e-10	6.16778e-08	13.2284
AC018695.2	2.52215	2.80984	7.90241	6.0725e-11	1.9e-08	14.7436
KRT16P2	2.5186	1.81563	5.48698	8.14591e-07	2.95907e-05	5.57442
KLK13	2.51236	3.29007	4.94808	6.108e-06	0.000140952	3.64371
KRT6C	2.50441	2.55353	5.09199	3.59086e-06	9.50111e-05	4.15186
ANXA8	2.49809	5.92714	5.18137	2.575e-06	7.42418e-05	4.47034
TMPRSS11E	2.46312	3.5933	4.77213	1.16049e-05	0.000230319	3.0308
AC020658.7	2.46218	1.68733	7.50646	2.94319e-10	6.2e-08	13.2187
AL392046.2	2.46041	1.57358	6.95081	2.68828e-09	3.46221e-07	11.0816
CYP4Z2P	2.45073	2.37501	6.00736	1.1017e-07	6.37433e-06	7.49904
AC012317.2	2.44895	1.23369	5.32421	1.50748e-06	4.90167e-05	4.98361
DUSP9	2.44349	1.97994	5.99056	1.17599e-07	6.7044e-06	7.43618
AL450996.1	2.42802	1.35138	9.61019	7.20294e-14	8.28687e-11	21.2425
AQP3	2.42755	7.01053	7.58957	2.11311e-10	4.65734e-08	13.5388
AC244230.1	2.42272	5.01664	6.08168	8.25063e-08	5.06868e-06	7.77763
RNASE7	2.41126	3.54122	6.45666	1.9e-08	1.5889e-06	9.19422
MIR1910	2.40918	2.14098	8.37111	9.41141e-12	4.62544e-09	16.5443
ALDH3B2	2.38123	4.37722	4.55372	2.54138e-05	0.00041923	2.28407
PKP1	2.38117	5.86791	4.67287	1.66014e-05	0.000303611	2.68944
LPAR3	2.38046	4.294	5.8038	2.42249e-07	1.16908e-05	6.74037
ATP12A	2.37887	1.80822	5.68701	3.79589e-07	1.64609e-05	6.3083
C10orf99	2.37498	1.38917	4.51656	2.89958e-05	0.00046365	2.15869
KRT78	2.36607	1.69602	5.66256	4.16889e-07	1.76663e-05	6.21817
USH1G	2.36599	1.45903	5.69319	3.707e-07	1.61245e-05	6.33109
SERPINB4	2.3639	3.48589	3.61387	0.000608141	0.00474852	-0.710706
PGLYRP3	2.35643	1.66857	5.62544	4.80553e-07	1.96627e-05	6.08153
ANXA8L1	2.35389	6.27079	6.1321	6.778e-08	4.345e-06	7.9671
AC011374.1	2.35307	1.90252	6.91838	3.05778e-09	3.82e-07	10.9572
SCNN1B	2.34959	3.71437	5.88493	1.7709e-07	9.13389e-06	7.04195
MIR944	2.3374	1.12598	9.08098	5.69689e-13	4.1286e-10	19.2503
AL161431.1	2.31845	5.28514	5.31718	1.54794e-06	4.99537e-05	4.95821
LINC01344	2.30258	2.09374	6.17648	5.7e-08	3.77842e-06	8.13412
AL590644.1	2.29996	2.74352	5.31074	1.58589e-06	5.10613e-05	4.93498
SLITRK6	2.29715	5.63534	5.16199	2.76791e-06	7.80676e-05	4.40112
IGFL1	2.28974	1.92628	4.27398	6.77823e-05	0.00089204	1.35295
KRT15	2.28359	6.39844	5.90903	1.61326e-07	8.46379e-06	7.13171
CALML5	2.28323	1.53028	4.76275	1.20056e-05	0.000236266	2.99841
CDH26	2.27047	5.40931	8.51298	5.36104e-12	2.86534e-09	17.0876
MUCL1	2.25723	1.05737	5.9344	1.46226e-07	7.93445e-06	7.22634
PGLYRP4	2.25488	2.19349	5.40994	1.09085e-06	3.76149e-05	5.29402
NRG1	2.25029	5.39488	7.43929	3.84679e-10	7.75854e-08	12.96
SH2D5	2.2298	2.70117	6.8313	4.31971e-09	4.93856e-07	10.6236
NECTIN1	2.22812	7.80881	10.0073	1.55052e-14	2.53256e-11	22.7198
AL136131.2	2.22636	1.25195	6.83735	4.2173e-09	4.86e-07	10.6467
IL20RB-AS1	2.21716	3.92747	7.3264	6.03217e-10	1.10224e-07	12.5253
SLC6A2	2.17255	1.52608	5.4378	9.81642e-07	3.44323e-05	5.39529
SCNN1G	2.17158	3.99671	4.08564	0.000129111	0.00146008	0.743811
AL033397.1	2.16878	1.89847	3.54825	0.000748449	0.00556823	-0.904165
S100A8	2.16496	5.59813	5.32344	1.51186e-06	4.91218e-05	4.98083
LYPD3	2.15919	5.21916	5.57902	5.73799e-07	2.25087e-05	5.91107
BPIFA1	2.15534	1.17284	3.61845	0.000599349	0.00469703	-0.697121
AP003390.2	2.15504	3.39217	8.24014	1.58343e-11	7.12676e-09	16.042
AC100858.2	2.14361	0.861569	9.03442	6.8408e-13	4.87498e-10	19.0739
C12orf54	2.13171	2.184	8.02322	3.7532e-11	1.3e-08	15.2084
CSTA	2.11682	5.92656	7.78593	9.65953e-11	2.6e-08	14.2952
PLA2G4E	2.11609	2.48853	4.76361	1.19681e-05	0.000235712	3.0014
A2ML1	2.1121	5.19188	4.12099	0.000114524	0.00133416	0.856975
CAPNS2	2.11187	3.7984	8.44853	6.92207e-12	3.56595e-09	16.8409
CYP4B1	2.10924	4.05777	4.14813	0.000104418	0.00124219	0.944236
AKR1C2	2.0947	6.21737	5.45702	9.12671e-07	3.23472e-05	5.46524
LY6K	2.09073	3.1964	5.58211	5.67065e-07	2.23471e-05	5.92242
DPPA2P4	2.08973	1.95267	5.55015	6.40566e-07	2.44766e-05	5.8053
C20orf197	2.08514	3.65635	6.35505	2.83155e-08	2.18944e-06	8.80875
SBSN	2.0847	2.02681	4.20337	8.64416e-05	0.00106761	1.12282
PSG6	2.08145	2.03763	4.9572	5.90677e-06	0.000137561	3.67573
ARHGAP40	2.06772	3.57424	4.17823	9.42186e-05	0.00114514	1.04137
AC100858.1	2.06432	0.998751	6.9358	2.85338e-09	3.6311e-07	11.0241
PCP4L1	2.05191	3.18874	5.30418	1.62546e-06	5.21001e-05	4.91134
PSG1	2.04375	2.10015	4.88656	7.65222e-06	0.000168918	3.42832
AC114812.4	2.04117	2.9759	3.98441	0.0001815	0.00188684	0.42278
FAM83A-AS1	2.03091	3.84385	4.09215	0.000126298	0.00143548	0.764597
RHOV	2.01259	5.82585	6.37269	2.64202e-08	2.0728e-06	8.87558
AL160408.5	2.01135	0.969973	6.46421	1.84322e-08	1.55946e-06	9.22293
CALML3-AS1	2.00672	2.00359	5.63	4.72238e-07	1.93967e-05	6.09831
ZIC2	2.00437	3.2578	4.06195	0.000139878	0.00155026	0.66825
IRX3	2.00328	5.5312	5.60955	5.10638e-07	2.06174e-05	6.02316
AC244153.1	2.00081	3.93198	6.70812	7e-09	7.09619e-07	10.1524
LINC00885	1.99577	3.09855	4.8017	1.04244e-05	0.00021215	3.13315
OR5P3	1.99424	1.6293	5.36866	1.27494e-06	4.28082e-05	5.14436
AC012501.2	1.99263	0.908931	4.47534	3.3545e-05	0.000517445	2.02018
IP6K3	1.97492	2.47292	4.31241	5.93331e-05	0.000802329	1.47906
NCCRP1	1.97443	3.94687	4.3455	5.28841e-05	0.000732972	1.58813
RPS27AP13	1.9736	1.27145	6.85231	4e-09	4.66852e-07	10.704
BOLL	1.96478	2.87345	4.8714	8.088e-06	0.000175726	3.37542
ARL4D	1.95883	5.30865	7.5186	2.8042e-10	6e-08	13.2654
MIR6499	1.94377	1.52876	8.04899	3.38721e-11	1.21706e-08	15.3075
AL139246.1	1.94161	2.50284	5.98668	1.19383e-07	6.788e-06	7.42167
AL031848.1	1.93397	1.90658	4.62359	1.98096e-05	0.000346571	2.52116
SH3GL3	1.91818	1.70109	5.02533	4.59576e-06	0.00011438	3.91573
IL1A	1.91484	4.97724	5.50655	7.56202e-07	2.79461e-05	5.64586
RN7SL636P	1.90254	0.894516	8.03837	3.53346e-11	1.24454e-08	15.2667
AADACL2	1.90138	3.32694	5.89585	1.69764e-07	8.863e-06	7.08262
S1PR5	1.90086	4.28708	8.11108	2.64558e-11	1.0191e-08	15.5462
CYP4Z1	1.90079	3.27384	7.63987	1.72915e-10	3.91191e-08	13.7326
AC068228.2	1.89764	1.29961	6.12237	7.04043e-08	4.47968e-06	7.93049
UCN2	1.89197	3.3171	4.87294	8.04248e-06	0.000175003	3.38081
LINC02066	1.88814	1.50055	5.68379	3.84306e-07	1.66149e-05	6.29642
AADACP1	1.88789	4.87092	3.68909	0.000478153	0.00396142	-0.486148
ACP7	1.88787	2.2182	4.59169	2.21999e-05	0.000379098	2.41272
PCED1CP	1.88767	1.89069	6.90208	3.26211e-09	3.97383e-07	10.8948
SRGAP3-AS3	1.8855	3.64278	11.1736	1.87342e-16	8.90043e-13	26.9543
AL512363.1	1.88453	1.65849	7.32389	6.09292e-10	1.1086e-07	12.5156
AL139095.3	1.88304	0.875472	5.92858	1.49559e-07	8.01361e-06	7.20463
HTR7	1.87143	4.4076	6.20839	5.03107e-08	3.45334e-06	8.25442
CYP4F26P	1.86993	1.57638	4.88325	7.74538e-06	0.000170446	3.41676
HCAR2	1.86325	4.61937	5.61384	5.02347e-07	2.04176e-05	6.03889
TP53AIP1	1.85986	2.17743	7.32872	5.9767e-10	1.09679e-07	12.5342
SLC39A2	1.85936	1.75271	4.94688	6.13481e-06	0.000141332	3.63952
HCAR3	1.85834	4.22145	5.18828	2.50936e-06	7.29898e-05	4.49507
AC068647.1	1.85719	2.40835	5.36631	1.28632e-06	4.307e-05	5.13583
MIR711	1.85525	4.6446	5.52825	6.9628e-07	2.61613e-05	5.72517
FAM83A	1.84946	6.49559	3.45015	0.00101683	0.0070318	-1.18902
OR5E1P	1.84637	1.97236	4.44829	3.68996e-05	0.000557313	1.92964
AC044810.2	1.84602	2.98834	3.74011	0.000405593	0.0034859	-0.332196
COL7A1	1.84221	8.24928	5.57918	5.73446e-07	2.25087e-05	5.91166
LINC01878	1.84187	2.74353	6.3069	3.4205e-08	2.52161e-06	8.62649
AP002761.4	1.83987	4.94174	6.26393	4.04815e-08	2.861e-06	8.46401
KRT16P3	1.83771	0.978682	5.14072	2.99612e-06	8.2761e-05	4.32524
TNNT3	1.83594	3.62047	4.59266	2.21237e-05	0.000378234	2.41599
AC015802.1	1.83369	4.68403	9.92084	2.16366e-14	3.19013e-11	22.3995
AC099482.1	1.82659	1.62493	4.44424	3.74292e-05	0.000563322	1.91611
PSG7	1.82168	1.83832	4.47308	3.38132e-05	0.000520629	2.01261
RPL17P11	1.81994	2.68708	3.86122	0.000273132	0.00257862	0.0384954
AC083841.4	1.81862	1.69695	4.46686	3.45637e-05	0.000529134	1.99176
AC006262.3	1.81588	1.32853	4.2334	7.7968e-05	0.000988314	1.22042
PSG8-AS1	1.81327	1.19244	4.71235	1.44028e-05	0.000272252	2.82482
AC026333.3	1.81063	3.98961	5.19328	2.463e-06	7.20208e-05	4.51294
AC020658.6	1.80751	2.80095	7.101	1.47981e-09	2.16498e-07	11.6583
RBM17P1	1.80167	1.98532	5.71422	3.41943e-07	1.51668e-05	6.40875
AL139246.4	1.80082	2.78346	5.51138	7.42456e-07	2.75095e-05	5.66348
AC008556.1	1.79991	3.59484	5.05935	4.05252e-06	0.000103786	4.03609
LNCAROD	1.79822	2.59627	4.20894	8.48054e-05	0.00105257	1.1409
GPR87	1.79532	4.99287	3.83476	0.000297945	0.00274204	-0.0431208
AC012501.1	1.78935	0.78375	4.34028	5.38554e-05	0.000744022	1.57087
CYP4X1	1.78834	5.30498	5.75837	2.88574e-07	1.33537e-05	6.57199
AC068228.1	1.78831	3.53109	3.54468	0.0007569	0.00561282	-0.914617
AC114812.1	1.7845	3.06916	3.6424	0.000555305	0.00443477	-0.625889
HOXC13-AS	1.78156	0.840559	5.14427	2.95675e-06	8.20941e-05	4.3379
FOXL2NB	1.77651	1.25984	3.82694	0.000305679	0.00279756	-0.0671656
PSG10P	1.76841	1.42021	4.65265	1.78515e-05	0.000320578	2.62027
LNCOC1	1.76709	3.40192	5.68192	3.87071e-07	1.67007e-05	6.28953
DNAJB3	1.76488	3.11528	3.38165	0.00125585	0.00822827	-1.38474
AC114812.3	1.76098	3.21025	3.41252	0.00114221	0.00766218	-1.29687
AL353729.2	1.75816	2.20183	5.87373	1.84932e-07	9.48118e-06	7.00023
AL354766.2	1.75451	2.98009	5.42174	1.04319e-06	3.63052e-05	5.3369
AC011337.1	1.75373	4.9616	9.24311	3.01612e-13	2.34479e-10	19.8633
PLA2G4E-AS1	1.75178	1.63628	4.98848	5.26469e-06	0.000126607	3.78576
AC007540.1	1.74712	2.77293	5.96114	1.31825e-07	7.32569e-06	7.32619
AL022342.1	1.74601	2.32299	5.78882	2.5665e-07	1.21931e-05	6.6848
ST6GALNAC2	1.74533	6.08676	10.374	3.80748e-15	9.48352e-12	24.0686
PSG4	1.74111	2.31527	3.74598	0.00039795	0.00343895	-0.314386
SPINK5	1.74067	5.39781	4.99955	5.05432e-06	0.000122791	3.82476
KRT77	1.73709	0.926852	5.76369	2.82726e-07	1.31013e-05	6.59169
AC005262.1	1.72992	1.37955	6.65398	8.71724e-09	8.39486e-07	9.94564
CEACAMP10	1.72158	1.37519	4.58589	2.26638e-05	0.000385311	2.39303
AC011997.1	1.71987	1.54518	4.38538	4.60133e-05	0.000658006	1.72012
AC020658.3	1.71917	1.50806	5.82139	2.26359e-07	1.10487e-05	6.80566
AIM2	1.71628	5.24027	4.4995	3.08011e-05	0.000484902	2.10127
LINC02189	1.71429	1.65576	4.31773	5.82481e-05	0.000790658	1.49655
OR5P1P	1.71381	1.6379	4.50426	3.02865e-05	0.000479093	2.11729
TINCR	1.71276	3.07455	6.79865	4.91653e-09	5.40414e-07	10.4986
AC004784.1	1.71139	1.30016	4.5515	2.56155e-05	0.000421743	2.27656
ZNF750	1.70689	5.41084	8.76908	1.94628e-12	1.18884e-09	18.0654
AL353729.1	1.70604	2.2016	5.1417	2.98519e-06	8.2669e-05	4.32873
TNS4	1.7034	7.50295	3.73578	0.000411318	0.00352095	-0.345315
PPP4R4	1.70047	4.59889	4.62586	1.9649e-05	0.000345041	2.52891
SRGAP3-AS2	1.6989	3.50838	9.57749	8.17906e-14	8.74301e-11	21.1201
RPE65	1.69848	1.48719	3.76076	0.000379332	0.00330943	-0.26952
OR5P2	1.6974	1.67705	4.31265	5.92829e-05	0.000802157	1.47986
AL023754.1	1.6961	1.19485	4.98056	5.42035e-06	0.000129116	3.75789
UGT1A2P	1.69525	3.1691	3.75011	0.000392667	0.00340354	-0.301873
PRODH	1.69227	5.25835	5.99581	1.15227e-07	6.59555e-06	7.45581
OR8R1P	1.69214	1.65133	5.21488	2.272e-06	6.77438e-05	4.5903
ANKK1	1.69084	3.23701	5.06859	3.9162e-06	0.000101178	4.06884
AC078923.1	1.69014	2.94091	3.91825	0.00022623	0.00223038	0.215506
MIR2117HG	1.68907	1.07871	5.98372	1.20764e-07	6.85458e-06	7.41059
HOXC13	1.68169	1.19326	3.90906	0.000233229	0.00228777	0.186865
SNX18P7	1.67852	1.66789	4.21009	8.44705e-05	0.00104933	1.14464
KRT3	1.6782	1.27844	5.12916	3.12783e-06	8.56757e-05	4.28404
LHX5	1.6729	1.95234	4.65116	1.79466e-05	0.000321879	2.61521
AC114812.2	1.67118	3.93193	3.34061	0.0014236	0.00907021	-1.50074
S100A12	1.66456	1.19042	4.42607	3.98983e-05	0.000590507	1.85545
CERS3	1.664	2.55338	4.7964	1.06272e-05	0.000215049	3.11476
AC018553.2	1.66255	3.73054	5.09015	3.6154e-06	9.52479e-05	4.14534
PSG11	1.6608	1.56968	4.29852	6.22624e-05	0.000834811	1.4334
PRSS27	1.66061	3.8575	7.8244	8.28657e-11	2.33104e-08	14.4433
AC007325.2	1.65893	3.59974	4.2157	8.28583e-05	0.00103381	1.16287
AP005436.3	1.65554	1.69734	6.34979	2.89065e-08	2.219e-06	8.78882
HAL	1.64997	4.51027	5.04308	4.30393e-06	0.000108535	3.9785
PLCH2	1.64904	6.53157	5.93687	1.44832e-07	7.89267e-06	7.23557
BNC1	1.6453	2.75253	4.26228	7.05789e-05	0.000918106	1.31466
AC068633.1	1.64436	0.61976	4.32513	5.67686e-05	0.000775251	1.52093
KRT16P1	1.6413	1.04822	4.58932	2.23885e-05	0.00038122	2.40466
AC078820.1	1.6397	2.33027	4.13857	0.000107875	0.00127352	0.913461
RAB38	1.63846	5.47287	9.42585	1.47646e-13	1.43479e-10	20.5514
AC092669.1	1.63683	1.463	4.27585	6.73458e-05	0.000887661	1.35906
FST	1.63214	5.47005	5.66584	4.11681e-07	1.74977e-05	6.23026
AL731892.1	1.63123	1.07732	5.2359	2.10011e-06	6.35345e-05	4.66569
PTPRQ	1.63023	3.84904	3.3735	0.00128762	0.00839141	-1.40786
AL031597.1	1.62912	1.6352	5.63887	4.56477e-07	1.89236e-05	6.13094
OR10AB1P	1.62809	1.81635	4.42243	4.04106e-05	0.00059623	1.84334
AL355482.1	1.62798	1.41558	4.70594	1.47396e-05	0.000277026	2.80279
TP73	1.62767	5.27462	7.94625	5.09932e-11	1.65179e-08	14.9123
AC002401.4	1.62347	2.22227	4.14105	0.000106967	0.0012638	0.921446
LINC01932	1.61328	0.885552	6.37426	2.6257e-08	2.06378e-06	8.88156
SOX2	1.61025	3.74501	3.55411	0.000734763	0.00548787	-0.886982
AC007991.2	1.60963	2.84145	3.71422	0.000440985	0.003722	-0.41048
COL4A5	1.60803	7.46818	6.46351	1.84833e-08	1.55946e-06	9.22026
S100A7A	1.60763	0.644649	4.31426	5.89533e-05	0.000799215	1.48515
AKR1C5P	1.60041	2.36981	4.42295	4.03367e-05	0.000595551	1.84508
AL365356.4	1.59945	2.95767	4.77248	1.15899e-05	0.000230195	3.03203
HMGA2	1.59868	6.72147	3.46051	0.000984665	0.00685036	-1.15918
EPGN	1.59714	2.9977	5.1762	2.62514e-06	7.53328e-05	4.45185
KRT1	1.59709	1.02858	3.91572	0.000228141	0.00224662	0.207602
CAPN14	1.5942	3.13577	4.52017	2.86281e-05	0.000459835	2.17082
AC044810.3	1.59074	2.17038	3.83585	0.000296879	0.00273576	-0.0397586
AC018629.1	1.58335	4.51197	3.81544	0.000317402	0.00287836	-0.102467
TPRXL	1.58069	3.24034	4.87483	7.98729e-06	0.000174225	3.38739
BTBD11	1.57653	5.6563	5.68586	3.81272e-07	1.65004e-05	6.30405
AADACL2-AS1	1.57619	2.52684	5.06248	4.00585e-06	0.000102749	4.04718
TFAP2C	1.57457	4.51247	3.47074	0.000953842	0.0066783	-1.12965
LINC01451	1.57254	3.55442	6.71655	6.80593e-09	6.92876e-07	10.1846
AL391427.1	1.57084	3.05126	4.71194	1.44241e-05	0.000272535	2.82341
OVCH2	1.57079	3.17319	4.29854	6.22578e-05	0.000834811	1.43347
XKRX	1.57012	3.73081	5.82243	2.25455e-07	1.10285e-05	6.80952
HEPHL1	1.56992	4.41791	4.46016	3.53897e-05	0.000539847	1.96933
ANKRD18B	1.56261	3.95615	4.31403	5.89997e-05	0.000799591	1.4844
IGFL2-AS1	1.56052	4.4865	3.51088	0.000841591	0.006061	-1.0133
AC008687.3	1.55471	2.97946	3.77355	0.000363886	0.00319948	-0.23058
SH3TC2-DT	1.55351	3.10522	4.36314	4.97296e-05	0.000699683	1.64645
AC100858.3	1.54916	2.41892	6.36963	2.67391e-08	2.08253e-06	8.864
FGFR3	1.54898	7.58925	3.80143	0.000332282	0.00298481	-0.145427
AC130686.1	1.54864	2.49101	5.87516	1.83909e-07	9.45141e-06	7.00557
AC009163.1	1.54738	2.58832	4.10474	0.00012102	0.00139028	0.804888
CNTNAP3	1.53364	5.83031	6.287	3.7e-08	2.67552e-06	8.55123
IDO1	1.53289	6.04653	3.80053	0.000333258	0.00299107	-0.148177
CELSR2	1.53056	7.05383	9.9993	1.59921e-14	2.53256e-11	22.6901
ABCA12	1.52896	5.87911	4.2495	7.37594e-05	0.000948228	1.27294
WNT3A	1.52636	2.02946	4.43232	3.90311e-05	0.000581133	1.87632
TNNI2	1.52462	5.37108	3.35522	0.00136157	0.00876515	-1.45954
AL033384.1	1.5225	2.7012	4.88884	7.58859e-06	0.000167913	3.4363
TMPRSS11F	1.5214	1.60538	4.1644	9.8777e-05	0.00118938	0.996711
HAS3	1.51677	7.14151	9.34268	2.04297e-13	1.79122e-10	20.2386
NTF4	1.51579	4.26608	4.12458	0.000113134	0.00132025	0.868508
AC009271.1	1.50976	0.861653	4.0496	0.000145829	0.00160333	0.628965
RPL10P13	1.50956	1.39879	4.67591	1.64209e-05	0.000300568	2.69985
GABRA3	1.50926	1.60241	3.52608	0.000802447	0.00585713	-0.968998
DENND2C	1.50739	6.02453	7.35548	5.37219e-10	1.02546e-07	12.6373
P2RY2	1.5063	5.61676	6.25903	4.12655e-08	2.902e-06	8.44552
AC008011.2	1.4997	4.27689	4.52647	2.79956e-05	0.000451625	2.19206
IL20RB	1.49579	6.53679	7.15172	1.20941e-09	1.88126e-07	11.8532
AP002800.1	1.49436	3.60285	3.71811	0.000435491	0.00368654	-0.398752
PTPRZ1	1.49296	5.36803	3.44823	0.00102289	0.00706346	-1.19454
AC007991.4	1.49293	4.52998	3.71019	0.000446761	0.0037573	-0.422652
KRT74	1.49187	0.819807	5.06798	3.92512e-06	0.000101285	4.06666
TGM1	1.4901	4.45457	6.56833	1.22266e-08	1.10995e-06	9.61907
EPPIN	1.49003	1.10293	4.7689	1.17413e-05	0.000232481	3.01965
AL390755.1	1.48848	1.00475	4.43772	3.82979e-05	0.00057337	1.89432
AL365356.5	1.48789	2.85339	3.91683	0.000227302	0.00223888	0.211063
AC141557.2	1.47801	3.04751	5.28954	1.71745e-06	5.45576e-05	4.85855
AC142086.6	1.47754	1.92084	5.74693	3.01555e-07	1.36838e-05	6.52966
GAPDHP54	1.46963	2.29599	4.97333	5.56655e-06	0.000131791	3.73245
EYA2	1.46541	5.88454	5.74555	3.03155e-07	1.37313e-05	6.52457
RGS20	1.46258	4.04178	6.37679	2.6e-08	2.04717e-06	8.89113
Z73417.1	1.46122	1.79992	4.34073	5.37708e-05	0.000743094	1.57236
AL162233.1	1.46121	2.61548	5.801	2.44876e-07	1.1791e-05	6.72999
MYO16-AS1	1.45952	1.82549	3.82429	0.000308346	0.00281528	-0.0753168
AL136528.2	1.45946	1.36096	5.11793	3.26113e-06	8.83647e-05	4.24407
SRGAP3-AS1	1.45905	2.93123	7.81761	8.51376e-11	2.35097e-08	14.4171
KRT42P	1.45774	2.23952	3.83235	0.000300312	0.00275907	-0.0505457
AL121776.1	1.45599	3.57428	5.75564	2.91619e-07	1.33956e-05	6.56189
GJB5	1.45368	4.73679	4.01753	0.000162439	0.00173555	0.52729
SRGAP3	1.4528	6.80424	11.0507	2.96251e-16	1.15155e-12	26.5159
SFN	1.4525	7.36904	4.40794	4.25187e-05	0.000620483	1.79507
PTGES	1.44483	6.06958	5.5316	6.87466e-07	2.58528e-05	5.7374
AP005436.1	1.43988	1.76346	5.59155	5.47e-07	2.18507e-05	5.95707
LINC00184	1.43763	1.61335	4.9615	5.81411e-06	0.000135944	3.69084
SPRR2F	1.43743	0.575295	3.64024	0.000559152	0.00445966	-0.632335
PSG5	1.43159	1.98214	3.30148	0.00160303	0.00992506	-1.61042
NMRAL2P	1.43081	3.92893	4.54508	2.62059e-05	0.000428495	2.25488
AC105219.4	1.43061	3.17211	4.27323	6.7958e-05	0.000893763	1.35049
SOX15	1.42727	4.01094	6.69698	7.35392e-09	7.3467e-07	10.1098
GRHL3	1.42665	4.09411	5.16921	2.69442e-06	7.65835e-05	4.4269
DNAH11	1.42506	6.62698	5.67925	3.91056e-07	1.67879e-05	6.27968
PTHLH	1.42494	5.33563	4.33642	5.45825e-05	0.000751881	1.55816
LINC00640	1.4247	2.32151	6.46112	1.86583e-08	1.5643e-06	9.21117
PCNPP3	1.42363	0.755385	5.06514	3.96659e-06	0.000102109	4.05661
KRTDAP	1.42026	1.60601	3.83873	0.00029409	0.00271754	-0.0309021
MIR3616	1.41973	1.21659	5.03762	4.39175e-06	0.000110331	3.95917
PAK6	1.41679	5.67459	7.04104	1.87829e-09	2.62457e-07	11.428
WNT7B	1.4167	6.21623	3.8892	0.00024906	0.00240465	0.125148
A4GALT	1.41035	6.6926	8.62028	3.50508e-12	1.92141e-09	17.4978
MICALL1	1.40797	7.71239	11.7165	2.52986e-17	2.16344e-13	28.8665
HOXD13	1.40303	0.79077	3.81387	0.000319045	0.00288836	-0.107307
AL355482.2	1.40137	0.969349	5.19351	2.46091e-06	7.20208e-05	4.51375
MIR6765	1.40069	1.46337	5.21942	2.23376e-06	6.67443e-05	4.60656
AC022568.1	1.39453	0.674122	3.68557	0.000483596	0.00399413	-0.496729
ARHGAP23	1.39226	7.91983	6.48582	1.69287e-08	1.45641e-06	9.30504
CD164L2	1.39163	2.19233	3.88346	0.000253825	0.00244108	0.107346
AL034397.1	1.39141	0.710986	4.49	3.18529e-05	0.000496886	2.06936
AC005722.3	1.39052	3.02311	3.307	0.00157649	0.00980615	-1.595
AC245041.1	1.38779	5.1543	4.51707	2.8944e-05	0.00046317	2.16038
AC108199.1	1.38644	1.66471	5.75212	2.95595e-07	1.34745e-05	6.54887
CLDN16	1.38332	4.03223	5.17106	2.676e-06	7.62741e-05	4.43349
ALG1L	1.37795	3.9512	5.1236	3.19319e-06	8.69646e-05	4.26423
AC140479.7	1.37774	1.54212	3.65223	0.000538132	0.00433567	-0.596557
DSG1-AS1	1.377	1.09018	3.78894	0.000346102	0.00308112	-0.183625
CSAG3	1.3741	0.871117	3.94342	0.000208088	0.00209647	0.294123
RAPGEF3	1.37404	6.98339	7.1483	1.22599e-09	1.88564e-07	11.8401
AC068594.2	1.37298	1.43904	5.22701	2.17118e-06	6.51474e-05	4.63379
MTSS1	1.37181	8.0586	7.90722	5.95717e-11	1.88679e-08	14.7621
AC072062.1	1.36773	2.93163	4.63777	1.8829e-05	0.000334756	2.5695
LINC01503	1.36354	5.11147	7.89326	6.298e-11	1.95138e-08	14.7084
JAG2	1.36085	7.04329	8.79518	1.75575e-12	1.10401e-09	18.1648
FSCN1	1.35813	8.25056	6.97493	2.44273e-09	3.23301e-07	11.1742
PICART1	1.35791	4.27279	3.73025	0.00041874	0.00357161	-0.362052
IFNA1	1.35577	1.43075	3.35314	0.00137025	0.00880908	-1.46542
MT1X	1.35531	7.53808	4.95301	5.99828e-06	0.00013886	3.66103
KRTAP4-1	1.3544	0.948745	3.85182	0.000281713	0.00263347	0.00945409
ALOX15	1.3539	2.42992	3.63046	0.00057685	0.00456083	-0.661418
SLC10A6	1.35228	3.85891	4.27418	6.77359e-05	0.000891703	1.35359
AC074031.1	1.35188	0.962989	3.68858	0.000478943	0.00396591	-0.487692
LINC00319	1.35116	2.19858	5.0765	3.80319e-06	9.91566e-05	4.09687
HRK	1.34994	2.80719	3.58049	0.000676051	0.00516928	-0.809406
MIR9-3HG	1.34939	3.68636	4.58364	2.28467e-05	0.000387803	2.38539
CP	1.34909	8.68668	3.82545	0.000307177	0.00280827	-0.071753
MIR149	1.34798	1.49224	4.88263	7.763e-06	0.00017052	3.4146
AL109920.1	1.34637	3.50238	4.00479	0.000169531	0.00179248	0.487031
AL513123.1	1.34515	0.901382	4.72353	1.38336e-05	0.000263708	2.86326
RN7SKP96	1.34391	2.11752	4.53787	2.68856e-05	0.000437821	2.23053
UPK3B	1.34258	5.05765	4.41327	4.17306e-05	0.000611068	1.81283
RPL7AP11	1.33951	1.75196	5.10638	3.404e-06	9.15987e-05	4.203
AC011611.1	1.33893	1.0164	4.68856	1.56912e-05	0.000290067	2.74316
MIR4669	1.33764	2.19592	9.3657	1.86723e-13	1.7742e-10	20.3253
OR5P4P	1.33685	1.53995	3.48283	0.000918613	0.00647832	-1.09469
SNX31	1.33476	3.09318	4.75008	1.25685e-05	0.000244943	2.95471
HNRNPA1P33	1.33159	4.21986	4.17429	9.54939e-05	0.00115768	1.02866
C22orf23	1.33066	6.09862	11.1267	2.23056e-16	9.53742e-13	26.7874
TMPRSS11D	1.32987	4.53661	3.92188	0.000223524	0.00221237	0.226823
AL031587.5	1.32837	5.95806	10.9107	5.0027e-16	1.78255e-12	26.0143
LINC02541	1.32793	2.61526	4.45127	3.65145e-05	0.000552667	1.93961
C17orf50	1.32784	3.28925	4.06175	0.000139972	0.0015509	0.667617
AC091173.1	1.3273	0.960821	4.04773	0.00014675	0.00161139	0.623024
TFAP2A	1.32662	6.51083	5.06719	3.93664e-06	0.000101461	4.06386
ARHGEF19	1.32655	5.98141	7.11067	1.42397e-09	2.09425e-07	11.6955
LINC00942	1.32594	2.88197	3.56961	0.000699689	0.00529791	-0.841426
AC087318.1	1.32557	1.61312	3.74827	0.000395014	0.00341903	-0.307453
AL390856.1	1.32537	0.860861	4.49765	3.10029e-05	0.000487362	2.09507
AC136621.1	1.3234	0.580987	4.69967	1.50762e-05	0.000281368	2.78127
AF064858.2	1.32254	1.82121	4.73678	1.31876e-05	0.000254421	2.90886
PROM2	1.32043	7.65737	3.31066	0.00155913	0.00972504	-1.58478
AC245041.2	1.31924	6.03124	4.19405	8.92487e-05	0.00109658	1.0926
AF165147.1	1.31907	4.69278	3.85813	0.00027593	0.00259867	0.0289263
SLPI	1.31728	7.85336	3.98652	0.000180227	0.00187723	0.429407
AC018553.1	1.31669	3.53389	3.58525	0.000665949	0.00511214	-0.795374
AC026461.1	1.31119	7.23498	4.90974	7.03007e-06	0.00015746	3.50934
DISP3	1.31063	3.53709	3.57785	0.000681714	0.00519956	-0.817179
MIR4758	1.30803	4.89752	6.82318	4.46093e-09	5.03273e-07	10.5925
AL358332.1	1.30765	1.24321	5.3108	1.58553e-06	5.10613e-05	4.9352
SMILR	1.30695	2.02303	3.30512	0.00158548	0.00983829	-1.60026
LINC01523	1.3059	0.726521	4.43615	3.85093e-05	0.000575728	1.88909
NLRP10	1.30479	1.13139	3.64833	0.000544882	0.00437605	-0.608198
RAET1G	1.29532	3.294	5.20795	2.33163e-06	6.91853e-05	4.56546
CAGE1	1.29379	2.08936	5.54051	6.64539e-07	2.51677e-05	5.76999
AC004241.1	1.29273	5.27063	7.58743	2.13125e-10	4.67324e-08	13.5306
C15orf56	1.29259	3.03476	5.36419	1.29667e-06	4.3281e-05	5.12814
DRD5	1.29257	2.06561	4.51504	2.91525e-05	0.000465113	2.15356
ESPN	1.29169	5.55554	4.00211	0.000171058	0.00180328	0.478582
CNTNAP3P2	1.29117	4.30388	5.35582	1.33822e-06	4.44252e-05	5.09788
CITED4	1.29084	6.73267	4.70731	1.4667e-05	0.000275905	2.8075
AL118508.1	1.2899	3.07775	4.07521	0.000133752	0.00150143	0.710496
AC104237.3	1.28621	1.38686	4.01329	0.000164767	0.00175549	0.513882
AC110619.1	1.28338	4.4954	6.21963	4.81479e-08	3.32049e-06	8.29678
AC011611.6	1.28324	1.34889	3.58018	0.000676707	0.00517151	-0.810309
LAMA5-AS1	1.28101	5.7904	7.30628	6.5358e-10	1.17915e-07	12.4478
PLAC1	1.27693	1.65435	3.6021	0.000631313	0.00489903	-0.745581
LINC01267	1.27681	1.24344	5.43945	9.75554e-07	3.42469e-05	5.40126
MIR6814	1.27601	2.48028	5.24364	2.04012e-06	6.21307e-05	4.69347
AC142381.3	1.27184	2.3738	5.59966	5.30305e-07	2.13109e-05	5.98683
SEMA4B	1.26689	8.60981	6.77297	5.44314e-09	5.79645e-07	10.4003
ASNSP3	1.26583	1.15238	4.7923	1.07863e-05	0.000217753	3.10059
MIR6745	1.26402	0.928647	6.314	3.32657e-08	2.4694e-06	8.65334
HNRNPA1P27	1.26378	1.45758	4.37624	4.75069e-05	0.000676176	1.68982
AC020658.4	1.26243	0.748391	5.54102	6.63238e-07	2.51407e-05	5.77188
AP000676.4	1.25682	1.27146	4.84551	8.889e-06	0.000188584	3.28524
MYOSLID	1.25645	3.58486	5.98877	1.18419e-07	6.74218e-06	7.42948
AL031663.2	1.25427	0.693072	5.47314	8.58539e-07	3.07707e-05	5.52395
AL121906.2	1.253	2.71257	6.78613	5.1667e-09	5.62132e-07	10.4507
LINC00393	1.25115	0.856585	4.11653	0.000116273	0.00134841	0.842667
EGFR-AS1	1.25113	6.07334	8.18131	2.00066e-11	8.07301e-09	15.8161
TBX1	1.25072	4.75093	5.36142	1.31028e-06	4.36673e-05	5.11812
AP003390.1	1.24601	2.86229	4.58922	2.23964e-05	0.00038122	2.40433
EDARADD	1.24432	5.53138	5.98325	1.21e-07	6.85458e-06	7.40885
SLC2A9	1.24178	6.00453	9.34159	2.05175e-13	1.79122e-10	20.2345
PPIAP45	1.24019	1.45997	4.00817	0.000167619	0.00177798	0.497716
AC068594.1	1.23514	3.56822	4.24126	7.58845e-05	0.000968558	1.24606
CELSR1	1.23489	8.30764	6.96051	2.58666e-09	3.36172e-07	11.1189
BUB1B-PAK6	1.23424	5.65521	9.18564	3.77794e-13	2.83398e-10	19.6462
AC006237.1	1.23335	2.55474	3.56494	0.000710087	0.00535847	-0.855169
SOX7	1.2296	5.92659	4.38103	4.67171e-05	0.000666732	1.70572
AC005840.1	1.22946	1.68784	4.58945	2.2378e-05	0.00038121	2.40511
GDPD2	1.22872	3.71766	3.33443	0.00145059	0.00919853	-1.5181
SCAT1	1.2267	3.62342	3.86953	0.000265761	0.0025252	0.0641832
TMPRSS13	1.22668	4.81773	5.28165	1.7691e-06	5.59906e-05	4.83013
ADM	1.22565	6.52011	3.72725	0.000422815	0.00359847	-0.371113
PANX2	1.22439	4.41054	4.39126	4.50762e-05	0.00064829	1.73964
ATP5MC1P6	1.22391	2.46961	3.38416	0.00124625	0.00818169	-1.37763
HAP1	1.22378	4.04035	4.67756	1.63244e-05	0.000299057	2.70547
PLEKHG5	1.22001	6.94743	7.26714	7.63824e-10	1.31692e-07	12.2972
LAMA5	1.21941	9.40582	7.28467	7.12318e-10	1.25339e-07	12.3647
KLK9	1.21552	1.02419	3.3129	0.00154855	0.0096831	-1.57849
ARTN	1.21507	3.68097	4.29443	6.31496e-05	0.000843797	1.42
TPT1P5	1.21498	2.94361	5.15239	2.86878e-06	8.00675e-05	4.36683
RN7SL734P	1.21278	0.941657	3.88814	0.000249934	0.00241135	0.121857
EGFR	1.21263	9.00788	8.20319	1.83394e-11	7.58118e-09	15.9001
PACSIN3	1.21218	6.04393	6.74989	6e-09	6.21146e-07	10.3121
AC008687.8	1.21083	4.27748	3.40748	0.00116008	0.00775055	-1.31125
AC100810.3	1.20984	2.76294	4.87016	8.12464e-06	0.000176385	3.3711
AL583810.2	1.20969	3.14917	4.32687	5.64256e-05	0.000772293	1.52668
RN7SL441P	1.20302	2.22064	6.53465	1.4e-08	1.23876e-06	9.49082
CLDN1	1.20224	8.65984	4.30195	6.15253e-05	0.000826743	1.44468
MT2A	1.19359	8.49609	4.58119	2.30471e-05	0.000389848	2.37707
USP31	1.19245	7.72523	12.0968	6.35578e-18	1.3588e-13	30.1826
AL122125.1	1.18933	3.17417	4.82409	9.60978e-06	0.000198981	3.21081
DHRS13	1.1876	5.5669	10.3169	4.73372e-15	1.06529e-11	23.8596
SNORD1B	1.18469	2.15668	5.90052	1.66723e-07	8.72554e-06	7.10002
CR788268.1	1.18452	3.32395	4.16702	9.78977e-05	0.00118046	1.00516
NKX3-1	1.18356	4.7656	5.91027	1.6055e-07	8.44377e-06	7.13635
MT1E	1.18232	7.33343	4.45784	3.56796e-05	0.000542914	1.96158
LINC01290	1.18075	3.3486	5.43691	9.85e-07	3.45206e-05	5.39205
MT1L	1.1787	4.32696	3.75511	0.000386351	0.00335969	-0.286689
KRT9	1.17468	0.949682	3.9928	0.000176479	0.0018477	0.449198
AC007346.1	1.17091	1.44521	4.06067	0.000140482	0.00155534	0.66419
DDN	1.16996	1.82626	4.04221	0.000149502	0.00163489	0.605508
ENO1P1	1.16978	4.75599	5.4806	8.34573e-07	3.00594e-05	5.55114
AC020765.4	1.16642	1.68203	5.12147	3.21854e-06	8.73767e-05	4.25666
SEMA3F	1.16488	6.78149	6.55895	1.26881e-08	1.14214e-06	9.58331
AC087783.2	1.16366	1.29994	3.64321	0.00055387	0.00442661	-0.623473
RNA5SP371	1.16317	0.9597	4.32262	5.72668e-05	0.000779318	1.51265
AC008406.3	1.16293	2.22277	3.66213	0.000521362	0.00423057	-0.56699
AL512356.1	1.15789	5.3451	7.64338	1.70513e-10	3.87908e-08	13.7461
LINC01416	1.15787	0.656355	3.32509	0.00149237	0.00941441	-1.54435
AP001615.1	1.15625	5.12943	4.21616	8.27295e-05	0.0010325	1.16434
RIPK4	1.15579	7.18722	4.28677	6.48483e-05	0.00086042	1.39485
TOB2P1	1.15461	2.40476	4.95482	5.95853e-06	0.000138314	3.66739
AL731556.1	1.15412	2.7527	3.91469	0.000228918	0.00225324	0.204404
ESRG	1.14943	3.02065	4.73482	1.32812e-05	0.00025534	2.90212
TNC	1.14695	8.45887	3.84583	0.000287312	0.00267487	-0.00901981
AC024267.6	1.14539	5.02577	9.63448	6.55425e-14	7.78463e-11	21.3333
AC022034.3	1.14477	4.00281	4.72712	1.36558e-05	0.000260784	2.87559
CARD17	1.14316	2.6946	3.66542	0.000515892	0.00419614	-0.557137
SPDYE22P	1.14207	2.08618	5.012	4.82748e-06	0.000118288	3.86868
AL162431.1	1.14177	1.92043	4.15027	0.000103658	0.00123494	0.951135
CLCA3P	1.14142	2.65082	3.97401	0.00018792	0.00193943	0.390056
RPSAP13	1.14053	2.37283	5.01037	4.85651e-06	0.000118931	3.86294
GS1-24F4.2	1.13975	1.98981	3.74137	0.000403944	0.00347452	-0.328381
YBX1P6	1.13858	1.70504	3.80382	0.000329699	0.00296784	-0.138109
RNY3P7	1.13738	1.20843	3.73157	0.000416952	0.00355991	-0.358048
LINC01603	1.13688	0.984615	4.2808	6.62011e-05	0.00087446	1.3753
PNCK	1.1363	4.80458	3.55021	0.000743827	0.00554086	-0.898397
LINC01756	1.13528	1.58877	3.9156	0.000228225	0.00224693	0.207255
DIMT1P1	1.13413	0.582579	3.94906	0.000204222	0.00207154	0.311765
IRF6	1.13067	8.0271	5.15564	2.83421e-06	7.95702e-05	4.37844
IZUMO4	1.12713	4.53813	4.85693	8.52642e-06	0.00018265	3.32501
MIR6887	1.12514	3.20654	3.53679	0.000775903	0.00571607	-0.937697
VN1R21P	1.12409	1.32028	3.39298	0.00121298	0.00803602	-1.35257
KLC3	1.11919	5.11392	5.80508	2.41053e-07	1.16463e-05	6.74513
ANKRD20A10P	1.11837	0.931208	3.52531	0.000804391	0.00586728	-0.971249
AL139158.2	1.11811	1.35786	4.03905	0.000151101	0.00164731	0.595483
DNAH17-AS1	1.11785	2.92554	3.93996	0.000210496	0.00211326	0.2833
ADORA2B	1.11779	5.59262	5.84165	2.09335e-07	1.04078e-05	6.88092
DUOX1	1.11735	6.8934	6.01205	1.08178e-07	6.32761e-06	7.51661
AP005436.2	1.11585	2.6159	4.936	6.38486e-06	0.00014607	3.60133
AC013444.2	1.11547	4.09656	5.04918	4.208e-06	0.000106843	4.00008
S100A3	1.11539	4.12728	4.582	2.29802e-05	0.000389143	2.37984
MRGPRX3	1.11535	1.36762	4.16991	9.69352e-05	0.00116951	1.0145
HMGB3	1.11443	6.7365	6.56739	1.22722e-08	1.11172e-06	9.61548
AL356299.2	1.11373	2.55347	6.07738	8.38977e-08	5.1394e-06	7.76151
AC114737.2	1.11351	3.88317	8.32009	1.15247e-11	5.53679e-09	16.3487
SERPINB12	1.11336	0.759777	3.35124	0.00137821	0.00884162	-1.47077
AC012569.1	1.11302	3.56618	4.27664	6.71616e-05	0.000885778	1.36166
RPSAP69	1.11215	1.71761	3.9611	0.000196192	0.00200497	0.349509
RPS12P26	1.11124	5.23541	5.20349	2.37085e-06	7.0124e-05	4.54948
AC127459.1	1.11077	5.70924	10.3616	3.99231e-15	9.48352e-12	24.0231
AC004816.1	1.11014	3.82644	3.99956	0.000172528	0.00181341	0.470526
AC007346.2	1.10998	0.988421	4.63387	1.90938e-05	0.000338339	2.5562
CEACAMP7	1.10993	0.734328	4.12229	0.000114019	0.00132912	0.861151
MAST4-IT1	1.10904	1.70436	3.62432	0.000588256	0.00462643	-0.67969
AC117422.1	1.10721	2.14806	4.84758	8.822e-06	0.000187664	3.29246
AC005674.1	1.105	2.91452	5.8377	2.1255e-07	1.05554e-05	6.86625
AP000590.1	1.10495	1.98737	3.79997	0.000333871	0.00299305	-0.149899
PIR	1.10417	5.53246	7.33619	5.80148e-10	1.07385e-07	12.563
PLXNA1	1.10321	8.75694	6.93807	2.82786e-09	3.60936e-07	11.0327
LINC01564	1.10159	1.30878	3.48544	0.000911171	0.00644497	-1.08714
KYNU	1.10086	7.57771	6.04853	9.38708e-08	5.62147e-06	7.65328
BAALC	1.10064	5.12734	4.13137	0.000110551	0.00129757	0.890319
ALG1L3P	1.09964	0.696248	3.85331	0.000280336	0.00262403	0.0140542
MIR2117	1.09955	0.499791	5.24882	2.00091e-06	6.1198e-05	4.71208
SYTL1	1.09952	7.28249	6.78824	5.12361e-09	5.59e-07	10.4588
ZNF385A	1.09871	6.96802	7.50374	2.97524e-10	6.23604e-08	13.2082
TG	1.0978	5.15838	5.93147	1.47892e-07	7.97336e-06	7.21543
AP002761.1	1.09751	1.00249	4.74444	1.28278e-05	0.000248635	2.93524
PPP4R1-AS1	1.09702	1.90531	5.15332	2.85881e-06	7.98985e-05	4.37017
AC005840.2	1.09699	4.13067	5.8622	1.9336e-07	9.83377e-06	6.95733
AC069360.1	1.09683	2.69556	4.26338	7.03095e-05	0.000915715	1.31829
KRT18P8	1.09552	0.580195	4.98255	5.38092e-06	0.000128607	3.76488
FDPSP7	1.09506	4.7437	8.29937	1.25134e-11	5.87963e-09	16.2693
RN7SL12P	1.0949	2.06789	3.3707	0.00129868	0.00844807	-1.41578
AC025458.1	1.09398	2.09644	4.83868	9.11278e-06	0.000191761	3.26151
AL021392.1	1.09376	4.13376	4.53408	2.72498e-05	0.000442854	2.21773
CTSV	1.09062	4.88391	3.44896	0.00102058	0.00705088	-1.19243
AL590652.1	1.08887	3.5625	5.03172	4.48856e-06	0.000112432	3.93831
RPL7AP66	1.0884	1.39843	3.77304	0.000364482	0.0032034	-0.232113
AL121906.1	1.08672	1.46002	4.73819	1.31204e-05	0.000253388	2.91373
ARHGEF19-AS1	1.08485	4.07857	6.40864	2.29378e-08	1.86812e-06	9.01193
AP001642.1	1.08223	2.81483	5.0912	3.60143e-06	9.51962e-05	4.14904
AP002008.3	1.08201	1.05133	4.11936	0.000115159	0.00133949	0.851755
C17orf53	1.08156	4.74911	7.13648	1.285e-09	1.93464e-07	11.7947
LINC02599	1.08	2.4684	4.50406	3.03078e-05	0.000479253	2.11662
MRPL42P6	1.0792	1.16626	3.65807	0.000528175	0.00426994	-0.579116
AL139008.1	1.07896	0.763038	3.74576	0.000398238	0.00344067	-0.315063
GNA15	1.07743	6.6427	5.14302	2.97059e-06	8.23711e-05	4.33343
AC127459.3	1.07704	3.94979	7.72945	1.20988e-10	3.1e-08	14.0776
GPC1	1.07632	8.05446	5.48041	8.35179e-07	3.00594e-05	5.55045
TINAGL1	1.07569	8.49585	4.54321	2.63811e-05	0.0004307	2.24854
LINC00519	1.07281	2.46094	3.97709	0.000185994	0.0019256	0.399755
AP000942.1	1.07234	0.996246	3.81821	0.000314542	0.00285788	-0.0939769
MIR6730	1.07179	3.08669	5.1161	3.28341e-06	8.88558e-05	4.23755
CNFN	1.07128	2.90967	4.87636	7.94283e-06	0.000173541	3.39272
AL031587.3	1.07127	1.95467	4.16226	9.95013e-05	0.00119583	0.989806
AC005863.1	1.07033	0.560074	3.33498	0.00144816	0.00918838	-1.51656
AC022507.1	1.07007	1.12324	3.68533	0.000483971	0.00399568	-0.497452
WDR86-AS1	1.06942	3.70117	4.30073	6.17875e-05	0.000830006	1.44065
AC133540.1	1.06795	3.35709	4.71308	1.4365e-05	0.000271898	2.82733
KIF18B	1.0644	5.81052	6.01027	1.08932e-07	6.33755e-06	7.50992
LINC01395	1.06436	1.21209	3.40966	0.00115231	0.00771476	-1.30502
AC010096.1	1.06315	0.684862	3.87161	0.000263949	0.00251357	0.0706077
CNGB1	1.06191	2.74476	3.54666	0.00075219	0.00558662	-0.908807
IFITM10	1.06137	5.92219	5.51301	7.37867e-07	2.73869e-05	5.66944
AC004241.4	1.06116	2.80759	5.25242	1.97413e-06	6.07765e-05	4.72499
MIR4479	1.06088	1.8838	4.86762	8.20041e-06	0.000177626	3.36224
PHEX	1.05978	4.08275	4.40306	4.3252e-05	0.000629036	1.77885
KRT18P44	1.05707	0.821442	4.01846	0.00016193	0.00173138	0.53025
RPL5P2	1.05606	0.549245	4.39668	4.42295e-05	0.000639393	1.75764
AL139398.1	1.05519	2.67726	4.21165	8.40213e-05	0.00104496	1.14968
NTN5	1.0525	3.17523	4.6836	1.59734e-05	0.000294139	2.72618
AC126773.3	1.05248	3.23715	3.90329	0.000237728	0.0023202	0.168906
GPR153	1.0512	6.95071	4.42011	4.0742e-05	0.000600045	1.83559
LINC02560	1.05053	1.17649	3.43905	0.00105238	0.00720773	-1.22091
AC066616.1	1.05021	0.727692	3.64401	0.000552446	0.00441854	-0.62107
AC092162.3	1.04946	1.15325	4.0028	0.000170662	0.00179999	0.480765
AC022034.1	1.04792	5.3674	4.53711	2.69583e-05	0.000438283	2.22796
BCAR3	1.04759	7.41084	5.58375	5.63517e-07	2.22656e-05	5.92845
AC010307.4	1.04704	0.623733	4.29943	6.20667e-05	0.00083271	1.43638
TMSB4XP6	1.04652	1.27143	3.71484	0.000440104	0.0037174	-0.40861
SIK1B	1.04635	6.67625	3.63745	0.000564142	0.00448587	-0.640628
AL732372.3	1.04567	3.97334	6.99528	2.25298e-09	3.05818e-07	11.2523
AC087392.2	1.04496	3.44528	4.33134	5.55561e-05	0.000763078	1.5414
PPL	1.0423	8.51095	4.03297	0.000154224	0.0016696	0.576194
AL391244.1	1.04107	3.0763	4.54609	2.61125e-05	0.000427622	2.25828
LINC00928	1.03871	0.529523	4.99575	5.12543e-06	0.000124056	3.81139
AC120042.2	1.03773	0.781667	4.58299	2.28993e-05	0.000388389	2.3832
MIR6846	1.03654	0.782738	4.94197	6.24641e-06	0.000143594	3.62229
RBM17P2	1.03634	2.86177	3.98179	0.000183099	0.00189931	0.414521
AC027237.1	1.03613	1.99287	3.93955	0.000210781	0.00211429	0.282025
FDPSP2	1.03569	3.82572	6.97403	2.45147e-09	3.23301e-07	11.1707
THBD	1.03523	7.41132	4.6871	1.57737e-05	0.000290962	2.73817
MIR6783	1.03509	1.2136	4.54589	2.61309e-05	0.000427759	2.25761
SNAI2	1.03489	7.31855	5.22991	2.14774e-06	6.46258e-05	4.64419
CNTNAP3B	1.03475	6.11647	4.09488	0.000125137	0.00142531	0.773316
NRARP	1.03426	6.09536	5.39481	1.15507e-06	3.95425e-05	5.23912
LINC00396	1.034	0.573896	5.18866	2.50582e-06	7.2988e-05	4.49642
ABCC5-AS1	1.0334	2.90288	4.49932	3.08204e-05	0.000485027	2.10068
GGT3P	1.03307	0.93487	3.44064	0.00104721	0.00718159	-1.21634
KRT18P18	1.0321	1.40399	4.74105	1.29859e-05	0.000251358	2.92356
AC114737.1	1.02827	4.43536	7.6788	1.48054e-10	3.57656e-08	13.8826
MIR6870	1.02804	3.49775	4.47823	3.32047e-05	0.000514035	2.02987
AL133353.1	1.026	1.57841	4.95165	6.02836e-06	0.000139405	3.65625
AC000089.1	1.0259	3.52672	3.86972	0.000265594	0.0025252	0.0647747
AC078882.1	1.02483	0.648113	3.67537	0.000499696	0.00409624	-0.527335
PPIAP54	1.02451	1.1946	4.06094	0.000140353	0.00155432	0.665051
TROAP	1.02245	5.3072	5.10758	3.389e-06	9.13088e-05	4.20724
BNIPL	1.02199	3.93983	5.89211	1.72238e-07	8.94843e-06	7.06869
AC010605.1	1.02167	3.1256	3.72938	0.000419915	0.00357949	-0.364675
BAIAP2	1.02143	7.21516	6.43344	2.0806e-08	1.72074e-06	9.10604
FUCA1P1	1.0205	0.965729	4.00606	0.000168808	0.00178616	0.491058
DDIT4	1.01902	9.086	4.14742	0.00010467	0.00124422	0.94196
AC026401.3	1.01626	5.30418	6.53186	1.4119e-08	1.2499e-06	9.48018
MIR6504	1.01626	2.64153	5.32895	1.48084e-06	4.82605e-05	5.00072
NDUFB1P1	1.01625	0.772412	4.70806	1.46273e-05	0.000275521	2.81008
MAPK15	1.01532	5.42228	3.63785	0.000563424	0.00448254	-0.639438
AL627309.6	1.01478	3.20776	3.54006	0.000767988	0.00566948	-0.928154
MIR6787	1.0144	2.21363	3.88149	0.000255488	0.00245212	0.101208
ID1	1.01431	7.72794	4.81421	9.96141e-06	0.000204676	3.17651
LINC01752	1.01349	2.53303	3.9073	0.000234589	0.002299	0.181401
LINC01226	1.01314	6.33572	4.4026	4.33205e-05	0.000629606	1.77734
HES5	1.01309	2.2693	3.40794	0.00115842	0.00774435	-1.30993
AC022364.2	1.01303	1.04576	3.59081	0.000654318	0.00503824	-0.778951
GPR157	1.01282	6.39799	6.04975	9.34256e-08	5.60265e-06	7.65786
PTPRU	1.01107	7.79492	5.36893	1.27366e-06	4.28082e-05	5.14532
AL050403.2	1.01085	5.95167	5.38454	1.20076e-06	4.07801e-05	5.20188
FAM86JP	1.01063	4.37889	6.00521	1.11094e-07	6.4095e-06	7.49099
C7orf65	1.01029	0.631802	3.87504	0.000260981	0.0024904	0.0812282
UBE2V1P13	1.01017	1.47152	3.89065	0.000247872	0.00239514	0.129643
AL096829.1	1.00835	0.913957	3.58483	0.000666828	0.00511526	-0.796604
PCNAP1	1.00831	1.5271	3.35216	0.00137438	0.00882101	-1.4682
AC026904.1	1.00827	0.819185	4.57303	2.3727e-05	0.000397694	2.34941
RPL21P1	1.00673	2.8517	6.05176	9.27e-08	5.56695e-06	7.66538
AC093865.1	1.00591	3.3322	4.89392	7.44908e-06	0.000165459	3.45403
PTPN13	1.00404	8.26928	5.79705	2.48636e-07	1.1905e-05	6.71533
SNORA36A	1.00251	1.95917	4.97402	5.55245e-06	0.000131603	3.73487
SUCLG2P2	1.00166	1.6587	3.70827	0.000449533	0.00377403	-0.428437
NNAT	1.00108	5.70764	7.72793	1.21723e-10	3.1e-08	14.0718
ADORA2BP1	1.00102	1.29512	4.19624	8.85824e-05	0.00108902	1.09969
SLC37A2	0.998012	7.02441	5.19713	2.42783e-06	7.13907e-05	4.52672
SP6	0.997427	5.03327	3.52061	0.000816334	0.00591886	-0.984959
DDX12P	0.996862	5.19389	6.60177	1.07147e-08	1.00174e-06	9.74648
RNU6ATAC18P	0.996152	2.74515	5.24682	2.016e-06	6.16157e-05	4.70487
CDC45	0.996084	5.0576	5.47086	8.66e-07	3.096e-05	5.51565
RN7SL284P	0.995604	2.29489	5.08777	3.64757e-06	9.5918e-05	4.13686
AL109613.1	0.995334	6.00697	6.0593	9e-08	5.42869e-06	7.69368
AC132938.2	0.994865	1.7292	4.20024	8.73744e-05	0.00107633	1.11267
AC005264.1	0.99354	4.91786	4.98408	5.35065e-06	0.000128242	3.77027
AL592301.1	0.993108	4.13526	5.87981	1.80631e-07	9.29415e-06	7.02288
DDIT4-AS1	0.992568	8.66669	4.05574	0.000142841	0.00157819	0.648486
ITGA3	0.992229	9.41252	3.90506	0.000236334	0.0023124	0.174433
MIR4452	0.991979	1.08125	3.81393	0.00031898	0.00288836	-0.107117
BAALC-AS2	0.991537	1.46173	3.65602	0.000531644	0.00429312	-0.585231
AL645608.7	0.991508	4.68781	4.63477	1.90325e-05	0.000337533	2.55926
ELOCP21	0.990692	1.60469	3.67241	0.000504458	0.00412736	-0.536197
CDT1	0.990392	5.79843	6.25544	4.18499e-08	2.93829e-06	8.43195
ATP6V1B1	0.989874	4.23401	4.25843	7.15222e-05	0.000927617	1.30209
AC017002.2	0.989119	0.991044	3.87813	0.000258332	0.00247164	0.0908097
RPL12P1	0.988411	1.85448	4.28422	6.54231e-05	0.000866592	1.3865
ESPL1	0.98812	5.8325	6.20837	5.03165e-08	3.45334e-06	8.25431
DLK2	0.987753	4.78854	6.80743	4.74845e-09	5.27362e-07	10.5322
TRIM7	0.987615	5.74271	3.77233	0.000365326	0.0032095	-0.23428
Z83844.2	0.986733	6.16405	7.14844	1.22528e-09	1.88564e-07	11.8407
AC010608.1	0.985659	0.770619	3.41094	0.00114777	0.007691	-1.30137
AC118345.1	0.985548	0.924353	3.32702	0.00148364	0.00936483	-1.53893
MEAK7	0.984322	7.32079	7.95916	4.8438e-11	1.59316e-08	14.962
CBX2	0.98299	4.98035	4.37593	4.75582e-05	0.000676478	1.68879
KLK14	0.981779	2.45984	3.85559	0.000278237	0.0026124	0.0211074
AL050404.1	0.980916	2.75861	3.37244	0.00129178	0.00841341	-1.41085
AL391704.1	0.980762	0.634215	3.52646	0.000801481	0.00585243	-0.967877
AC017048.2	0.980302	1.00538	3.79851	0.000335465	0.00300519	-0.154364
BMP7-AS1	0.980036	0.83129	3.51198	0.000838682	0.00604728	-1.01008
CEACAMP8	0.979813	0.611811	3.70704	0.000451317	0.0037851	-0.43214
LINC01732	0.979757	0.939703	3.48563	0.00091064	0.00644228	-1.08659
AC114737.3	0.979535	5.09917	8.25533	1.49067e-11	6.78066e-09	16.1003
DOCK9-DT	0.979127	3.04948	5.26857	1.85811e-06	5.82472e-05	4.78306
RAET1E	0.978701	3.59504	3.84713	0.000286083	0.00266565	-0.00499498
GINS1	0.977016	5.59292	6.009	1.0947e-07	6.35969e-06	7.50518
LINC00313	0.97635	3.03142	3.51199	0.000838658	0.00604728	-1.01005
TNFRSF25	0.97548	6.19919	5.57271	5.87763e-07	2.28469e-05	5.88796
PORCN	0.974403	5.564	5.93674	1.44903e-07	7.89267e-06	7.23509
LINC01607	0.973684	1.97845	4.17354	9.57405e-05	0.00116001	1.02622
MIR6749	0.973398	1.55804	3.8192	0.000313525	0.00285106	-0.0909383
ADRB2	0.973107	5.40033	4.71249	1.43954e-05	0.000272233	2.82531
CDC25B	0.971889	7.59392	6.06305	8.87151e-08	5.37677e-06	7.70771
AC145423.3	0.971242	3.6353	7.8559	7.30879e-11	2.14047e-08	14.5646
AC025176.1	0.97082	1.57801	3.40782	0.00115886	0.00774472	-1.31028
MIR4690	0.970495	1.79471	4.02796	0.000156842	0.00169222	0.560332
AC010768.2	0.968741	4.1999	6.29975	3.51788e-08	2.57434e-06	8.59941
AC036164.1	0.967697	3.39056	4.28158	6.60226e-05	0.000872641	1.37786
AC080023.1	0.967615	2.96084	4.39229	4.49137e-05	0.000646824	1.74307
SNX18P8	0.96696	1.00907	3.72892	0.000420548	0.00358132	-0.366084
SH3PXD2A-AS1	0.966888	5.60823	3.56489	0.000710193	0.00535847	-0.855308
AC022165.1	0.9668	5.20202	6.89939	3.29716e-09	4.00511e-07	10.8845
ZNF519P3	0.966126	0.570402	3.55869	0.000724232	0.00542895	-0.873539
DLG1-AS1	0.965703	4.06809	6.17808	5.66419e-08	3.76071e-06	8.14015
LSM3P2	0.965658	2.04191	3.55436	0.000734189	0.00548627	-0.886254
AC010519.1	0.965575	1.70664	4.39261	4.48641e-05	0.000646327	1.74412
ERVMER34-1	0.962914	4.44623	3.88231	0.000254796	0.00244712	0.103758
AL109614.1	0.961444	4.75189	7.66651	1.55488e-10	3.67313e-08	13.8352
KREMEN2	0.96133	3.94626	4.41727	4.11494e-05	0.00060442	1.82614
AC025423.3	0.96105	1.25587	3.57417	0.000689699	0.00524736	-0.828029
GNLY	0.960939	4.99493	3.7833	0.000352521	0.00312719	-0.200846
AC114489.1	0.960927	0.794425	3.77595	0.000361058	0.00318311	-0.223268
ARHGEF4	0.960065	6.68564	3.36494	0.00132176	0.00857078	-1.43208
AC004158.1	0.959825	3.89009	4.14513	0.000105492	0.00125101	0.934561
AC074133.1	0.958992	0.593314	4.39338	4.47425e-05	0.000645227	1.74669
AC134043.1	0.958775	1.32069	3.87514	0.000260892	0.0024904	0.0815498
AC138028.1	0.958377	4.26985	6.22031	4.8e-08	3.32049e-06	8.29936
AL355338.1	0.956617	4.23319	6.39226	2.44638e-08	1.95518e-06	8.94979
LINC00592	0.955701	1.43386	3.37477	0.00128262	0.00836523	-1.40427
GRHL1	0.955648	6.46712	3.69004	0.000476706	0.00395173	-0.483315
HES4	0.954538	6.41621	5.83084	2.18254e-07	1.07637e-05	6.84076
DCAF13P1	0.954286	0.703884	3.93634	0.000213044	0.00213084	0.271982
TEDC2	0.954239	4.16342	6.19459	5.3102e-08	3.58694e-06	8.20236
ARL4AP1	0.953515	3.38486	4.51132	2.95394e-05	0.000469359	2.14103
AC138409.1	0.951494	6.68926	4.64269	1.84998e-05	0.00033014	2.5863
TMEM88B	0.95075	1.63716	3.35876	0.00134696	0.00869598	-1.44956
ANKRD65	0.950305	5.66942	4.03344	0.00015398	0.00166869	0.577688
AC008443.6	0.948534	3.93239	3.43963	0.0010505	0.00719712	-1.21925
AC100860.1	0.948079	0.719322	3.72458	0.000426486	0.00362323	-0.379204
TM4SF19	0.948034	4.26604	3.93445	0.000214391	0.0021418	0.266054
DSP	0.947249	9.82374	4.32276	5.72382e-05	0.000779318	1.51313
ZP3	0.946859	4.55178	5.34882	1.37405e-06	4.52094e-05	5.07252
MTCO3P5	0.945865	0.942864	3.45232	0.00101001	0.00700052	-1.18278
SRD5A1	0.945603	6.95676	6.80357	4.82154e-09	5.34092e-07	10.5174
ATP6V1B1-AS1	0.942039	2.60882	3.89765	0.000242203	0.00235099	0.15138
DGCR6	0.942022	4.35274	6.30965	3.38383e-08	2.49889e-06	8.63688
LINC01038	0.939819	0.512077	5.13004	3.11755e-06	8.54488e-05	4.28719
AL627309.7	0.939563	2.66498	3.31741	0.00152754	0.00957413	-1.56587
AL589765.2	0.939141	1.18941	3.71742	0.000436454	0.00369205	-0.400818
FSTL4	0.939106	4.1701	3.38522	0.00124221	0.00816273	-1.37462
RN7SL464P	0.937157	0.634254	4.11196	0.000118093	0.00136544	0.828005
AC093083.1	0.936317	0.894215	3.32381	0.00149816	0.00943977	-1.54793
CHCHD2P11	0.934769	2.84353	3.83538	0.000297334	0.0027376	-0.0411954
CROT	0.934463	6.75121	7.19296	1e-09	1.67491e-07	12.0119
PLEKHN1	0.934274	5.6353	4.75706	1.22552e-05	0.000239711	2.97879
MIR661	0.932841	3.15672	3.70278	0.000457547	0.00382479	-0.444962
AC063961.1	0.932644	2.63768	3.92199	0.000223439	0.00221204	0.227181
FMO9P	0.93255	0.680229	3.41916	0.00111908	0.0075461	-1.2779
PERM1	0.932425	4.36252	4.43203	3.90712e-05	0.000581133	1.87534
Z99916.1	0.931998	1.20818	3.72692	0.000423275	0.00360096	-0.372132
PPP1R13L	0.929512	7.82885	5.51481	7.32819e-07	2.72469e-05	5.67603
AC013391.2	0.927542	0.900136	3.8522	0.000281364	0.00263078	0.010616
AC005237.2	0.927138	1.07524	3.32861	0.00147648	0.0093279	-1.53446
RN7SL413P	0.926694	2.67497	4.42879	3.9518e-05	0.000586298	1.86455
AC093019.1	0.926459	1.95658	3.94117	0.000209651	0.00210723	0.287083
GNB1L	0.925572	5.8441	6.66057	8.49302e-09	8.21594e-07	9.9708
AP001205.1	0.925424	0.556343	4.14584	0.000105237	0.00124958	0.936852
PBK	0.925058	5.10061	3.71227	0.000443772	0.00373593	-0.416373
NHLH1	0.924358	1.74345	4.16313	9.9207e-05	0.00119355	0.992605
IER5	0.924216	7.44841	7.81661	8.54763e-11	2.35097e-08	14.4133
AC003975.1	0.92224	1.63888	3.84146	0.000291462	0.00270157	-0.0224798
CDH3	0.921836	7.79049	3.986	0.000180539	0.00187959	0.42778
POLQ	0.921754	6.34851	5.0265	4.57594e-06	0.000114086	3.91987
FBXO27	0.921575	4.73822	3.50972	0.000844639	0.00607579	-1.01666
GJD3	0.921429	4.57108	6.61082	1.03384e-08	9.73681e-07	9.78099
FOXCUT	0.921107	1.50187	3.82354	0.000309104	0.00281986	-0.0776193
AC092135.2	0.920482	3.9025	5.51036	7.45329e-07	2.7592e-05	5.65977
AC010536.2	0.92044	3.66749	4.17614	9.4894e-05	0.00115172	1.03461
ORC1	0.9196	4.89926	5.56155	6.1332e-07	2.36652e-05	5.84706
AC017104.3	0.919327	1.92571	3.71271	0.00044314	0.00373282	-0.415039
C7orf61	0.919263	3.05068	4.76143	1.20629e-05	0.000237252	2.99387
SH3BP1	0.918947	7.25574	7.70901	1.31257e-10	3.3e-08	13.9989
PPIAP91	0.918843	3.62363	5.92887	1.49391e-07	8.01361e-06	7.20572
BX324167.1	0.918771	1.81301	3.77517	0.000361972	0.0031892	-0.225638
BLCAP	0.916226	7.90487	8.214	1.75679e-11	7.47143e-09	15.9416
AC092611.3	0.915189	4.51177	4.315	5.88027e-05	0.000797679	1.48757
JAG1	0.914897	9.15971	5.04859	4.2171e-06	0.000106889	3.998
AC012640.2	0.914572	2.90566	4.64613	1.82737e-05	0.000326923	2.59801
AC087761.1	0.914489	1.77389	3.89811	0.000241835	0.00234941	0.15281
RNF207	0.91414	7.15898	6.95833	2.60919e-09	3.38072e-07	11.1105
AC092135.3	0.912639	5.35595	7.0335	1.93544e-09	2.67487e-07	11.399
MIR328	0.912409	1.97895	4.58947	2.23767e-05	0.00038121	2.40517
FP236315.1	0.912349	1.6884	3.30274	0.00159695	0.00989429	-1.60691
RNU6-33P	0.912137	1.08626	3.35977	0.00134282	0.00867448	-1.44671
AC068831.6	0.91197	0.680098	4.42995	3.93584e-05	0.000584336	1.86839
TM4SF19-AS1	0.911625	4.1127	4.35295	5.15287e-05	0.000716975	1.61274
P2RY6	0.911374	5.27666	4.91845	6.80923e-06	0.000153722	3.53984
AC129510.2	0.90978	1.90212	4.36226	4.9883e-05	0.000701149	1.64352
AC103957.2	0.909472	0.634672	3.6514	0.000539561	0.004345	-0.599034
MIR1238	0.908895	1.32989	4.30412	6.10638e-05	0.000821317	1.45182
SPIN4	0.907779	6.25241	5.58442	5.62075e-07	2.22656e-05	5.93091
KARSP1	0.907777	3.39187	5.42306	1.038e-06	3.62496e-05	5.34167
TRIP13	0.907114	5.79259	6.1425	6.50846e-08	4.22289e-06	8.00622
RNU6-430P	0.906795	2.63869	4.5821	2.2972e-05	0.000389143	2.38018
AC026401.2	0.906538	3.38168	4.54995	2.57572e-05	0.000423587	2.27131
AC073530.2	0.906457	2.31423	3.89267	0.000246219	0.00238187	0.135927
AC126696.2	0.906192	4.85352	4.23042	7.87718e-05	0.000997076	1.21072
AL138789.1	0.905223	3.86343	3.41677	0.00112733	0.0075889	-1.28471
MIR6854	0.905157	2.02301	3.84516	0.000287944	0.00267883	-0.0110815
KLHL31	0.904539	4.132	4.11747	0.000115904	0.00134632	0.845669
NIPAL4	0.903914	4.60659	3.74694	0.000396716	0.00343099	-0.311479
AL355607.1	0.90321	0.69045	3.76886	0.000369479	0.003238	-0.244869
SPAG17	0.902855	6.15164	4.68743	1.57551e-05	0.000290746	2.73929
HEY1	0.902574	5.73442	5.07108	3.8803e-06	0.000100493	4.07765
ENO1-AS1	0.901206	2.05917	5.05048	4.18767e-06	0.000106455	4.0047
LINC02579	0.901147	1.10768	3.59127	0.000653363	0.00503542	-0.777589
MIR4663	0.900994	0.806224	4.27894	6.663e-05	0.000879581	1.36918
AC007325.4	0.900851	2.7583	3.69406	0.000470584	0.00391159	-0.471231
MKI67P1	0.899333	1.36638	3.53665	0.000776257	0.00571691	-0.938122
AC027627.1	0.89915	2.11498	3.32107	0.00151069	0.00949217	-1.55562
DUSP7	0.89901	7.1612	7.23483	8.68734e-10	1.44534e-07	12.1729
AC025031.2	0.898513	4.24047	5.48663	8.15688e-07	2.95907e-05	5.57313
AC022079.2	0.898345	2.42338	3.44763	0.00102481	0.00707209	-1.19627
MIR664B	0.895764	1.64155	4.58344	2.28632e-05	0.000387931	2.3847
MIR4316	0.895079	1.94251	3.44073	0.00104693	0.00718159	-1.21609
RF00423	0.89412	0.892199	3.31011	0.00156171	0.00973264	-1.58631
CENPUP2	0.893103	3.30822	3.84045	0.000292436	0.00270737	-0.0256091
CORT	0.892719	3.08551	5.15372	2.85459e-06	7.98798e-05	4.37158
LINC01699	0.89263	0.623576	3.65825	0.000527875	0.00426921	-0.578586
MIR219A2	0.892186	1.2571	3.73752	0.000409003	0.00350497	-0.340031
MAP1LC3B2	0.891979	1.44049	3.33728	0.00143807	0.00913929	-1.51009
HIST1H2BF	0.891272	6.32794	4.21847	8.20755e-05	0.00102674	1.17185
AC025754.1	0.890786	5.3721	5.36891	1.27375e-06	4.28082e-05	5.14525
CYP26B1	0.890681	4.6209	3.57487	0.000688177	0.00524137	-0.82597
RCC2P4	0.89022	3.03854	5.00342	4.98273e-06	0.000121328	3.8384
ICAM4	0.890007	2.76353	2.9639	0.00431391	0.0207789	-2.5182
AL353593.3	0.889976	3.9613	4.56981	2.40004e-05	0.00040149	2.33851
TFAP2A-AS1	0.889914	3.83064	3.82581	0.000306809	0.0028055	-0.0706274
AC092139.2	0.889704	5.68116	6.1207	7.08638e-08	4.50222e-06	7.92422
ABHD17AP3	0.889576	1.89787	3.58076	0.000675477	0.00516674	-0.808614
FAM84A	0.889187	6.47513	3.3841	0.00124646	0.0081818	-1.37779
C10orf91	0.888318	2.50116	3.56894	0.000701184	0.00530641	-0.843415
AC128709.2	0.88735	0.678443	4.03586	0.00015273	0.00165852	0.585375
SNORA71C	0.886892	3.15943	4.85095	8.7143e-06	0.000185561	3.3042
AC004678.2	0.886888	2.62235	4.96753	5.68651e-06	0.000133596	3.71206
CDCA5	0.886758	5.54036	5.05381	4.13652e-06	0.000105342	4.01646
SNORD14C	0.886648	3.68661	3.98709	0.000179879	0.00187455	0.431227
AC008132.2	0.886573	0.59725	3.83432	0.000298378	0.00274544	-0.0444845
RNU6-1161P	0.885095	1.70668	3.31627	0.00153283	0.00960165	-1.56907
RNU6-1266P	0.884762	1.47953	3.8314	0.000301245	0.00276409	-0.0534581
AP003393.1	0.884744	0.768293	3.41598	0.00113008	0.00760108	-1.28697
AURKB	0.884114	4.9971	4.69606	1.52734e-05	0.000284062	2.76888
ELOA2	0.883111	2.83344	3.91864	0.000225941	0.00222907	0.216709
MIR4673	0.881798	2.46639	4.47196	3.39471e-05	0.000522126	2.00886
SLC7A5	0.881499	7.53281	4.1411	0.000106949	0.0012638	0.921607
FAM160A1	0.881144	6.82366	4.39875	4.39089e-05	0.00063621	1.76454
RN7SL515P	0.880766	1.37283	4.10343	0.000121559	0.00139496	0.800692
TMIE	0.879635	2.79777	3.54209	0.000763079	0.00564299	-0.922186
NDFIP2-AS1	0.878177	1.41678	3.44289	0.00103995	0.00714587	-1.20988
AL135818.2	0.877209	2.68415	3.3127	0.00154949	0.00968339	-1.57905
RNU6-432P	0.874874	1.48646	3.82473	0.000307895	0.00281243	-0.0739437
PYCARD-AS1	0.87487	5.50256	6.86213	3.82256e-09	4.54e-07	10.7417
AC145423.2	0.872825	2.31927	4.11977	0.000114999	0.00133799	0.85307
RXRA	0.87262	7.96078	7.67477	1.50454e-10	3.59392e-08	13.867
AL022323.3	0.871939	4.34965	5.14353	2.965e-06	8.2269e-05	4.33524
DHRS3	0.871857	8.11545	5.77386	2.71867e-07	1.27462e-05	6.62938
AC108066.1	0.870706	2.3618	3.47008	0.000955803	0.00668765	-1.13156
PITPNM2	0.870194	6.7619	5.92055	1.54287e-07	8.24624e-06	7.17467
AC004951.2	0.870112	5.2793	5.45143	9.32228e-07	3.2888e-05	5.44488
RNU6-875P	0.869748	1.63895	3.89241	0.000246433	0.0023834	0.135111
PPIAP51	0.869499	4.91631	5.9632	1.30776e-07	7.28089e-06	7.33388
TGFA-IT1	0.869027	2.78451	3.76743	0.000371202	0.00325176	-0.249226
SNORD1C	0.868559	3.14061	5.40274	1.121e-06	3.85598e-05	5.26789
MPZL2	0.868373	7.8056	3.54692	0.000751582	0.00558404	-0.908053
MIR6736	0.868257	2.10028	3.97676	0.000186198	0.00192725	0.398721
MIR6751	0.867854	2.12108	4.25364	7.27153e-05	0.000940175	1.28643
SLC22A20P	0.867161	4.27655	3.89469	0.000244581	0.00237031	0.1422
AC145343.1	0.865825	1.57086	3.33272	0.00145815	0.00923397	-1.52291
KRT32	0.865314	0.53668	4.62066	2.00184e-05	0.000348795	2.51118
TNFRSF18	0.865002	4.29862	4.43907	3.81157e-05	0.000571041	1.89885
AL357752.1	0.864355	0.825592	3.87313	0.000262628	0.00250322	0.0753213
AC131009.1	0.863749	2.88779	6.14299	6.5e-08	4.22126e-06	8.00806
VWA8-AS1	0.863631	2.20822	3.55678	0.000728591	0.00545482	-0.879127
PITPNM2-AS1	0.863207	3.9139	5.77046	2.75455e-07	1.2858e-05	6.61676
RNU6-943P	0.862771	0.55373	3.93166	0.000216386	0.00215771	0.25734
PLA2G4B	0.86276	6.46496	6.3281	3.14752e-08	2.3694e-06	8.7067
RNU6-674P	0.862465	1.70976	3.39565	0.00120306	0.00797775	-1.34496
AC092139.3	0.861456	6.10871	6.01532	1.06813e-07	6.26491e-06	7.52885
GINS3	0.860041	5.07754	7.12311	1.35525e-09	2.01207e-07	11.7433
AC138969.2	0.859782	4.43602	3.66833	0.000511102	0.00417167	-0.548422
CAV1	0.8597	8.00074	3.86632	0.000268585	0.00254401	0.0542574
SDC1	0.859172	8.94876	3.75014	0.000392626	0.00340354	-0.301776
AC244034.1	0.858422	3.20843	3.78233	0.000353636	0.00313579	-0.203808
AC007834.2	0.8582	2.43101	4.81042	1.00994e-05	0.000206914	3.16338
DNAJB5-DT	0.858095	0.893245	3.91319	0.000230056	0.00226236	0.199742
MIR4746	0.85535	2.1162	3.63172	0.000574549	0.00454684	-0.657688
AL157932.1	0.854759	3.26712	4.1138	0.000117358	0.00135952	0.833901
DTX2	0.854649	7.44704	7.70483	1.33465e-10	3.33725e-08	13.9828
JMJD7-PLA2G4B	0.854486	7.13883	6.90839	3.18144e-09	3.90897e-07	10.919
AC092135.1	0.854343	4.79527	5.64558	4.4491e-07	1.85053e-05	6.15562
HSF4	0.854222	6.64748	5.01339	4.8028e-06	0.000117954	3.87358
AP003721.1	0.854126	2.95001	3.82319	0.000309456	0.00282187	-0.0786872
HRAS	0.853524	6.35442	6.39495	2.42063e-08	1.94552e-06	8.96
CEBPB-AS1	0.852948	7.09982	5.59825	5.33178e-07	2.14062e-05	5.98164
AC009118.2	0.852708	3.58987	7.08088	1.60315e-09	2.3e-07	11.581
CDC20	0.851988	5.99538	4.15264	0.000102823	0.00122807	0.958776
LINC01206	0.851051	0.688616	3.52845	0.000796492	0.0058246	-0.962068
SPDYE9P	0.850777	1.11211	3.74879	0.000394352	0.00341458	-0.305882
BIRC5	0.850644	5.85783	4.43673	3.84306e-05	0.000574952	1.89104
AC112518.1	0.849742	0.46007	4.14489	0.000105579	0.00125138	0.933786
RNA5SP154	0.849212	0.940468	3.4852	0.000911856	0.00644768	-1.08783
KCNMB4	0.848733	5.43249	4.74494	1.28044e-05	0.00024852	2.93698
TPX2	0.847571	7.08268	4.39154	4.50324e-05	0.000647879	1.74056
SMPD5	0.845719	4.15769	5.74127	3.08185e-07	1.39002e-05	6.50874
UBE2C	0.845146	6.01721	3.93209	0.000216076	0.00215663	0.258689
AC089987.2	0.844976	0.676816	3.72899	0.000420447	0.00358117	-0.365859
FAM83D	0.844795	5.70162	3.83926	0.00029358	0.00271472	-0.0292725
AC136443.5	0.844612	1.80918	3.58719	0.000661864	0.00508352	-0.78964
AC004584.3	0.84426	3.41791	4.57437	2.36135e-05	0.000396569	2.35397
REEP4	0.843503	6.42023	6.46273	1.85405e-08	1.56054e-06	9.21728
MIR219B	0.842907	1.2374	3.57422	0.00068959	0.00524736	-0.827881
CD109	0.842467	8.42185	3.72806	0.000421718	0.00358985	-0.368682
MCM10	0.840422	5.39504	4.23845	7.66233e-05	0.000975748	1.23689
AL031123.3	0.840293	3.50838	3.34237	0.00141599	0.00903174	-1.49579
FAM83H	0.839457	8.24153	4.51756	2.88935e-05	0.000462881	2.16205
MCM2	0.838781	6.70723	6.13308	6.75225e-08	4.335e-06	7.97077
AC025166.1	0.838694	0.753203	3.9734	0.000188303	0.00194198	0.388141
AC090236.2	0.838266	3.4758	3.80949	0.000323639	0.00292068	-0.120717
FLG	0.837946	5.78455	3.40789	0.0011586	0.00774435	-1.31007
DTX2P1	0.837784	6.75439	7.16884	1.12976e-09	1.80247e-07	11.9191
AC105001.1	0.837703	3.41406	4.12596	0.000112607	0.00131626	0.872915
FAM110A	0.836825	5.89066	6.08567	8.1232e-08	5.00478e-06	7.79263
AC131212.4	0.836685	2.08891	3.33881	0.0014314	0.00911179	-1.5058
AP001381.1	0.836454	4.12156	4.89344	7.462e-06	0.00016566	3.45237
FYB1	0.83635	8.25675	3.64493	0.000550829	0.00441095	-0.618332
AC026362.2	0.835885	4.79875	4.95166	6.02807e-06	0.000139405	3.6563
PIF1	0.835703	4.9498	6.04083	9.67254e-08	5.76818e-06	7.62442
AC074143.1	0.83546	6.15802	4.9875	5.28367e-06	0.000126921	3.78232
CCL20	0.835302	5.68423	2.07923	0.0417643	0.11298	-4.52789
AL139039.2	0.834147	2.66395	3.67714	0.000496863	0.00408092	-0.522023
AP001271.2	0.833865	3.85546	3.38987	0.00122458	0.00808919	-1.36139
PRICKLE3	0.833768	6.07148	8.84214	1.45875e-12	9.30942e-10	18.3436
TMEM132A	0.833602	7.26928	4.90636	7.11741e-06	0.000159	3.49754
UPK3BP1	0.833483	5.07836	6.46222	1.85778e-08	1.56061e-06	9.21534
MIR6750	0.833396	1.50545	3.3133	0.00154671	0.00967455	-1.57739
NDUFA8P1	0.832788	2.56384	3.82171	0.000310965	0.0028332	-0.0832479
SNHG26	0.832481	5.07084	5.42233	1.04087e-06	3.63014e-05	5.33904
OBSCN	0.832318	7.99319	5.50508	7.60445e-07	2.80544e-05	5.64048
AC091057.4	0.830754	3.57567	3.92842	0.000218725	0.00217494	0.24723
Z97985.1	0.829861	2.34695	3.59426	0.000647206	0.00499769	-0.768763
LINC01572	0.829554	4.93839	4.12523	0.000112886	0.00131843	0.87058
LINC02604	0.828545	5.49959	6.18742	5.46115e-08	3.65427e-06	8.17534
AC002563.1	0.828383	3.29716	4.73926	1.30699e-05	0.000252527	2.91741
AC005522.1	0.828092	4.00899	5.17315	2.65518e-06	7.59399e-05	4.44095
AC005722.2	0.827969	0.762789	3.30671	0.00157786	0.00980679	-1.5958
AC087752.2	0.827265	2.31881	4.33463	5.49233e-05	0.000756089	1.55226
RPL5P3	0.827208	0.688737	3.96983	0.000190559	0.00196147	0.376926
AL034418.1	0.826949	4.31039	6.34159	2.98526e-08	2.26721e-06	8.75776
AC022915.2	0.826793	2.062	3.37732	0.00127263	0.00830891	-1.39702
KRT10	0.826112	6.12494	4.52979	2.76676e-05	0.000447816	2.20326
CDC42BPG	0.826054	7.02317	4.35885	5.04804e-05	0.00070699	1.63223
AC092611.2	0.826033	3.80564	4.21748	8.23548e-05	0.00102963	1.16863
DEPDC1	0.825998	5.61762	3.44604	0.00102987	0.00709098	-1.20084
MIR6505	0.825955	1.81088	4.39761	4.40854e-05	0.000637904	1.76073
GLTP	0.825941	7.09642	8.26439	1.43792e-11	6.68287e-09	16.135
MIR566	0.825887	0.695083	4.04403	0.000148589	0.00162782	0.611284
AP001363.1	0.825885	3.88424	4.06976	0.000136236	0.00152093	0.693137
AC004951.3	0.825799	4.86085	4.90329	7.19789e-06	0.000160546	3.4868
JMJD7	0.825598	6.15892	7.43811	3.86502e-10	7.75871e-08	12.9554
MAP3K9	0.825547	7.07135	4.56287	2.46001e-05	0.0004096	2.31503
IMPDH1P5	0.824392	3.87832	4.55811	2.50205e-05	0.000413612	2.29891
AC124319.1	0.823811	4.95981	4.7247	1.37755e-05	0.000262836	2.86727
HIST3H2BB	0.822097	5.51182	5.16387	2.74862e-06	7.76771e-05	4.40782
HS6ST1	0.821851	7.86378	5.33813	1.43051e-06	4.69131e-05	5.03389
LINC00370	0.821783	0.55455	3.30754	0.0015739	0.00979435	-1.59349
AC073592.3	0.821487	4.52327	5.0749	3.82574e-06	9.94615e-05	4.09121
MIR6821	0.821161	3.16324	4.51465	2.9193e-05	0.000465585	2.15224
CDCA2	0.820877	5.73068	3.67706	0.000496988	0.00408109	-0.522258
AC020765.3	0.820531	1.05104	3.6885	0.000479068	0.00396591	-0.487935
AL359091.1	0.819865	2.79899	4.03029	0.00015562	0.001682	0.567704
SNORA71A	0.819659	3.2326	5.20302	2.375e-06	7.01312e-05	4.5478
CD24P2	0.818847	0.581772	3.6458	0.000549297	0.0044024	-0.615732
RF02195	0.818738	4.52312	6.36273	2.74736e-08	2.13585e-06	8.83786
MIR941-3	0.818541	2.28775	4.1185	0.000115496	0.00134232	0.848997
DDX11	0.818479	6.94666	5.04183	4.32387e-06	0.000108945	3.97407
AL139158.1	0.816516	0.736592	3.30617	0.00158045	0.00981509	-1.59732
YBX1P8	0.815257	2.8192	3.42954	0.00108379	0.00736501	-1.24819
C3orf67	0.814473	4.89579	3.5161	0.000827938	0.00598495	-0.998087
AC005757.1	0.813809	2.80619	4.61106	2.07169e-05	0.000358752	2.47852
TSACC	0.813457	3.20589	5.45328	9.25725e-07	3.27125e-05	5.4516
RGS12	0.813062	7.53283	7.75031	1.11334e-10	2.9e-08	14.158
CMIP	0.812877	8.60871	7.97519	4.54431e-11	1.51801e-08	15.0237
AP000808.2	0.812492	2.06822	4.07437	0.000134128	0.00150487	0.707843
CEBPB	0.812399	8.61022	5.56135	6.13797e-07	2.36652e-05	5.84631
AL161420.1	0.81214	2.60855	3.5625	0.000715575	0.00538104	-0.86234
AC023906.5	0.812119	4.00174	4.84447	8.92254e-06	0.000189147	3.28165
MAPK6-DT	0.812115	0.915125	3.4187	0.00112065	0.0075534	-1.2792
ALS2CL	0.812031	7.79382	4.48196	3.27705e-05	0.000508973	2.04237
SERINC2	0.810141	7.83289	3.66818	0.00051135	0.00417258	-0.548877
AC126773.2	0.810003	5.49694	3.95352	0.00020121	0.00204695	0.325746
RF00426	0.809975	1.97279	5.12397	3.1887e-06	8.68978e-05	4.26558
PHBP21	0.809971	1.35385	3.34501	0.00140463	0.00898552	-1.48834
AC020904.2	0.809083	3.51752	3.76333	0.000376173	0.00328521	-0.261686
AC020659.2	0.808365	5.20319	7.06184	1.72923e-09	2.4483e-07	11.5078
TULP1	0.808072	2.98745	3.77488	0.000362307	0.00319149	-0.226503
RPL26P9	0.807715	2.9594	4.08462	0.000129558	0.00146319	0.74055
AL391421.1	0.805296	5.10911	5.75532	2.92e-07	1.33956e-05	6.5607
MDFI	0.805199	6.62232	4.7044	1.48215e-05	0.000278271	2.79751
AC137932.2	0.803424	4.56977	6.66581	8.31866e-09	8.10227e-07	9.99082
MTSS1L	0.803367	7.68791	5.82217	2.25676e-07	1.10285e-05	6.80857
AC004834.1	0.803198	3.45225	3.53094	0.000790307	0.00579026	-0.954814
TM4SF19-TCTEX1D2	0.803116	4.92072	4.71427	1.43035e-05	0.000271094	2.83142
LINC01730	0.800893	3.19138	3.46115	0.000982701	0.00683781	-1.15733
AL353593.1	0.80055	5.3528	5.99913	1.13749e-07	6.52406e-06	7.46824
AC034229.6	0.799695	1.06478	3.32276	0.00150294	0.00946153	-1.55087
MIR6808	0.799512	1.87801	3.63892	0.000561504	0.00447323	-0.636252
AC020763.4	0.799281	7.29293	5.7919	2.53622e-07	1.20761e-05	6.69622
AP005328.2	0.798684	2.99943	3.70452	0.000455001	0.00380797	-0.439743
LYPD5	0.79864	4.74116	3.99099	0.000177548	0.00185613	0.443512
RNU6-1242P	0.798541	0.888744	3.57949	0.00067819	0.00518008	-0.81235
SKA1	0.797807	4.65061	3.90154	0.000239106	0.00232833	0.163476
RHOXF1	0.797298	1.65042	3.48401	0.000915246	0.00646097	-1.09128
FOXM1	0.797275	6.79648	5.02697	4.56788e-06	0.000113952	3.92155
RNU6-72P	0.79711	1.82598	3.93946	0.000210845	0.00211429	0.281739
PINX1	0.797013	5.78389	5.22806	2.16272e-06	6.49394e-05	4.63753
PSTPIP2	0.796409	6.42761	4.63313	1.91448e-05	0.000338962	2.55366
CIT	0.796362	6.89996	4.88424	7.71727e-06	0.000169932	3.42024
AC092171.5	0.795972	4.53542	5.18297	2.55965e-06	7.38999e-05	4.47606
AC090970.1	0.79589	3.37621	5.38703	1.18951e-06	4.04624e-05	5.21092
AP000676.1	0.795326	0.523983	4.40658	4.27218e-05	0.000623022	1.79055
MIR7854	0.795281	3.17881	4.40479	4.29896e-05	0.000626073	1.78462
MIR6777	0.795255	2.21939	4.02874	0.000156436	0.0016894	0.562775
SDR9C7	0.795251	0.680816	3.61899	0.00059831	0.0046906	-0.695501
MIR612	0.795191	7.48149	3.77601	0.000360978	0.00318307	-0.223062
PLEKHH3	0.795176	6.8265	4.22433	8.04374e-05	0.00101396	1.19092
AC141557.1	0.793974	3.09266	4.05127	0.000145009	0.00159678	0.63428
HJURP	0.793953	5.86074	3.71014	0.000446837	0.0037573	-0.42281
NECAB3	0.792749	6.18838	8.22839	1.65915e-11	7.38976e-09	15.9969
KREMEN1	0.791731	6.86555	5.66125	4.19e-07	1.77026e-05	6.21334
TICRR	0.791609	6.102	5.25948	1.92254e-06	5.97411e-05	4.75038
DOC2B	0.791385	6.31307	3.3122	0.00155186	0.00969667	-1.58046
ADA	0.790686	5.91436	5.59778	5.34125e-07	2.14241e-05	5.97993
AL512274.1	0.790264	4.6596	3.54197	0.000763377	0.00564323	-0.922549
SSH3	0.789617	7.30095	5.95004	1.37623e-07	7.62238e-06	7.28473
PRNP	0.789249	8.29178	5.90726	1.62434e-07	8.51146e-06	7.12512
MAPKBP1	0.789036	7.27303	7.27322	7.4556e-10	1.29063e-07	12.3206
FDXR	0.788916	5.84903	6.66097	8.4795e-09	8.21594e-07	9.97234
C20orf144	0.788896	4.31988	6.39719	2.4e-08	1.93212e-06	8.96848
AC092120.1	0.788625	3.73311	4.62787	1.95083e-05	0.000343408	2.53575
SNORA59A	0.788565	2.48583	4.03633	0.000152488	0.00165821	0.586864
FRMD6-AS1	0.788312	4.68564	3.72601	0.000424521	0.00360725	-0.374882
MKNK2	0.788193	8.53435	5.07969	3.75846e-06	9.81101e-05	4.10819
MIR6763	0.788036	1.35583	3.70175	0.000459072	0.00383577	-0.448074
SNORD88B	0.785854	2.4662	3.88918	0.000249081	0.00240465	0.125072
HIST3H2A	0.785041	5.47357	5.45473	9.20662e-07	3.25875e-05	5.45687
PLXNB3	0.784966	6.74172	3.50159	0.000866385	0.00620396	-1.04029
ERMP1	0.784748	7.83634	5.22195	2.21269e-06	6.62074e-05	4.61564
AC008622.2	0.784689	6.75611	5.75281	2.94807e-07	1.34745e-05	6.55144
E2F2	0.783398	4.91235	4.73775	1.31414e-05	0.00025368	2.9122
SNORD14D	0.782374	4.01957	3.54423	0.000757981	0.00561694	-0.915946
RN7SL704P	0.781107	2.03857	3.37192	0.00129384	0.0084255	-1.41232
ENO1	0.78106	9.79686	5.30562	1.61668e-06	5.18964e-05	4.91654
AC135586.1	0.780338	3.31599	4.10489	0.00012096	0.00139028	0.805359
AC254633.1	0.78004	4.11588	3.78147	0.000354627	0.00314132	-0.206429
CSTB	0.77956	7.98704	3.84061	0.00029228	0.0027068	-0.0251068
FOXC1	0.779051	6.99084	4.47081	3.40849e-05	0.000523305	2.00501
AC007834.1	0.779041	0.445109	3.84844	0.00028486	0.00265765	-0.000973636
AC004217.2	0.778823	2.33259	4.31369	5.90698e-05	0.000800034	1.48327
ITGB4	0.77813	9.62025	3.41868	0.00112072	0.0075534	-1.27926
AC025423.1	0.778017	4.29457	4.66143	1.72978e-05	0.000313266	2.65028
DUTP2	0.777241	3.29049	4.58693	2.25799e-05	0.000384191	2.39656
AC089987.1	0.776957	0.634123	3.55994	0.000721372	0.00541597	-0.869854
AC013714.1	0.776919	2.84866	3.54159	0.000764294	0.00564709	-0.923667
RPL36P4	0.776751	3.50492	4.57558	2.35123e-05	0.000395335	2.35806
BCAS4	0.776727	5.98541	4.69441	1.53641e-05	0.000285196	2.76324
SNORD88C	0.774707	2.16552	3.56527	0.000709354	0.00535402	-0.854206
AL807752.1	0.774381	3.28216	4.22165	8.11814e-05	0.00101943	1.18221
SHANK2-AS3	0.773641	3.91976	3.30778	0.00157278	0.00978877	-1.59283
RNU6-484P	0.773399	2.09035	3.92007	0.000224868	0.00222104	0.221187
AL022323.2	0.772863	5.70279	5.2508	1.98611e-06	6.0876e-05	4.71919
MIR6785	0.771938	2.00256	3.71908	0.000434128	0.00367656	-0.395819
MIR1178	0.771466	2.87589	3.69134	0.000474712	0.00393982	-0.479397
MIR4722	0.771448	2.56391	3.38734	0.00123413	0.00813402	-1.36858
PROSER2-AS1	0.771391	4.73381	3.49752	0.000877493	0.00626688	-1.05214
LINC01703	0.770837	2.48681	3.48785	0.000904356	0.00641162	-1.08016
AC087392.1	0.769267	4.02599	3.9789	0.000184874	0.00191494	0.405438
AC133555.4	0.769259	1.79057	3.6	0.000635519	0.00492541	-0.751773
GTSE1	0.76881	5.60903	4.27425	6.77189e-05	0.000891703	1.35383
SNORD34	0.767229	3.25803	4.65484	1.77115e-05	0.00031833	2.62778
SPIN4-AS1	0.767143	4.07888	4.37488	4.7733e-05	0.000678287	1.68531
NT5C1B	0.766636	4.75969	5.58379	5.63429e-07	2.22656e-05	5.9286
AL022323.5	0.766523	3.30792	3.58876	0.000658585	0.00506653	-0.78501
AC139100.1	0.766042	4.33177	6.06936	8.65601e-08	5.27979e-06	7.73141
NOL3	0.765444	6.74374	5.56922	5.95649e-07	2.30904e-05	5.87515
LINC01001	0.764721	5.72421	6.47139	1.79188e-08	1.52018e-06	9.25019
AC006971.1	0.764447	0.553593	3.77717	0.000359618	0.003175	-0.219525
RNU6-645P	0.764413	2.17253	3.64394	0.000552583	0.00441881	-0.621302
FNDC8	0.764266	3.05392	3.31185	0.00155351	0.00970272	-1.58144
AL359504.2	0.764085	2.89408	4.10785	0.000119752	0.00138052	0.814835
RNU2-58P	0.76359	1.705	3.45799	0.000992396	0.00689517	-1.16644
PTTG1	0.763337	5.86588	4.20084	8.71955e-05	0.00107475	1.11461
TCF7L1-IT1	0.761875	2.70704	3.83896	0.000293861	0.00271615	-0.0301717
KYAT1	0.761562	5.72879	4.68515	1.5885e-05	0.000292763	2.73147
AL022323.4	0.760737	6.53651	4.50513	3.01936e-05	0.000478155	2.12021
RNA5SP323	0.760109	0.746548	3.5621	0.000716492	0.00538698	-0.863531
DTX2P1-UPK3BP1-PMS2P11	0.759734	7.1115	6.74679	6e-09	6.26617e-07	10.3002
AC006460.2	0.759295	5.5921	5.80115	2.44734e-07	1.1791e-05	6.73055
PYCARD	0.757866	6.43578	6.02341	1.03505e-07	6.11279e-06	7.55916
MIR4640	0.757772	2.73243	3.45164	0.00101215	0.00700623	-1.18474
SNORA80A	0.757585	2.30354	4.06247	0.000139631	0.00154926	0.669919
GEMIN8P2	0.754662	0.417852	3.79629	0.000337905	0.00302326	-0.16116
SNORA71D	0.754449	2.31267	4.37153	4.82955e-05	0.000684461	1.6742
CYP4A27P	0.754244	0.406745	3.93952	0.000210802	0.00211429	0.281932
DDR1-DT	0.754135	0.620174	3.53168	0.000788457	0.00577869	-0.952634
SNORD110	0.753929	2.64839	3.73136	0.000417247	0.00356172	-0.358709
TK1	0.753733	6.10038	4.6316	1.92496e-05	0.000340254	2.54846
AC007389.3	0.75329	3.16122	5.71868	3.36135e-07	1.49402e-05	6.42523
AC112484.3	0.753235	2.636	3.57688	0.0006838	0.00521361	-0.820026
LINC01376	0.752729	4.95502	6.09504	7.83207e-08	4.84636e-06	7.8278
MIR6875	0.752368	2.92323	4.3907	4.51639e-05	0.000649055	1.7378
HIST1H2BO	0.752322	6.24509	4.02182	0.000160115	0.00172058	0.540869
SNORD23	0.75218	2.99013	4.34257	5.34267e-05	0.000739055	1.57845
UBE2L5	0.751622	1.3557	3.31091	0.00155794	0.00971908	-1.58407
AC009533.1	0.75103	5.88395	4.47185	3.39609e-05	0.000522151	2.00847
RECQL4	0.750385	6.11041	5.09214	3.5889e-06	9.50111e-05	4.15238
SNORD38B	0.750385	3.23061	4.91058	7.00841e-06	0.000157125	3.51229
AC106053.1	0.749807	2.5514	3.38856	0.00122952	0.00811375	-1.36511
FAM157C	0.74976	5.16465	5.14071	2.99626e-06	8.2761e-05	4.32519
AC021106.1	0.749452	4.44712	5.09079	3.60685e-06	9.51987e-05	4.1476
FZD6	0.749392	7.63571	3.7434	0.000401301	0.00345906	-0.322236
MIR4435-2	0.749308	3.23216	3.7017	0.000459152	0.00383577	-0.448236
CLEC2B	0.748571	6.9437	4.12701	0.000112205	0.00131299	0.876298
FRMD8	0.747646	7.60326	6.1148	7.25121e-08	4.60011e-06	7.90206
MARK1	0.747055	5.8367	3.38759	0.00123319	0.00812962	-1.36787
TRIM16L	0.746773	5.22021	3.85402	0.000279684	0.00262253	0.0162375
ATP2A1-AS1	0.746107	2.18026	3.57072	0.000697251	0.00528882	-0.838175
MYBL2	0.745292	6.45902	3.66593	0.000515041	0.00419178	-0.555596
AC010997.5	0.745069	2.38743	3.46427	0.00097323	0.0067868	-1.14834
SEMA4A	0.744917	6.62875	6.19124	5.38008e-08	3.60916e-06	8.18976
AP001178.1	0.744817	0.920589	3.85338	0.000280269	0.00262398	0.0142777
AC111182.1	0.744648	5.56434	5.38941	1.17889e-06	4.01971e-05	5.21952
MIR6877	0.744628	1.2701	3.3438	0.00140981	0.00900924	-1.49174
AC008443.5	0.744568	3.63112	3.65719	0.000529666	0.00427917	-0.581749
C2orf48	0.744374	3.20872	3.67647	0.000497931	0.00408648	-0.524029
MIR6719	0.744341	1.91283	4.01847	0.000161928	0.00173138	0.530258
BAG3	0.744086	7.58805	6.68576	7.68763e-09	7.62663e-07	10.067
RF00056	0.743624	3.1603	4.7224	1.38901e-05	0.000264548	2.85938
U52111.1	0.743436	3.60665	4.2728	6.80594e-05	0.000893786	1.34908
AC091729.3	0.741218	4.6227	5.09097	3.60447e-06	9.51962e-05	4.14823
OBSCN-AS1	0.740987	4.44628	4.92763	6.584e-06	0.000149505	3.57198
YBX3	0.740866	9.01383	7.21244	9.4972e-10	1.56185e-07	12.0868
TYMP	0.740698	8.68905	4.8035	1.03568e-05	0.000211176	3.13936
RNU1-134P	0.740366	3.0609	3.76583	0.000373128	0.00326313	-0.254074
AC011742.3	0.740246	4.5203	5.61879	4.9292e-07	2.01302e-05	6.0571
ITPKC	0.739535	7.82346	4.35177	5.1742e-05	0.000719709	1.60883
MPHOSPH6	0.739264	6.46488	6.27444	3.88477e-08	2.77768e-06	8.50374
AL445933.1	0.738571	4.78587	4.44283	3.76156e-05	0.000565928	1.91139
SNORD1A	0.738389	2.15551	4.97876	5.45648e-06	0.00012976	3.75154
CLIP1-AS1	0.738387	4.67653	6.15988	6.0815e-08	3.99436e-06	8.07162
SPAG5	0.738049	6.44029	5.55235	6.35221e-07	2.42941e-05	5.81335
AC011443.1	0.734729	3.18277	3.96508	0.000193603	0.00198515	0.36201
LINC00974	0.734294	0.583785	3.61545	0.00060509	0.00473161	-0.706013
AC073592.1	0.734247	4.67687	4.69955	1.50825e-05	0.000281368	2.78087
LTB4R	0.734186	6.19401	5.93736	1.44556e-07	7.89267e-06	7.2374
ATAD3B	0.733465	6.99906	7.08266	1.59182e-09	2.29169e-07	11.5878
LRRC8A	0.732097	8.34534	3.72043	0.000432237	0.00366407	-0.391735
SNORD33	0.731946	3.66455	4.76095	1.20843e-05	0.000237461	2.99218
AC005070.1	0.731552	2.966	4.2922	6.36413e-05	0.000848247	1.41265
AL031717.1	0.731466	4.33485	4.09274	0.000126047	0.00143415	0.766474
TDGF1P5	0.730219	3.73185	6.26549	4.02336e-08	2.84819e-06	8.46994
TMEM189	0.729253	7.38281	6.88136	3.54173e-09	4.25386e-07	10.8153
MIR4726	0.727099	1.6302	3.7525	0.000389637	0.00338276	-0.29462
SMAD3	0.726922	8.73953	5.2502	1.99059e-06	6.09696e-05	4.71703
SPDYE18	0.726766	4.92635	6.12655	6.9265e-08	4.427e-06	7.94622
LTBR	0.726465	8.25174	5.66061	4.2e-07	1.77289e-05	6.21097
U62317.4	0.725854	3.38482	3.33443	0.00145062	0.00919853	-1.51812
DNAH17	0.725811	6.02888	4.46838	3.4379e-05	0.000526873	1.99685
PFKFB4	0.725321	6.29078	3.79783	0.000336209	0.0030106	-0.156442
KIFC1	0.725281	5.99113	4.3934	4.47392e-05	0.000645227	1.74676
RNU6-1045P	0.724893	3.24286	4.13137	0.000110554	0.00129757	0.890295
TIMELESS	0.722387	6.70746	7.03337	1.93648e-09	2.67487e-07	11.3985
KIF18A	0.722351	5.74974	3.57632	0.00068502	0.00522198	-0.821687
FANCA	0.722135	7.31205	7.00634	2.15607e-09	2.95478e-07	11.2947
AC079465.1	0.721512	3.8328	3.34187	0.00141815	0.00904087	-1.49719
AC073065.1	0.721236	0.398923	3.60078	0.000633958	0.00491689	-0.749481
SNORD86	0.721149	4.20793	4.98642	5.30478e-06	0.000127213	3.7785
MCM8	0.721083	6.71222	5.85855	1.96109e-07	9.92332e-06	6.94374
RN7SL788P	0.721059	2.27666	3.73025	0.000418739	0.00357161	-0.362049
AC106820.3	0.720906	2.06777	3.55674	0.000728703	0.00545482	-0.879271
NXN	0.720479	7.48907	4.9886	5.26228e-06	0.000126607	3.78619
AC114956.2	0.719672	2.65859	4.2533	7.28009e-05	0.000940794	1.28532
AC018653.3	0.719663	5.40001	5.42293	1.03854e-06	3.62496e-05	5.3412
RPL34P21	0.719227	3.12474	3.96543	0.000193379	0.00198428	0.363103
MIR6797	0.719125	3.11704	4.82743	9.49364e-06	0.000198014	3.22242
MIR6820	0.71894	1.76162	3.35501	0.00136247	0.00876882	-1.46015
TCTEX1D2	0.71881	5.10615	4.97039	5.62708e-06	0.000132783	3.7221
RAI14	0.717794	8.54599	4.54791	2.59443e-05	0.000425682	2.26442
CTNNBIP1	0.717645	6.84248	5.75226	2.95431e-07	1.34745e-05	6.5494
TP53TG1	0.717128	5.65939	5.94216	1.41893e-07	7.79446e-06	7.25531
G6PD	0.717113	7.12048	3.64182	0.000556325	0.00444208	-0.627603
PRSS54	0.716926	3.78811	3.84009	0.000292783	0.00270911	-0.0267213
ARNTL2	0.716922	7.83318	3.42321	0.00110517	0.00747114	-1.26631
AC106820.2	0.716845	2.38997	3.97414	0.00018784	0.00193943	0.390456
AC087392.5	0.716504	3.15095	3.42798	0.00108901	0.00739342	-1.25264
AL356575.1	0.716056	2.25627	3.33736	0.00143771	0.00913836	-1.50986
AC080112.1	0.715988	5.4826	5.71785	3.37211e-07	1.49725e-05	6.42216
AC022031.2	0.715041	3.7624	4.32385	5.70214e-05	0.000777214	1.51672
AC092378.1	0.714681	5.22634	7.2536	8.06156e-10	1.37878e-07	12.2451
RF01955	0.714627	8.69736	4.3798	4.69187e-05	0.00066894	1.70163
DLG5	0.71451	8.45681	5.64957	4.38152e-07	1.82776e-05	6.17033
AL031123.2	0.714319	3.55037	3.3027	0.00159714	0.00989429	-1.60702
AC004241.5	0.71408	3.3547	3.46656	0.000966339	0.00674812	-1.14174
SNORD11	0.713839	3.41156	5.05562	4.1088e-06	0.000104822	4.0229
AL512330.1	0.71364	0.608057	3.52332	0.000809407	0.00588882	-0.977032
TBC1D2	0.713539	7.22414	4.06872	0.000136714	0.00152411	0.689834
AC000078.1	0.713414	3.6894	5.29864	1.65969e-06	5.2959e-05	4.89135
AC007041.1	0.71285	0.523032	3.66326	0.000519476	0.00421955	-0.563604
RF02164	0.712227	4.58982	4.0203	0.000160931	0.00172486	0.536078
FBXW4P1	0.712184	5.1004	4.94772	6.116e-06	0.000140975	3.64245
TPST2P1	0.712146	2.38883	3.30668	0.00157803	0.00980679	-1.5959
ATP1B3	0.711972	7.974	5.2554	1.95221e-06	6.02689e-05	4.7357
TMEM184A	0.711968	7.42907	4.02018	0.000160997	0.00172486	0.53569
AL035461.2	0.711427	2.64639	4.04315	0.00014903	0.00163174	0.60849
AL031710.2	0.711382	3.11865	4.22453	8.03829e-05	0.00101357	1.19156
RF02196	0.711328	4.92577	5.72573	3.27154e-07	1.46476e-05	6.45128
SLC16A3	0.711304	8.22664	3.63304	0.000572129	0.00453021	-0.65375
AL353593.2	0.711022	4.7963	5.3523	1.3561e-06	4.48795e-05	5.08514
MIR3177	0.71086	2.21097	3.40274	0.00117711	0.00784706	-1.32476
SLC38A2	0.710195	9.55246	5.93609	1.4527e-07	7.90259e-06	7.23266
AC126755.1	0.709168	6.35968	4.70997	1.45271e-05	0.000274118	2.81663
MIR6753	0.709053	3.59158	4.20448	8.61148e-05	0.00106573	1.1264
AC007919.1	0.708827	3.8138	3.46866	0.000960057	0.00671302	-1.13568
FANCE	0.708309	5.18664	5.19164	2.47814e-06	7.23279e-05	4.50706
AC036108.1	0.70824	3.77947	4.58635	2.26266e-05	0.000384832	2.3946
KIF2C	0.707439	6.05065	4.0511	0.00014509	0.00159726	0.633752
PYGL	0.707232	7.51893	4.34178	5.35746e-05	0.000740621	1.57583
CRYBB3	0.706916	3.21874	3.46602	0.00096794	0.00675709	-1.14328
RAC3	0.706837	4.29764	3.9984	0.000173201	0.00181915	0.466855
ATP2A1	0.705643	5.00113	4.94131	6.26159e-06	0.000143788	3.61997
ODF3B	0.705419	7.57914	5.34941	1.371e-06	4.51623e-05	5.07467
AC073592.5	0.705371	3.99855	4.97361	5.56087e-06	0.00013173	3.73342
AC092718.1	0.704308	2.37596	3.56109	0.000718773	0.00540223	-0.866492
AC090220.1	0.704284	4.75106	4.7916	1.08137e-05	0.000218099	3.09817
GNG13	0.703462	2.64433	4.20322	8.64881e-05	0.00106788	1.12231
AC069257.2	0.703174	2.39542	3.66629	0.000514457	0.00419073	-0.554535
AL031666.3	0.703161	4.50968	4.25304	7.28648e-05	0.000941255	1.28449
CDCA4	0.70315	5.97605	5.67804	3.92878e-07	1.68492e-05	6.27521
KIF4A	0.703028	6.15874	3.80892	0.000324246	0.00292492	-0.122473
RF01957	0.70299	8.57855	4.83663	9.181e-06	0.000192999	3.25439
AL669831.1	0.702575	6.85778	7.24147	8.46052e-10	1.42423e-07	12.1985
AL365318.1	0.702377	3.16904	3.77177	0.000365993	0.00321469	-0.235987
PERP	0.701868	8.87155	3.49053	0.000896828	0.00636881	-1.07239
XRCC2	0.701814	5.33507	3.56318	0.000714052	0.0053743	-0.860354
DRD4	0.701382	4.45671	3.55395	0.000735122	0.00548819	-0.887437
HASPIN	0.701272	4.86438	4.59176	2.21946e-05	0.000379098	2.41294
SLC1A5	0.701199	8.00231	5.07087	3.88334e-06	0.000100511	4.07691
CCNF	0.70105	6.05494	5.20575	2.3509e-06	6.9612e-05	4.55757
CENPW	0.700747	4.96192	3.80158	0.000332119	0.00298398	-0.144967
RAD54L	0.700299	5.72536	5.74495	3.03854e-07	1.37484e-05	6.52236
IKZF2	0.699714	7.8798	5.5766	5.79117e-07	2.26424e-05	5.90221
DUX4L50	0.699431	2.89293	3.70931	0.000448031	0.00376438	-0.425307
CDC42P1	0.699053	3.53113	6.37034	2.66645e-08	2.08051e-06	8.8667
KIF14	0.698443	6.25323	3.43893	0.00105278	0.00720774	-1.22126
LPIN3	0.698177	7.19639	4.23017	7.8837e-05	0.000997607	1.20993
AC068491.3	0.696824	4.9136	3.48295	0.000918293	0.00647713	-1.09437
GCNT2	0.696491	6.47742	4.47248	3.38853e-05	0.000521551	2.01059
RPL23AP11	0.695572	3.71514	3.88678	0.000251059	0.00241883	0.117639
SKP2	0.695454	6.63124	6.81009	4.69865e-09	5.24556e-07	10.5424
SCO2	0.695395	6.89986	4.81649	9.87906e-06	0.000203277	3.18443
MIR6805	0.69491	3.10851	5.21394	2.28e-06	6.78898e-05	4.58691
NRG4	0.694881	5.93125	4.35417	5.1311e-05	0.000714411	1.61676
RF01956	0.694741	7.99772	4.85125	8.70493e-06	0.000185454	3.30522
SNORD72	0.694208	2.84592	3.94534	0.000206761	0.00208654	0.300142
AC105339.5	0.693635	3.32385	3.35843	0.00134829	0.00870325	-1.45048
AC009226.1	0.693448	3.90696	4.13199	0.000110317	0.00129586	0.892318
SLC35F2	0.693239	6.6916	5.01823	4.71776e-06	0.0001164	3.89067
DCST1	0.692566	4.04654	3.9261	0.000220416	0.0021882	0.239988
AL356423.1	0.692223	4.31322	4.2443	7.50933e-05	0.000960565	1.25597
AC008735.1	0.691738	2.61275	3.59021	0.000655552	0.00504501	-0.780708
AC102953.2	0.691004	4.54503	4.83058	9.38573e-06	0.000196447	3.23333
AC138932.1	0.690834	7.10637	4.23349	7.79428e-05	0.000988314	1.22073
FBXL8	0.690601	6.02932	4.51984	2.86608e-05	0.000460111	2.16973
SNORD57	0.690528	3.17462	4.2948	6.30698e-05	0.000842994	1.4212
PIDD1	0.689323	6.0604	6.07065	8.6127e-08	5.26841e-06	7.73624
AC084125.4	0.689267	4.07414	4.41699	4.11891e-05	0.000604795	1.82523
BRD9	0.687312	7.65084	6.65932	8.53511e-09	8.23801e-07	9.96603
AC009486.1	0.687265	3.03631	3.86802	0.00026709	0.00253501	0.0594984
PRICKLE4	0.685953	6.21599	5.77078	2.75112e-07	1.2856e-05	6.61796
AC012568.1	0.685729	4.87192	3.69408	0.000470548	0.00391159	-0.47116
AC091729.1	0.684833	3.16244	4.73443	1.32999e-05	0.000255586	2.90077
FDX1P1	0.684813	4.09783	5.02348	4.62723e-06	0.000114703	3.9092
NEAT1	0.683882	12.1384	3.82403	0.000308606	0.00281651	-0.0761047
TMSB4XP4	0.683781	2.81095	4.04292	0.000149146	0.00163174	0.607756
NOTCH1	0.683325	8.48739	6.3209	3.23778e-08	2.42454e-06	8.67943
AL445309.1	0.682358	5.48477	4.3705	4.84679e-05	0.000685541	1.67082
RN7SL698P	0.681896	3.71681	5.44326	9.61546e-07	3.37829e-05	5.41515
RN7SL422P	0.681851	0.62766	3.51579	0.000828753	0.00598817	-0.999002
CHTF18	0.681175	6.17818	5.46595	8.823e-07	3.14378e-05	5.49774
AC087392.4	0.680953	3.2409	3.88069	0.000256158	0.00245799	0.0987504
MIR324	0.680874	3.48167	3.81169	0.000321324	0.00290472	-0.113984
SUMO2P17	0.680518	2.61167	3.99486	0.000175262	0.00183853	0.455717
AGRN	0.680257	9.46326	3.50838	0.000848182	0.00609266	-1.02055
KLHL21	0.679443	7.52161	4.84324	8.9626e-06	0.000189527	3.27737
TOP2A	0.67937	8.07739	3.46166	0.000981145	0.00683254	-1.15586
AC073863.1	0.679317	4.95443	5.48655	8.15927e-07	2.95907e-05	5.57284
ACP4	0.678709	3.43028	4.00722	0.000168153	0.00178144	0.494717
STEAP3-AS1	0.678629	5.88736	3.527	0.000800133	0.00584722	-0.966311
ITCH-AS1	0.678553	2.93624	4.55182	2.55866e-05	0.00042143	2.27763
E2F1	0.678459	5.4646	3.86776	0.000267319	0.00253615	0.058695
ALDH4A1	0.678309	5.71421	4.11351	0.000117474	0.00135976	0.832967
AF305872.1	0.677588	0.711346	3.44312	0.00103922	0.00714272	-1.20923
HSPA1B	0.677216	7.89393	3.60302	0.000629462	0.00488733	-0.742844
AP001107.6	0.677161	4.31767	4.35435	5.12779e-05	0.000714183	1.61737
MAFTRR	0.677097	2.93965	3.35893	0.00134626	0.00869273	-1.44908
SNORA17A	0.676884	3.43602	3.74417	0.000400292	0.00345213	-0.319879
AL031666.1	0.676445	5.11395	3.96356	0.000194587	0.00199381	0.357241
AC106820.5	0.67608	4.2743	4.8575	8.5086e-06	0.000182361	3.32701
AL109923.1	0.675924	4.12092	5.06435	3.97817e-06	0.000102246	4.05381
MIR941-2	0.675287	2.26874	3.31946	0.00151809	0.00953024	-1.56014
SHC1	0.675183	8.64289	6.03084	1.00559e-07	5.95527e-06	7.58697
PDCL3P6	0.674721	3.11568	4.52958	2.76884e-05	0.000447939	2.20255
SNORD30	0.674719	2.90215	3.84169	0.000291248	0.00270157	-0.0217908
SPTBN5	0.674369	6.66335	3.38148	0.00125653	0.00822894	-1.38524
CYP2D8P	0.67398	3.89175	3.58202	0.000672785	0.00515075	-0.804892
BRIP1	0.673692	6.16231	3.94128	0.000209578	0.00210701	0.287412
KLHL17	0.672782	5.64356	4.8279	9.47762e-06	0.00019797	3.22403
MAPK6P3	0.672773	5.61559	4.27487	6.75727e-05	0.000890103	1.35588
MIR4492	0.672557	3.18102	3.8239	0.000308736	0.0028171	-0.0764997
AC011491.2	0.672459	1.67163	3.51642	0.000827115	0.00598001	-0.997162
AC004678.1	0.671991	3.52912	4.81922	9.78163e-06	0.000201563	3.19389
MIR3975	0.670598	3.17989	4.4189	4.09152e-05	0.0006016	1.83156
WDR62	0.670517	5.60311	3.82217	0.000310488	0.00283007	-0.081809
AC034231.1	0.669954	3.45975	4.2492	7.38375e-05	0.000948661	1.27194
JARID2-AS1	0.669917	4.29974	5.09372	3.56793e-06	9.47563e-05	4.15799
AC026954.3	0.669896	4.77889	3.80011	0.000333717	0.00299305	-0.149466
GFOD1	0.669693	7.01328	4.33352	5.51369e-05	0.000758296	1.54858
AL450306.1	0.669451	6.8777	5.30843	1.59972e-06	5.14291e-05	4.92665
AP000721.2	0.669164	3.40794	4.04303	0.000149089	0.00163174	0.60812
SSC4D	0.668894	4.32468	3.95975	0.000197074	0.0020135	0.345289
AC245060.2	0.6686	3.76585	5.40462	1.113e-06	3.83169e-05	5.27473
KCNK7	0.668522	3.01608	3.58036	0.000676323	0.00516951	-0.809781
AC020917.1	0.668296	3.06575	4.14821	0.000104391	0.00124219	0.944481
AC240565.2	0.668121	3.71417	3.86212	0.000272328	0.00257257	0.0412633
MED12L	0.667894	5.64119	4.07269	0.000134892	0.00151066	0.702486
AC138028.2	0.667108	6.57686	5.93118	1.48062e-07	7.97336e-06	7.21432
KIF20A	0.66639	6.06526	3.38637	0.0012378	0.00814825	-1.37133
AL031666.2	0.665932	5.18065	4.7472	1.27003e-05	0.000246837	2.94476
RIN1	0.665809	6.00307	4.62156	1.99538e-05	0.000348381	2.51425
HSPB1	0.66557	9.13636	4.41201	4.19151e-05	0.000613139	1.80864
AC093817.1	0.665527	3.49821	3.76811	0.000370374	0.00324517	-0.247133
RNU6-1318P	0.664936	1.75164	3.51297	0.000836103	0.00603275	-1.00721
AC073592.6	0.664744	3.8836	5.01915	4.70178e-06	0.000116073	3.89391
FCRLB	0.664069	3.78762	3.86713	0.000267874	0.00253851	0.0567447
PTGES3P4	0.664026	0.576765	3.38151	0.00125641	0.00822894	-1.38514
GM2A	0.663999	8.14994	4.82284	9.65355e-06	0.000199544	3.20647
SNORD111B	0.663892	2.32806	3.4559	0.000998854	0.00693215	-1.17246
BBIP1P1	0.663841	3.33442	3.45498	0.00100169	0.00694961	-1.1751
AL357315.1	0.663285	2.09144	4.02579	0.000157993	0.00170291	0.553443
GAS2L1	0.663276	6.41109	4.62416	1.97693e-05	0.000346149	2.5231
AL357552.2	0.662954	3.75445	4.63799	1.88145e-05	0.000334639	2.57023
RARG	0.662899	7.20191	5.73389	3.17056e-07	1.42552e-05	6.48144
MIR3150BHG	0.662759	3.61442	4.00434	0.000169785	0.00179295	0.485619
SRXN1	0.662455	6.86999	3.71706	0.000436963	0.00369389	-0.401909
GFOD1-AS1	0.662277	4.12179	3.4127	0.00114157	0.00766028	-1.29635
AC004884.1	0.66222	2.81432	3.61351	0.000608828	0.0047509	-0.711758
AL450226.2	0.661775	2.71641	3.6832	0.000487294	0.00401738	-0.503848
AC011472.2	0.661741	4.81906	3.6875	0.000480607	0.00397559	-0.490934
MIR6849	0.661597	1.78764	3.52744	0.00079902	0.00584108	-0.965016
PLEKHG3	0.661399	8.16055	3.89902	0.00024111	0.00234304	0.155632
UBE2S	0.660967	6.83045	3.60934	0.000616949	0.00480589	-0.724118
SNHG17	0.660856	6.42854	6.43862	2.03861e-08	1.68928e-06	9.12572
SNORA10	0.660714	2.94641	4.32262	5.72657e-05	0.000779318	1.51267
CD9	0.660348	8.46068	4.56362	2.45353e-05	0.000408679	2.31754
TTLL11-IT1	0.660206	2.59316	3.42228	0.00110835	0.00748704	-1.26897
AL121758.1	0.659912	6.81644	3.7214	0.000430885	0.00365406	-0.388804
MCM4	0.659609	7.49758	4.94163	6.2544e-06	0.0001437	3.62106
SNORD68	0.659079	3.68648	4.51806	2.88421e-05	0.000462244	2.16374
AC021106.3	0.658966	3.60039	4.47533	3.3546e-05	0.000517445	2.02015
RPS2P41	0.658853	3.08846	4.45647	3.58526e-05	0.000544913	1.95698
AC012447.1	0.65764	4.08801	5.58355	5.64e-07	2.22656e-05	5.9277
CENPI	0.6576	5.57591	3.7822	0.000353782	0.003136	-0.204193
AC114730.1	0.657413	5.03523	4.80595	1.02647e-05	0.000209699	3.14788
AL031186.1	0.657217	3.04732	4.61759	2.0239e-05	0.00035221	2.50074
INKA1	0.657138	4.19126	4.99733	5.09572e-06	0.000123586	3.81695
KIF23	0.657006	6.44757	3.82611	0.000306514	0.00280341	-0.0697254
HAUS5	0.65599	6.26148	6.22157	4.77835e-08	3.31139e-06	8.30411
AC093166.3	0.655983	1.52548	3.36552	0.00131943	0.00856215	-1.43045
C1orf159	0.655912	6.10047	6.48923	1.67027e-08	1.43987e-06	9.31801
AC111170.3	0.655733	5.67601	5.10397	3.43476e-06	9.2193e-05	4.19441
MTFP1	0.655694	5.41268	5.66668	4.10361e-07	1.74656e-05	6.23334
RTEL1-TNFRSF6B	0.6554	8.15802	3.57182	0.000694822	0.00527666	-0.834923
BUB1B	0.65523	6.19315	4.26002	7.11313e-05	0.000923606	1.30728
MAP3K6	0.65423	7.22257	4.74758	1.26826e-05	0.000246706	2.94609
CHCHD6	0.653954	5.48298	8.08842	2.89517e-11	1.1e-08	15.4591
SNORD111	0.653409	2.80297	4.8469	8.84406e-06	0.000187856	3.29008
ACOT7	0.653344	6.36497	3.43862	0.00105377	0.0072126	-1.22213
TRIM17	0.653308	5.89147	4.47687	3.33645e-05	0.000515576	2.02531
AL590729.1	0.653105	3.24384	4.54082	2.66054e-05	0.00043403	2.24049
LINC01337	0.652649	0.881296	3.66468	0.000517118	0.00420422	-0.559354
TONSL	0.652179	6.35686	4.54576	2.6143e-05	0.000427793	2.25717
RNA5SP319	0.652173	0.757174	3.33357	0.00145438	0.00921689	-1.52052
MIR4664	0.651857	3.30374	3.70654	0.00045205	0.00378995	-0.433659
AC011498.2	0.65183	3.68351	5.21854	2.24111e-06	6.69171e-05	4.60341
AC008267.7	0.651699	3.19241	4.44028	3.7955e-05	0.000569831	1.90286
AC092120.2	0.651697	4.68954	4.82456	9.59349e-06	0.00019874	3.21243
ATP5PBP1	0.651628	3.7658	4.35985	5.03042e-05	0.000705678	1.63555
AC106800.4	0.651423	2.48862	3.70458	0.000454909	0.00380795	-0.439556
PMS2P11	0.651165	5.12495	5.49936	7.77163e-07	2.84991e-05	5.6196
PPM1J	0.650812	4.3661	4.33125	5.55738e-05	0.000763078	1.54109
RAET1E-AS1	0.650798	4.8421	3.86087	0.00027345	0.00257902	0.0374009
MIR548O	0.649361	2.40595	4.54836	2.59029e-05	0.000425328	2.26594
PRR11	0.648372	6.01407	3.75775	0.000383056	0.00333647	-0.27867
AC068491.2	0.647642	4.92121	3.4578	0.000992994	0.00689708	-1.167
AC110921.1	0.647241	3.25293	3.35799	0.00135011	0.00870871	-1.45172
AL357552.1	0.647161	3.4522	4.9896	5.24291e-06	0.000126368	3.78972
VPS9D1-AS1	0.647095	5.97849	7.18548	1.05734e-09	1.719e-07	11.9831
PGAM1P7	0.647045	3.71801	3.71017	0.000446783	0.0037573	-0.422698
LINC01271	0.646206	4.02517	3.75975	0.000380574	0.00331755	-0.272581
AC027644.1	0.6462	4.1902	5.18038	2.58449e-06	7.43657e-05	4.46681
AL161891.1	0.646189	4.56573	3.83732	0.000295455	0.00272637	-0.0352463
HIST2H2AA4	0.645435	5.60261	3.75185	0.000390449	0.00338843	-0.296569
AC078852.2	0.645278	2.99689	3.69758	0.000465275	0.00387464	-0.460623
AL031600.1	0.645064	4.6554	4.66399	1.71394e-05	0.000310792	2.65905
AC007731.3	0.6444	4.54274	5.22666	2.17407e-06	6.51886e-05	4.63252
AC111170.2	0.644337	4.72376	4.40281	4.32887e-05	0.000629357	1.77804
AVPI1	0.64398	6.06742	3.4925	0.000891351	0.00634156	-1.0667
SNORA56	0.643756	2.83801	4.06247	0.000139633	0.00154926	0.669902
MIR6845	0.643329	2.83036	3.51576	0.00082882	0.00598817	-0.999077
ADI1P2	0.643049	0.49484	3.42118	0.0011121	0.00750967	-1.2721
LINC01270	0.641829	4.04263	3.56404	0.000712116	0.0053654	-0.857826
SNORD93	0.641448	2.62585	3.90821	0.000233888	0.00229319	0.184212
SPINT1	0.640758	8.37712	3.74112	0.000404274	0.00347666	-0.329146
AIG1P1	0.640742	3.52794	4.86137	8.38933e-06	0.000180711	3.34049
RPS27AP8	0.640649	4.09963	3.5693	0.000700379	0.00530126	-0.842345
UCKL1-AS1	0.640429	5.7355	5.66174	4.18195e-07	1.76866e-05	6.21516
POLE	0.640061	7.44341	6.12959	6.84491e-08	4.38136e-06	7.95764
CHEK2	0.639743	6.04521	6.14959	6.3309e-08	4.15179e-06	8.03288
ATAD3A	0.639694	6.6026	5.76361	2.82812e-07	1.31013e-05	6.5914
AC004241.3	0.639691	2.85127	3.30954	0.0015644	0.00974514	-1.58789
AL354864.1	0.639143	3.83969	3.55952	0.000722334	0.00541947	-0.871094
NEIL3	0.638877	4.8123	3.52065	0.000816223	0.00591886	-0.984832
CARD14	0.638864	5.80707	4.42674	3.98042e-05	0.000589317	1.85769
AL022725.1	0.638378	0.392063	3.4873	0.000905918	0.00641339	-1.08176
CAPN1	0.63818	8.78829	5.67968	3.90416e-07	1.67773e-05	6.28125
RPL7L1P12	0.638106	3.85414	4.89294	7.47568e-06	0.000165877	3.45062
VDAC1P4	0.637751	3.14227	4.6263	1.96184e-05	0.000344777	2.53039
CD82	0.63744	7.85017	4.65224	1.78774e-05	0.000320773	2.61889
CD821	0.63744	7.85017	4.65224	1.78774e-05	0.000320773	2.61889
LINC02298	0.63741	4.41209	3.6766	0.000497722	0.00408554	-0.523636
DCAKD	0.637349	6.60114	8.73834	2.19761e-12	1.2872e-09	17.9483
AURKA	0.636775	5.93419	3.57903	0.000679168	0.00518569	-0.813692
RPL37P18	0.636461	4.04088	4.30685	6.04901e-05	0.000815139	1.46076
AC091153.2	0.635953	3.19394	4.79493	1.06839e-05	0.000215991	3.10969
CCDC113	0.635499	5.59725	3.55298	0.000737386	0.00550055	-0.8903
TONSL-AS1	0.635356	3.64194	3.42772	0.0010899	0.00739831	-1.2534
CHST2	0.635299	5.8958	3.26829	0.00177173	0.0106849	-1.70275
MIR3619	0.63514	4.02822	3.85459	0.000279159	0.00261933	0.0180011
IL1B	0.634859	5.46106	2.3118	0.0241459	0.0753883	-4.05591
MND1	0.634753	4.26084	3.43593	0.00106259	0.00725784	-1.22986
FBXL18	0.634582	6.11345	6.37036	2.66628e-08	2.08051e-06	8.86676
ZNF29P	0.634287	2.38098	3.68366	0.000486569	0.00401378	-0.502457
FOXK1	0.63408	8.58157	6.03261	9.98703e-08	5.92268e-06	7.59359
EXO1	0.633877	5.28861	3.31763	0.0015265	0.00957182	-1.56524
SLC22A23	0.633681	7.62267	4.83042	9.39093e-06	0.000196447	3.2328
MIR6819	0.633637	4.03013	3.8838	0.000253545	0.00243928	0.10838
AP003170.3	0.633548	2.33458	3.32935	0.00147319	0.00930986	-1.53239
LINC01768	0.633295	0.502059	3.38542	0.00124144	0.00816137	-1.37405
MIR6884	0.633028	2.34586	4.36589	4.92543e-05	0.000694138	1.65555
AC117503.3	0.633025	2.97453	3.79561	0.000338649	0.00302764	-0.16322
DBF4B	0.632979	5.78788	6.16699	5.91491e-08	3.90293e-06	8.09839
HIST2H3D	0.632967	5.96714	3.30209	0.00160006	0.00990807	-1.6087
ALDOA	0.63242	9.73303	4.42139	4.05586e-05	0.000598208	1.83987
TPBG	0.632111	7.37675	5.12503	3.17625e-06	8.66135e-05	4.26933
TPBG1	0.632111	7.37675	5.12503	3.17625e-06	8.66135e-05	4.26933
GINS2	0.632059	5.14439	4.20617	8.5616e-05	0.00106078	1.1319
AC118658.1	0.631868	3.3151	4.13068	0.000110813	0.00129955	0.888081
AC244093.1	0.631702	3.35301	3.88295	0.000254255	0.00244333	0.105753
AC015802.6	0.631411	7.45555	6.26033	4.10561e-08	2.89205e-06	8.45042
RAC2	0.631272	7.29839	3.34786	0.00139249	0.00891722	-1.48031
RPL17P40	0.631097	3.06334	3.3728	0.00129035	0.00840664	-1.40982
AC004980.2	0.631089	4.26275	4.33378	5.50863e-05	0.000758088	1.54945
PKD1P5	0.631029	6.05599	4.08561	0.000129125	0.00146008	0.743714
ABCC5	0.630964	8.13914	4.88421	7.718e-06	0.000169932	3.42014
AC011472.3	0.630904	6.20155	3.54372	0.000759199	0.00562311	-0.917441
UPK2	0.630648	5.23896	4.78623	1.10266e-05	0.000221491	3.07956
ACTG1P17	0.630354	3.62484	4.34599	5.27948e-05	0.000732208	1.58973
RACGAP1	0.63022	6.81877	4.58457	2.27706e-05	0.00038682	2.38856
TESMIN	0.629662	4.86774	4.69976	1.50714e-05	0.000281368	2.78157
TMEM237	0.629429	6.50277	5.63777	4.58395e-07	1.89373e-05	6.12691
GTF2IP5	0.629043	3.20412	4.03766	0.000151811	0.0016532	0.591065
SNHG4	0.628533	5.50621	5.25505	1.95475e-06	6.03039e-05	4.73445
Z83851.2	0.628453	3.21993	3.92708	0.000219701	0.00218414	0.243045
AC090912.1	0.628409	3.10277	3.72434	0.00042682	0.00362534	-0.379936
RN7SL364P	0.627865	2.79534	3.58743	0.000661354	0.00508143	-0.788921
RRM2	0.627263	6.95193	3.31033	0.00156067	0.00973065	-1.58569
SRPK3	0.627247	5.84555	4.00712	0.000168211	0.00178161	0.494394
TNFSF10	0.627161	8.2084	3.57505	0.000687778	0.00523927	-0.825431
TNFSF101	0.627161	8.2084	3.57505	0.000687778	0.00523927	-0.825431
GTF2IP23	0.626915	4.00739	4.67618	1.64055e-05	0.000300415	2.70074
PPFIA3	0.626021	5.59241	4.87966	7.84769e-06	0.000171813	3.40423
FANCI	0.62581	7.36942	5.05565	4.10833e-06	0.000104822	4.023
U62317.2	0.625692	5.9335	4.7193	1.40466e-05	0.000266817	2.84869
KRT8P3	0.624276	3.44586	3.43917	0.00105201	0.00720629	-1.22058
TUBG2	0.623691	6.53217	4.86943	8.14641e-06	0.000176557	3.36855
AC004461.1	0.623265	2.98052	4.6669	1.69613e-05	0.000308779	2.669
AC092757.1	0.623212	2.47996	3.91993	0.000224974	0.00222158	0.220745
GALNS	0.623022	7.21827	7.13926	1.27088e-09	1.93314e-07	11.8054
FAH	0.622967	6.3778	4.62217	1.99104e-05	0.000347907	2.51633
GYS1	0.622965	7.37438	6.76922	5.52456e-09	5.8353e-07	10.386
ITCH-IT1	0.622373	3.91513	4.7489	1.26223e-05	0.000245767	2.95064
AC105339.3	0.622207	3.80382	4.0514	0.000144946	0.00159665	0.634687
CYCSP4	0.622023	2.39606	3.46856	0.000960339	0.0067139	-1.13596
PDZD2	0.621373	7.4342	3.86739	0.000267646	0.00253779	0.0575459
RNU6-828P	0.620713	2.25377	3.94864	0.000204506	0.00207262	0.310457
PPIF	0.619593	7.07398	5.18143	2.57438e-06	7.42418e-05	4.47056
KDF1	0.619379	5.41607	4.08862	0.000127819	0.00145044	0.753307
RAB3D	0.618866	7.6058	3.62258	0.000591519	0.00464502	-0.684851
FANCB	0.6179	5.05289	4.21558	8.28942e-05	0.00103395	1.16246
PVT1	0.617761	6.94791	3.30562	0.00158307	0.00982568	-1.59885
AP006333.2	0.617578	3.41794	3.53854	0.000771649	0.00568865	-0.93258
AC006064.4	0.617474	9.8488	4.37201	4.82135e-05	0.000683525	1.67581
OPLAH	0.617411	6.32656	4.12471	0.000113087	0.00132006	0.868902
AC010653.3	0.616385	3.25926	4.99552	5.12984e-06	0.000124062	3.81057
HMGA1P4	0.616	3.40162	3.43422	0.00106822	0.00728585	-1.23477
AL451085.2	0.615772	6.79819	5.4544	9.21789e-07	3.26004e-05	5.45569
MAPK11	0.615697	5.8571	4.26719	6.93903e-05	0.000907105	1.33074
USP43	0.615057	5.80804	3.42633	0.00109457	0.00741706	-1.25737
PIM3	0.615008	7.72659	4.66223	1.72479e-05	0.000312493	2.65304
AL627309.5	0.614931	7.19258	5.14898	2.90542e-06	8.08263e-05	4.35468
AL358334.3	0.614347	5.46019	3.83989	0.000292967	0.00271023	-0.027311
ARF1P2	0.614326	4.42352	5.26461	1.88593e-06	5.88603e-05	4.76881
SKA3	0.61312	5.41175	3.53908	0.000770353	0.00568399	-0.931015
CCDC74BP1	0.613035	5.03025	6.97059	2.48515e-09	3.26e-07	11.1575
IL1RAP	0.612989	7.66871	3.65071	0.000540757	0.00435108	-0.601101
AC010768.1	0.612857	5.77778	4.25199	7.31287e-05	0.00094267	1.28107
AL357140.1	0.612279	5.06718	4.75184	1.24889e-05	0.000243836	2.96077
RPS12P17	0.612189	2.9756	3.65507	0.000533264	0.00430412	-0.588073
AC105235.1	0.612102	4.56619	3.66831	0.000511142	0.00417167	-0.548495
MIR1976	0.611928	2.35836	3.39055	0.00122205	0.00807738	-1.35947
PLXNB1	0.611761	8.3591	3.84447	0.0002886	0.00268259	-0.0132154
TACC3	0.611424	7.15579	4.52642	2.80008e-05	0.000451625	2.19188
APOBEC3G	0.61097	6.66461	3.91744	0.000226837	0.00223585	0.212989
Z82217.1	0.610643	6.0025	3.90063	0.000239825	0.00233428	0.160652
TRMU	0.610555	6.9299	6.7347	6.33403e-09	6.51e-07	10.254
MROH1	0.61015	7.94362	4.86167	8.38018e-06	0.000180605	3.34153
UPP1	0.610079	7.17056	3.91877	0.000225841	0.00222907	0.217128
CSNK1E	0.610025	8.27657	5.82216	2.25687e-07	1.10285e-05	6.80852
HMGB1P24	0.609925	3.70768	3.59597	0.000643692	0.00497523	-0.763688
MCM8-AS1	0.609462	2.79909	3.62277	0.000591161	0.00464392	-0.684286
PGAM1P8	0.609246	3.88302	4.15938	0.000100488	0.00120591	0.980484
KPTN	0.609054	5.09988	5.76844	2.776e-07	1.2944e-05	6.6093
AC010761.4	0.608323	5.24909	4.65835	1.74902e-05	0.000315165	2.63975
LINC01002	0.608179	6.58889	5.78719	2.58264e-07	1.22291e-05	6.67877
MAST4	0.60817	8.43749	6.35064	2.88096e-08	2.21748e-06	8.79206
DCST2	0.607967	4.06898	3.32164	0.00150805	0.00948252	-1.55401
AC111170.1	0.607662	5.20542	4.22806	7.94123e-05	0.00100399	1.20306
RNU6-290P	0.607346	0.671725	3.34865	0.00138916	0.00890111	-1.4781
GTF2IP13	0.607189	5.77765	4.91095	6.99891e-06	0.000157009	3.51358
SNORA77B	0.606912	2.71827	3.92086	0.000224285	0.00221733	0.223628
TAF1C	0.606199	7.20692	6.09399	7.86423e-08	4.85923e-06	7.82385
SHCBP1	0.605924	5.74924	3.74102	0.000404398	0.00347703	-0.329433
Z82188.2	0.605594	5.14039	3.56353	0.000713265	0.00537059	-0.859327
PIAS3	0.605393	7.50023	5.46167	8.96716e-07	3.18718e-05	5.48217
GAPDH	0.60507	10.6923	4.22011	8.16134e-05	0.00102365	1.17719
AC108047.1	0.603743	3.35474	3.84041	0.000292468	0.00270737	-0.0257128
CYP27B1	0.603417	4.9579	3.78722	0.000348039	0.00309322	-0.188857
PSMG3	0.603076	6.30421	5.55322	6.33105e-07	2.42413e-05	5.81655
MIR7706	0.602883	4.31027	5.01428	4.787e-06	0.000117745	3.87674
RPL23AP86	0.602256	2.56628	3.60953	0.000616595	0.004804	-0.723583
TMPRSS9	0.602255	5.00393	4.8109	1.0082e-05	0.000206814	3.16503
AC068491.4	0.601957	6.92737	3.44131	0.00104506	0.00717181	-1.21443
AC092718.2	0.601947	4.16513	3.7967	0.000337445	0.00302015	-0.15988
AL590639.1	0.60186	2.41786	3.43318	0.00107165	0.00730381	-1.23774
MYC	0.601859	8.0248	4.41673	4.1228e-05	0.000605159	1.82433
MYC1	0.601859	8.0248	4.41673	4.1228e-05	0.000605159	1.82433
AC130324.2	0.60175	3.97495	4.59351	2.20562e-05	0.000377383	2.4189
CACHD1	0.601484	6.78526	4.41997	4.07616e-05	0.000600045	1.83513
AC008870.3	0.601089	4.56428	3.6741	0.000501734	0.00410665	-0.531139
MCM7	0.6009	7.68217	5.32551	1.50013e-06	4.88146e-05	4.98831
PVRIG2P	0.600632	6.52231	4.94485	6.18082e-06	0.000142315	3.63238
AL022341.2	0.600516	4.76061	3.91311	0.000230123	0.00226249	0.19947
DGKH	0.600271	8.79246	4.27381	6.78229e-05	0.000892299	1.35238
HIST1H2BJ	0.600213	6.61147	3.55333	0.000736562	0.00549536	-0.889258
AL359091.4	0.600204	3.03777	4.4021	4.33969e-05	0.000630501	1.77567
AC092718.4	0.600009	3.68037	3.3859	0.00123959	0.00815514	-1.37266
PCLAF	0.599701	5.41314	3.48491	0.000912685	0.00645141	-1.08868
FASN	0.599495	8.61938	4.24567	7.47416e-05	0.000957974	1.26042
GUSBP1	0.599457	6.44113	4.47734	3.3309e-05	0.000515277	2.02689
RBM19	0.599256	7.611	5.39525	1.15317e-06	3.95089e-05	5.2407
RNY4P10	0.598788	2.67198	3.56438	0.000711351	0.00536436	-0.856824
AL121832.3	0.598404	4.20316	3.90601	0.000235594	0.00230668	0.177381
SNORD42A	0.598317	2.35154	3.46425	0.000973307	0.0067868	-1.14841
GCLC	0.597753	7.5017	3.63492	0.000568724	0.00451209	-0.648178
ELOCP33	0.597609	3.28999	3.79184	0.000342842	0.00305783	-0.174755
CDC25A	0.597489	4.8941	3.3416	0.0014193	0.00904689	-1.49795
AL603832.1	0.597068	5.24035	6.11201	7.33065e-08	4.64361e-06	7.89156
HIST2H2BF	0.596005	7.99055	4.73291	1.33733e-05	0.000256764	2.89553
HIST1H2AB	0.595994	6.02879	3.56963	0.000699657	0.00529791	-0.841385
SGK1	0.595105	8.78285	3.56095	0.000719082	0.0054036	-0.866892
AC127024.2	0.594569	4.15644	3.52413	0.000807359	0.00587993	-0.974674
AL356056.2	0.593951	3.84998	4.0392	0.000151027	0.00164699	0.595941
AC040160.1	0.593763	3.40818	3.67714	0.000496872	0.00408092	-0.522039
IL4R	0.593753	8.49981	6.28034	3.8e-08	2.72785e-06	8.52605
IL4R1	0.593753	8.49981	6.28034	3.8e-08	2.72785e-06	8.52605
SLC35E3	0.593744	6.8324	5.92507	1.51604e-07	8.113e-06	7.19156
AL031710.1	0.59373	3.3217	3.8129	0.000320054	0.00289657	-0.110269
NDUFA9P1	0.593385	4.63314	4.02146	0.000160307	0.00172172	0.539737
EIF3B	0.593169	8.56404	6.97342	2.45738e-09	3.23301e-07	11.1684
BCRP2	0.592642	4.21024	3.34328	0.00141205	0.00901546	-1.49321
MYO1B	0.592509	8.8743	4.70908	1.45734e-05	0.000274749	2.8136
AC004980.3	0.591125	3.64278	4.77111	1.16478e-05	0.000230893	3.02728
SREBF1	0.590711	7.93535	5.37869	1.22758e-06	4.15917e-05	5.18069
ZNF276	0.590231	7.57238	5.96639	1.29165e-07	7.227e-06	7.34582
RPL21P28	0.589615	2.54691	3.99	0.000178139	0.00185958	0.440385
RNA5SP393	0.589598	0.594373	3.35582	0.00135908	0.00875703	-1.45785
AC091057.1	0.587827	6.43981	4.20765	8.51808e-05	0.00105631	1.13672
SLC12A9-AS1	0.587814	2.53095	3.86896	0.000266258	0.0025288	0.0624303
KCTD11	0.587794	6.489	3.38932	0.00122667	0.0081004	-1.36297
AC018695.4	0.587787	3.74025	5.03364	4.4567e-06	0.000111765	3.94513
SNORA9B	0.587715	2.46966	3.83111	0.00030153	0.00276495	-0.0543438
AC010287.1	0.587672	3.62167	4.2893	6.42839e-05	0.000854946	1.40313
SCX	0.587554	4.30483	3.44064	0.00104722	0.00718159	-1.21635
AC137055.1	0.587294	4.59325	4.79853	1.05453e-05	0.000213796	3.12215
RPS12P16	0.587036	4.42797	4.2888	6.43933e-05	0.000856134	1.40152
AC105020.1	0.587018	4.65379	3.78053	0.000355709	0.0031485	-0.209285
AL590617.1	0.586868	4.35025	3.45456	0.00100301	0.0069565	-1.17632
NDUFS6	0.586863	6.6554	4.41983	4.07814e-05	0.000600045	1.83467
D2HGDH	0.586579	7.10452	5.28358	1.75629e-06	5.56675e-05	4.8371
AC008735.2	0.586197	5.28109	6.39801	2.39174e-08	1.92955e-06	8.97159
RRP1	0.585287	6.65559	6.91333	3.11971e-09	3.86646e-07	10.9379
SLC9A7	0.584861	7.82142	4.84724	8.83291e-06	0.000187712	3.29129
CSTF2	0.583856	6.25071	6.18417	5.53091e-08	3.69517e-06	8.1631
MIR877	0.583579	2.15543	3.40995	0.0011513	0.0077098	-1.30421
AC091805.1	0.583486	3.56111	4.31333	5.91437e-05	0.00080078	1.48209
PRXL2A	0.58333	7.66375	4.33248	5.53361e-05	0.000760792	1.54516
IRAK2	0.582902	6.6818	3.25018	0.00187071	0.0111528	-1.75285
RPS20P31	0.582783	3.82558	4.08076	0.000131262	0.00147892	0.728222
TOP3B	0.582601	6.75583	6.94723	2.72683e-09	3.50132e-07	11.0679
RPSAP6	0.582559	3.68311	3.77094	0.000366985	0.00322105	-0.238524
LINC01481	0.582085	4.22588	6.10942	7.4e-08	4.67682e-06	7.88184
KNTC1	0.581622	7.72668	5.21072	2.30762e-06	6.86634e-05	4.57538
HIST1H2AH	0.581619	6.47168	3.44933	0.00101942	0.00704729	-1.19138
DDIAS	0.581484	5.17168	3.99279	0.000176482	0.0018477	0.449184
NSUN2	0.581372	7.96529	6.34391	2.95815e-08	2.25865e-06	8.76656
SPINDOC	0.581297	6.19325	6.1755	5.72148e-08	3.787e-06	8.13045
FLRT1	0.580779	5.11396	3.87351	0.000262301	0.00250066	0.0764915
C19orf48	0.580211	6.59204	4.26076	7.0949e-05	0.000922358	1.30971
BOP1	0.579636	6.95933	5.07995	3.7548e-06	9.80743e-05	4.10912
PHKA1	0.578958	6.53495	4.47546	3.35307e-05	0.000517445	2.02058
CENPH	0.578786	5.1443	3.89223	0.000246584	0.00238349	0.134535
CDCA3	0.578463	5.4535	3.74598	0.000397959	0.00343895	-0.314406
SCPEP1	0.578312	7.60309	3.68499	0.000484503	0.0039993	-0.498481
SNORD12C	0.57806	3.63123	4.35503	5.11578e-05	0.000713672	1.61959
MED24	0.577404	7.51405	7.03861	1.89657e-09	2.64149e-07	11.4186
AC135279.1	0.576835	3.27416	4.0374	0.000151942	0.00165353	0.590249
EMILIN3	0.576721	5.27894	4.34469	5.30342e-05	0.000734575	1.58544
PRR34-AS1	0.57668	5.34459	5.07488	3.82607e-06	9.94615e-05	4.09113
RF00345	0.57629	3.74342	4.08316	0.0001302	0.00146889	0.735886
IKBKG	0.576189	6.33434	4.50759	2.99323e-05	0.000474543	2.12847
YJEFN3	0.575753	5.4465	4.62493	1.97147e-05	0.000345759	2.52573
AC107464.2	0.575218	3.57205	4.00977	0.000166723	0.00177067	0.502765
SNORD60	0.575142	3.75759	4.07689	0.000132992	0.00149448	0.715868
AC091516.1	0.574793	3.07074	3.49706	0.000878752	0.00627378	-1.05347
SNORD70B	0.574308	3.41464	3.63542	0.000567807	0.00450683	-0.646672
ARAP3	0.574187	7.05638	3.64584	0.000549235	0.0044024	-0.615627
MED15	0.574133	8.32737	6.6416	9.15428e-09	8.73702e-07	9.89842
ZNF296	0.573766	4.77858	4.05583	0.000142796	0.0015781	0.648783
SARS2	0.573706	6.0925	4.77303	1.15669e-05	0.000230143	3.03392
AC233309.1	0.57352	5.16043	3.81101	0.000322035	0.00290804	-0.116057
CEP72	0.573453	6.28116	4.49002	3.1851e-05	0.000496886	2.06942
SNORA66	0.573359	3.3757	5.1279	3.14249e-06	8.59122e-05	4.27956
EREG	0.572682	5.69656	1.12492	0.264986	0.426613	-5.98698
BAK1	0.57263	6.82474	5.35779	1.32836e-06	4.41665e-05	5.10497
THOC3	0.572463	6.3745	4.97021	5.63075e-06	0.000132796	3.72148
GRPEL2-AS1	0.572047	4.64854	4.17161	9.63758e-05	0.00116572	1.01997
ABCB6	0.571799	6.28145	4.43923	3.80954e-05	0.000570936	1.89936
AC138028.5	0.571689	5.05731	4.89875	7.31841e-06	0.000162979	3.47093
RNU7-128P	0.571488	0.495711	3.44555	0.00103141	0.00709819	-1.20223
RN7SKP271	0.571203	3.71158	4.50451	3.02598e-05	0.000478848	2.11813
AL035456.1	0.570779	4.49444	4.47162	3.39877e-05	0.000522187	2.00772
AC025423.4	0.570585	7.10669	3.85729	0.000276691	0.00260131	0.0263393
TSPAN10	0.570528	4.12531	4.01113	0.000165965	0.00176526	0.507058
ZC3H12A	0.570347	7.53176	3.47943	0.000928396	0.00653546	-1.10454
NEDD4L	0.57013	7.91514	3.63968	0.000560149	0.00446602	-0.633997
RAB5CP1	0.570023	3.97761	4.02533	0.000158238	0.0017047	0.551978
AC004471.1	0.570019	3.56259	4.19498	8.89645e-05	0.0010934	1.09562
URB1	0.569974	7.89777	6.02274	1.03776e-07	6.12035e-06	7.55664
AC007000.1	0.56997	4.24863	5.52166	7.14e-07	2.66848e-05	5.70108
SNORD4A	0.569913	3.42695	5.0276	4.55735e-06	0.000113756	3.92376
MCC	0.569447	7.81245	4.95574	5.93839e-06	0.000138072	3.67062
AC068580.1	0.568476	4.94584	3.65163	0.00053916	0.00434314	-0.59834
AC004466.3	0.568273	3.77564	4.35486	5.11876e-05	0.000713855	1.61904
MAD2L2	0.568124	5.90609	5.20038	2.39856e-06	7.07293e-05	4.53834
GAS8-AS1	0.568059	3.35377	3.51957	0.000818991	0.00593362	-0.987981
AL732372.2	0.568017	5.73303	5.59091	5.48337e-07	2.18507e-05	5.95469
ANKRD13D	0.567999	7.23654	5.94729	1.39095e-07	7.67412e-06	7.27448
CLSTN1	0.56787	9.18686	4.83519	9.22942e-06	0.000193732	3.24936
TCF7L1	0.567434	5.99409	4.53157	2.7494e-05	0.000446312	2.20925
AC009086.3	0.567414	4.23979	4.55944	2.49024e-05	0.000412449	2.30341
SNORA48	0.56706	4.13532	4.44578	3.72269e-05	0.000561266	1.92126
AC124283.2	0.566985	3.84717	4.63322	1.9138e-05	0.000338962	2.554
TPTEP2-CSNK1E	0.566793	7.64713	5.93395	1.46479e-07	7.93808e-06	7.22468
HIST1H2AG	0.566664	7.10768	3.38364	0.00124821	0.00818822	-1.37908
GPI	0.56664	8.89005	4.12203	0.000114121	0.00132995	0.860307
TRAF2	0.56664	6.77644	5.59638	5.37e-07	2.15193e-05	5.97477
AL670729.1	0.566569	4.34567	4.23534	7.74487e-05	0.000983824	1.22675
AC009065.3	0.566249	3.93509	3.92293	0.000222749	0.00220776	0.230089
WASH4P	0.566164	3.17335	3.9035	0.000237558	0.00231938	0.169581
PIMREG	0.565928	4.32091	3.471	0.000953078	0.00667623	-1.12891
MIR647	0.565897	3.74161	3.60333	0.000628852	0.00488437	-0.741939
AOC2	0.565753	4.52194	4.39665	4.42332e-05	0.000639393	1.75756
AC023855.1	0.565638	2.99221	3.70699	0.000451383	0.0037851	-0.432278
AP000902.1	0.565611	3.76277	3.34235	0.00141608	0.00903174	-1.49584
RNU6-942P	0.565597	3.71148	4.22522	8.01927e-05	0.00101177	1.1938
PKD1P6	0.564851	6.90753	4.85983	8.43689e-06	0.000181331	3.33509
PSRC1	0.564773	5.25386	3.62073	0.000595016	0.00466992	-0.690352
HIST1H2AM	0.56474	6.95913	3.64104	0.000557713	0.00445067	-0.629928
EFHD2	0.564731	8.32955	4.40844	4.24438e-05	0.000619601	1.79675
GGNBP1	0.564594	4.87734	5.22348	2.2e-06	6.58748e-05	4.62114
KNSTRN	0.5644	5.91592	4.18738	9.13122e-05	0.00111616	1.07099
AC027796.4	0.564216	4.93936	3.9439	0.000207759	0.00209464	0.295608
THSD1	0.564093	5.44255	4.10374	0.000121431	0.00139386	0.801691
ISYNA1	0.563983	6.80753	3.70847	0.000449235	0.00377227	-0.427818
PGM2	0.563938	7.37535	5.69921	3.62233e-07	1.58206e-05	6.35331
AC073529.1	0.563474	3.7136	3.57037	0.000698027	0.00529189	-0.839211
AGTRAP	0.563174	6.73331	5.78016	2.65349e-07	1.24953e-05	6.65273
AC104046.1	0.562992	4.97185	3.8568	0.000277135	0.00260376	0.0248348
RAD9A	0.56261	6.85435	6.957	2.62303e-09	3.38838e-07	11.1054
PPP4R1	0.56254	8.58018	4.72313	1.38536e-05	0.000263971	2.86189
RAD51	0.562284	5.14338	4.07323	0.000134646	0.00150877	0.704211
ERCC6L	0.562177	5.48218	4.23842	7.66303e-05	0.000975748	1.2368
MOV10	0.562143	7.77518	7.65545	1.62498e-10	3.8e-08	13.7926
AC244093.2	0.561318	2.62637	3.45197	0.00101111	0.00700472	-1.18379
AC138951.2	0.561235	5.09019	4.18489	9.20935e-05	0.0011241	1.06293
AC211486.5	0.560706	4.09927	3.9266	0.000220054	0.00218713	0.241536
CYCSP2	0.560081	2.36909	3.73951	0.000406378	0.00349054	-0.334005
MIR4517	0.55982	3.52216	4.02282	0.000159576	0.00171608	0.544047
RHEBL1	0.559714	3.46774	4.01866	0.000161825	0.00173112	0.530859
AC087893.1	0.559693	4.68166	4.09608	0.000124628	0.00142154	0.77716
PDLIM1	0.559633	8.26624	4.03592	0.0001527	0.00165852	0.585557
AL049539.1	0.559131	3.61534	4.55979	2.48714e-05	0.000412191	2.30459
TMEM201	0.558873	6.22909	6.23344	4.56142e-08	3.18674e-06	8.3489
RPS12P20	0.55875	3.23543	3.37259	0.0012912	0.00841091	-1.41044
GINS4	0.558661	5.19973	3.44899	0.00102049	0.00705088	-1.19235
TENT4A	0.558595	7.536	7.29376	6.86991e-10	1.21382e-07	12.3997
INCENP	0.558492	6.8941	6.87326	3.65735e-09	4.35601e-07	10.7843
MTMR1	0.558293	7.45846	6.80173	4.85686e-09	5.36614e-07	10.5104
CDK6	0.558061	8.8799	4.11221	0.000117993	0.00136503	0.828801
ZNF692	0.557495	6.55517	6.39235	2.44558e-08	1.95518e-06	8.95011
CRYBG1	0.557369	8.53347	4.14128	0.000106885	0.0012638	0.922169
SNORD42B	0.557268	2.47145	3.79571	0.000338536	0.00302763	-0.162908
FO680682.1	0.556944	2.62622	3.50746	0.00085064	0.00610775	-1.02324
PARD6G	0.556502	5.84629	4.58236	2.29513e-05	0.000388962	2.38104
MIR1914	0.5565	3.63682	3.95171	0.000202426	0.00205688	0.320073
MARS2	0.556134	5.78392	4.58407	2.28119e-05	0.000387368	2.38683
HEXD-IT1	0.556133	3.5727	3.93771	0.000212077	0.00212365	0.276259
PXN	0.555713	8.64749	5.3684	1.27621e-06	4.28082e-05	5.1434
NHLRC1	0.555609	4.02719	3.50001	0.000870675	0.00622651	-1.04489
NOC4L	0.555607	5.96016	6.10782	7.45146e-08	4.67836e-06	7.87581
RNF217-AS1	0.555518	5.19336	3.84581	0.00028733	0.00267487	-0.00907828
SNORD25	0.555443	3.92171	4.17183	9.6302e-05	0.00116516	1.02069
MFN2	0.555385	8.0499	7.43497	3.91362e-10	7.81956e-08	12.9433
AL669831.2	0.554993	2.52707	3.81639	0.000316428	0.00287074	-0.0995825
TOMM40	0.554482	7.15236	4.68015	1.6173e-05	0.000297046	2.71435
AJUBA	0.554434	6.94437	3.5724	0.000693548	0.00527102	-0.833215
HIST2H2BE	0.554074	7.85945	4.22356	8.06513e-05	0.00101456	1.18841
RILPL1	0.553995	6.68615	6.78477	5.19456e-09	5.63728e-07	10.4455
CHAF1A	0.553868	6.42887	5.65844	4.23525e-07	1.78064e-05	6.20298
ZBTB12BP	0.553847	4.82943	4.318	5.81927e-05	0.000790157	1.49745
SEPT9	0.553744	9.36192	6.32569	3.17749e-08	2.38356e-06	8.69756
S100A11	0.553474	9.07636	3.42604	0.00109556	0.00742141	-1.2582
AC106739.1	0.553224	5.12994	5.02246	4.6446e-06	0.000114927	3.90562
CEBPD	0.55317	8.35564	3.39728	0.00119705	0.00794401	-1.34032
AC109460.1	0.553149	5.12548	6.56294	1.24895e-08	1.12705e-06	9.59854
SLFNL1	0.552683	5.45568	4.82759	9.48824e-06	0.000197998	3.22296
AL391244.2	0.5526	4.68523	6.39434	2.42646e-08	1.94654e-06	8.95768
FAM207A	0.551865	5.94508	6.1399	6.57492e-08	4.24668e-06	7.99642
SMCR5	0.55185	5.15427	4.13422	0.000109484	0.00128848	0.899479
HIST1H3J	0.551709	7.25785	3.31981	0.00151644	0.0095213	-1.55913
ACTL10	0.551318	4.91871	5.58602	5.58656e-07	2.21586e-05	5.93677
ASB9P1	0.551095	3.3623	3.49466	0.000885353	0.00630617	-1.06042
MIRLET7BHG	0.550936	7.41683	3.55907	0.000723352	0.00542468	-0.872407
AP003170.1	0.550884	3.90265	4.33988	5.39305e-05	0.000744569	1.56955
CHAF1B	0.550504	5.61479	4.75338	1.24198e-05	0.000242598	2.96606
RMI2	0.550035	5.1315	4.17118	9.65171e-05	0.00116581	1.01858
AL133230.1	0.549757	6.62258	4.75956	1.21452e-05	0.000238213	2.98739
TYSND1	0.549173	6.56668	5.67253	4.01255e-07	1.7174e-05	6.25492
RN7SL434P	0.548627	2.82751	3.59712	0.000641365	0.00496083	-0.760311
AC004706.3	0.548371	4.62521	4.36194	4.99391e-05	0.000701708	1.64246
WDR90	0.548019	6.9343	4.22402	8.05226e-05	0.00101403	1.18992
SEC63P1	0.547913	4.11132	3.58809	0.000659975	0.00507266	-0.786975
AC073592.7	0.547406	3.59126	3.35525	0.00136147	0.00876515	-1.45947
ABCC1	0.547209	8.44846	4.03216	0.000154644	0.0016724	0.573631
AC005746.3	0.547122	2.67176	3.30504	0.00158585	0.00983863	-1.60047
PLXNA3	0.547111	7.88664	4.12719	0.000112137	0.00131283	0.876868
JUP	0.546884	9.15409	3.37753	0.00127181	0.00830598	-1.39643
KCTD9P5	0.546591	3.39314	3.42091	0.00111304	0.00751485	-1.27289
MAPK12	0.546249	7.11367	4.92537	6.63876e-06	0.000150589	3.56406
SPG7	0.546148	8.02962	7.38771	4.72477e-10	9.18281e-08	12.7613
NEMP1	0.545885	7.04295	5.41165	1.08383e-06	3.74029e-05	5.30022
HOMER1	0.545452	6.49394	4.15826	0.00010087	0.0012088	0.9769
AC016245.1	0.545178	4.49911	3.62742	0.000582465	0.00459397	-0.670458
CDC42EP4	0.544695	7.98152	3.97652	0.000186351	0.0019279	0.397947
SNORD12	0.544505	4.00878	3.60902	0.000617584	0.00480996	-0.725077
Z95115.1	0.544339	4.08935	3.86998	0.000265364	0.00252367	0.0655889
RHBDD3	0.544238	5.98224	6.26564	4.02101e-08	2.84819e-06	8.4705
SNORA11B	0.543793	2.18247	3.32118	0.00151017	0.00949168	-1.5553
SPINT1-AS1	0.543317	5.83576	3.81907	0.000313659	0.00285167	-0.0913392
AL139385.1	0.543282	4.65351	5.09856	3.5044e-06	9.35921e-05	4.17519
AC100778.3	0.543216	4.49901	3.90156	0.000239092	0.00232833	0.16353
RPL7P49	0.542825	3.79983	4.76034	1.21109e-05	0.000237867	2.99009
SBNO2	0.542767	8.517	4.67197	1.66555e-05	0.000304295	2.68634
RANBP1	0.542701	7.47335	5.75728	2.8978e-07	1.33806e-05	6.56798
PIEZO1	0.542615	8.87567	5.79661	2.49061e-07	1.1912e-05	6.71368
AC145285.6	0.54254	6.53974	5.4569	9.13116e-07	3.23472e-05	5.46477
AC106795.1	0.542392	5.51466	4.76497	1.19097e-05	0.000235103	3.00607
CDK18	0.542376	7.16126	3.39083	0.00122099	0.00807412	-1.35867
AC129510.1	0.54234	4.75597	5.33834	1.42938e-06	4.69131e-05	5.03465
AC011466.3	0.542043	5.00068	4.5443	2.62788e-05	0.000429357	2.25224
YRDCP2	0.541662	3.74372	4.88455	7.70858e-06	0.000169907	3.42131
GPCPD1	0.541129	8.4665	5.1691	2.69559e-06	7.65835e-05	4.42648
ATAD5	0.541047	6.73283	5.14628	2.93478e-06	8.1537e-05	4.34505
INO80C	0.541011	5.78047	4.56039	2.48183e-05	0.00041163	2.30663
NCAPH	0.540947	5.70767	3.42805	0.00108877	0.00739296	-1.25244
OSMR-AS1	0.540816	4.63011	4.03528	0.000153029	0.00166071	0.583531
RF00090	0.540578	2.27282	5.18498	2.54054e-06	7.35468e-05	4.48324
APOO	0.540481	5.42927	4.6918	1.55094e-05	0.000287327	2.75427
PUSL1	0.540352	5.85942	5.72474	3.28404e-07	1.46882e-05	6.44762
H2AFX	0.539987	6.83201	4.49819	3.09435e-05	0.000486607	2.09689
MAPK6	0.539939	8.0257	4.68884	1.56753e-05	0.000289915	2.74413
MDM2	0.539539	8.98054	3.89317	0.000245821	0.00237908	0.13745
AC006461.1	0.539502	3.18199	3.52151	0.000814018	0.0059103	-0.982315
AC244154.1	0.539454	5.25923	4.91846	6.809e-06	0.000153722	3.53987
TRAIP	0.539409	4.66231	3.69746	0.000465458	0.00387501	-0.460992
OGFRP1	0.539381	4.24926	4.41084	4.20882e-05	0.00061504	1.80473
AC022973.3	0.538867	4.83477	4.84237	8.99123e-06	0.000189757	3.27433
LIG1	0.538646	6.96714	4.96799	5.67695e-06	0.000133518	3.71367
DDX11-AS1	0.538585	4.15318	3.42624	0.00109489	0.00741803	-1.25763
AC005841.1	0.538563	6.34336	4.80322	1.03672e-05	0.000211236	3.13841
JARID2	0.538174	7.61095	5.73442	3.16418e-07	1.42415e-05	6.48338
ATP6V0CP1	0.537112	3.78257	4.54857	2.58834e-05	0.000425172	2.26666
SNORD12B	0.536974	4.25338	4.14785	0.000104516	0.00124274	0.943347
MRPL12	0.536791	6.72617	5.55461	6.29764e-07	2.41502e-05	5.82164
AC137834.2	0.536591	4.79319	4.30345	6.1206e-05	0.00082297	1.44961
SPDYE16	0.536172	6.50804	5.2509	1.98538e-06	6.0876e-05	4.71954
CDC7	0.5355	6.07065	3.50369	0.000860724	0.0061698	-1.0342
WNT3	0.535316	4.4404	3.34477	0.00140568	0.00898956	-1.48903
AP005899.1	0.535199	4.48113	4.45145	3.64921e-05	0.000552525	1.94019
WDFY2	0.535106	7.86928	5.04858	4.21727e-06	0.000106889	3.99796
AC024558.1	0.534887	3.37735	3.38461	0.00124451	0.00817397	-1.37633
CHEK1	0.534669	6.15535	3.64859	0.000544427	0.00437322	-0.607418
AC021087.2	0.534584	5.16241	5.10853	3.377e-06	9.10425e-05	4.21064
MAB21L3	0.534178	4.52288	4.09771	0.00012394	0.00141696	0.782383
NAPB	0.533445	6.84455	7.24931	8.20051e-10	1.39142e-07	12.2286
AF127577.6	0.533344	6.05556	4.28101	6.61533e-05	0.000874099	1.37598
SNORA64	0.533062	3.61321	3.65046	0.000541189	0.00435374	-0.601847
CLUH	0.532438	7.80412	4.91104	6.99669e-06	0.000157009	3.51388
EEF1B2P3	0.532325	3.35821	4.00445	0.000169723	0.00179274	0.485966
SNORD63	0.532262	3.48161	4.29376	6.32973e-05	0.000845242	1.41779
TEAD3	0.532195	7.15729	3.74511	0.000399081	0.00344517	-0.317044
USP28	0.532014	7.09436	7.27538	7.39172e-10	1.29e-07	12.3289
NPIPA1	0.531663	7.39747	4.89434	7.4375e-06	0.000165287	3.45551
KIAA0895L	0.531336	6.68917	4.95828	5.88337e-06	0.000137091	3.67952
PGAM1	0.530901	8.50933	4.83534	9.22423e-06	0.000193718	3.2499
NUDT1	0.530781	5.48245	5.6585	4.23421e-07	1.78064e-05	6.20322
PABPC1L	0.530781	7.12549	4.82524	9.56962e-06	0.000198462	3.21481
AL139287.1	0.530564	4.69587	6.26963	3.95869e-08	2.81172e-06	8.48556
AL513327.3	0.530345	3.93154	3.83122	0.000301418	0.00276495	-0.0539944
AL162431.2	0.530298	5.97587	7.66754	1.54852e-10	3.67313e-08	13.8392
WASHC1	0.530277	5.07611	3.30668	0.001578	0.00980679	-1.59589
SNORD27	0.529982	4.02239	3.5812	0.000674532	0.00516136	-0.80731
GLUL	0.529869	10.0481	3.38551	0.00124109	0.00816044	-1.37379
ENDOG	0.529534	5.87767	5.78808	2.57379e-07	1.22142e-05	6.68207
CKAP2	0.529503	7.00992	4.26605	6.96656e-05	0.000908905	1.327
AC131971.1	0.529284	5.83914	4.72005	1.40084e-05	0.000266443	2.85129
RTL10	0.528604	6.92111	5.60075	5.28098e-07	2.12622e-05	5.99084
C5orf34	0.528277	5.22456	3.93753	0.000212206	0.00212444	0.275689
KRT8P39	0.528133	4.46455	4.23668	7.70915e-05	0.000980697	1.23112
TRAF4	0.528132	7.35108	4.62055	2.00259e-05	0.000348795	2.51082
TNK2-AS1	0.527641	4.9638	3.67889	0.000494079	0.00406344	-0.516771
AC009054.1	0.527595	3.39588	3.73405	0.000413626	0.00353363	-0.350551
TUBG1	0.527341	6.50632	5.07485	3.82651e-06	9.94615e-05	4.09101
HK1	0.527258	8.3741	5.61436	5.01336e-07	2.04154e-05	6.04083
AC092171.3	0.527255	5.14617	4.03953	0.000150858	0.00164635	0.596996
TFAP4	0.527157	6.23536	5.47498	8.52552e-07	3.06331e-05	5.53067
CENPJ	0.527021	6.77189	4.96781	5.68084e-06	0.000133536	3.71301
GTF2IP20	0.526982	6.29997	6.01112	1.08572e-07	6.33491e-06	7.51311
TBC1D3B	0.526773	4.91007	3.62935	0.000578908	0.00457202	-0.664742
AGBL2	0.526696	4.59891	4.09983	0.000123055	0.0014091	0.789151
NCOA3	0.526635	8.7185	6.01858	1.0547e-07	6.20314e-06	7.54104
SNAPC4	0.526223	6.66619	4.93242	6.46927e-06	0.000147606	3.58878
TNK1	0.526114	5.8832	4.69435	1.53677e-05	0.000285196	2.76302
PDHA1	0.526064	7.50216	6.96636	2.52727e-09	3.30462e-07	11.1413
MRPS12	0.52599	6.22234	3.9209	0.000224255	0.00221733	0.223751
GALNT1	0.525725	8.47619	4.45344	3.62364e-05	0.000549431	1.94687
ADNP-AS1	0.525571	5.01889	6.79469	5e-09	5.47558e-07	10.4834
AC139530.3	0.525334	3.27783	4.49987	3.07603e-05	0.000484438	2.10253
TELO2	0.525194	6.78044	4.60316	2.13099e-05	0.000367703	2.45166
SNORA71B	0.524742	3.63047	4.16427	9.88234e-05	0.00118961	0.996267
PGAM5	0.524697	6.7074	5.27768	1.79566e-06	5.66216e-05	4.81584
AC122688.3	0.52458	4.87626	3.87057	0.000264849	0.00251961	0.0674121
WDHD1	0.524575	6.37723	3.80041	0.000333392	0.00299165	-0.148555
WDR4	0.524571	6.22932	6.03997	9.7e-08	5.77942e-06	7.6212
ASPH	0.524359	9.54976	3.33802	0.00143484	0.00912553	-1.50801
XPR1	0.524004	7.95881	5.00691	4.919e-06	0.000120118	3.85071
PILRB	0.523778	7.78267	4.76094	1.20847e-05	0.000237461	2.99215
MYO19	0.523585	7.80706	5.85157	2.01462e-07	1.00986e-05	6.91781
AC131649.2	0.523288	6.24655	4.51037	2.9639e-05	0.000470417	2.13783
AC138028.4	0.52295	6.83855	5.82591	2.22444e-07	1.09199e-05	6.82245
CX3CL1	0.522642	7.28115	2.01698	0.0480595	0.125247	-4.64691
SPTSSA	0.522233	6.93161	3.53392	0.000782931	0.00574903	-0.946089
DDX51	0.522002	6.51122	5.71019	3.47282e-07	1.52769e-05	6.39385
AC137932.1	0.521819	5.21379	4.90879	7.05457e-06	0.000157761	3.50601
AC020978.1	0.521703	3.33044	3.68362	0.000486633	0.00401378	-0.502579
B4GALT5	0.52166	8.32388	4.46626	3.46369e-05	0.000530066	1.98975
AL592295.4	0.52148	4.29117	4.68368	1.59688e-05	0.000294139	2.72645
MIR4761	0.521055	5.51905	5.09214	3.58892e-06	9.50111e-05	4.15237
AC027796.2	0.521032	3.44298	4.56229	2.4651e-05	0.000410127	2.31306
PLK1	0.521028	6.33129	3.45212	0.00101063	0.00700251	-1.18334
SLC48A1	0.520994	6.57588	5.72402	3.2931e-07	1.47058e-05	6.44496
FLYWCH1	0.52074	7.34366	4.93963	6.30046e-06	0.000144448	3.61405
ATP2A2	0.520726	9.58156	5.91066	1.6031e-07	8.44155e-06	7.13779
ATP2A21	0.520726	9.58156	5.91066	1.6031e-07	8.44155e-06	7.13779
AC026471.4	0.520379	4.33893	4.69004	1.56077e-05	0.000288898	2.74825
VPS9D1	0.519858	6.66329	5.25713	1.93953e-06	6.00074e-05	4.74195
APOBEC3C	0.519747	7.259	4.88215	7.77664e-06	0.000170695	3.41292
DHX34	0.51969	6.8992	5.8292	2.19643e-07	1.08115e-05	6.83465
RNU6-387P	0.519558	2.64581	3.89219	0.00024661	0.00238349	0.134437
SOWAHC	0.519282	7.21374	3.92221	0.000223279	0.00221177	0.227853
INTS1	0.519239	8.42206	5.13072	3.10967e-06	8.53424e-05	4.28961
NUDT19	0.519031	6.39428	4.54931	2.58156e-05	0.000424383	2.26916
ACAP3	0.519011	7.33454	4.04286	0.000149176	0.00163174	0.60757
USB1	0.518496	7.13278	6.7219	6.66316e-09	6.8e-07	10.2051
Z83851.1	0.518464	3.5663	3.39833	0.00119318	0.0079245	-1.33732
AC087749.2	0.518146	3.85187	3.70319	0.000456946	0.00382126	-0.443733
MREG	0.517853	6.03468	5.6536	4.31439e-07	1.8068e-05	6.18518
FAM53B-AS1	0.517788	4.95818	3.48409	0.000915025	0.00646048	-1.09106
FKBP4	0.517543	8.01226	4.59073	2.22766e-05	0.000380089	2.40943
FBF1	0.517528	6.19221	5.91515	1.57545e-07	8.3507e-06	7.15455
SNORD22	0.517499	4.3941	3.71415	0.000441084	0.0037221	-0.41069
MIF-AS1	0.517483	8.30999	4.59168	2.22008e-05	0.000379098	2.41268
AC092073.1	0.517475	7.31617	3.65499	0.000533411	0.00430413	-0.588329
TRMT2A	0.516926	6.95662	6.83376	4.27775e-09	4.91207e-07	10.633
DNAAF1	0.516562	5.30924	6.49778	1.6149e-08	1.40183e-06	9.35054
EMP2	0.516462	7.88325	3.30327	0.00159436	0.00988136	-1.60541
AC027277.1	0.516129	5.94747	3.31633	0.00153253	0.00960117	-1.56888
AL031587.2	0.516059	4.5216	5.66414	4.14369e-07	1.75823e-05	6.224
AC092171.2	0.515912	5.55457	4.0872	0.000128433	0.00145579	0.748781
PHLDB3	0.515681	6.12819	3.68844	0.000479159	0.00396591	-0.488112
CEP250	0.51518	7.75385	5.8471	2.05e-07	1.02266e-05	6.90119
AC114878.2	0.515131	4.40631	3.47028	0.000955234	0.00668476	-1.13101
UBAC1	0.51495	6.77156	6.40022	2.37102e-08	1.92372e-06	8.97998
RF00152	0.51492	2.46544	3.81138	0.000321651	0.0029063	-0.114936
RTEL1	0.514886	7.48332	4.47481	3.3608e-05	0.000518084	2.0184
RN7SL146P	0.514864	2.62322	3.51334	0.000835138	0.00602782	-1.00614
NOC2L	0.514684	7.59449	5.7321	3.19246e-07	1.43386e-05	6.47482
MIF	0.514629	8.29798	4.52779	2.78647e-05	0.00044994	2.19652
COMT	0.514563	7.61604	6.01105	1.08599e-07	6.33491e-06	7.51287
MIR7111	0.514379	3.10943	3.32958	0.00147214	0.00930602	-1.53174
AC138035.1	0.513057	4.01182	4.20357	8.63829e-05	0.00106719	1.12347
AL049637.1	0.51301	4.6569	4.95428	5.9704e-06	0.000138365	3.66548
RPL29P14	0.512985	4.85052	4.43784	3.82819e-05	0.00057333	1.89472
UBE2V2P4	0.512666	3.05804	3.33622	0.00144273	0.00916207	-1.51308
GOT2	0.512663	7.64218	6.27647	3.8539e-08	2.76485e-06	8.51143
SRRM2-AS1	0.512555	4.57087	5.48977	8.06e-07	2.93545e-05	5.5846
MIR5194	0.512234	3.79041	3.79171	0.000342988	0.00305849	-0.175154
RPL7P7	0.512146	4.0779	4.40545	4.28908e-05	0.000624846	1.7868
LIMK2	0.512048	7.99212	4.88049	7.82376e-06	0.000171465	3.40715
PHLDA3	0.511816	7.34709	3.68316	0.000487351	0.00401738	-0.503957
TOP1MT	0.511586	6.51725	5.30428	1.6249e-06	5.21001e-05	4.91167
CBX3P4	0.511282	2.98615	4.29243	6.35889e-05	0.000847933	1.41343
HGS	0.511022	8.03048	5.50603	7.57712e-07	2.79778e-05	5.64394
CYC1	0.511005	7.15733	5.2522	1.97576e-06	6.07765e-05	4.7242
Z83847.1	0.510679	3.22333	3.79666	0.000337487	0.00302015	-0.159999
RF00099	0.510364	4.09168	3.40264	0.00117749	0.00784835	-1.32506
MIR6840	0.510028	3.70525	3.37379	0.00128646	0.00838524	-1.40703
AL355802.1	0.510007	4.08919	3.97557	0.000186941	0.00193306	0.394973
[truncated: 2,798 more rows]

## Sheet: Figure1. NEScore
ID	NES
HALLMARK_PANCREAS_BETA_CELLS	-2.8379
HALLMARK_XENOBIOTIC_METABOLISM	-1.96386
HALLMARK_INFLAMMATORY_RESPONSE	1.60505
HALLMARK_INTERFERON_GAMMA_RESPONSE	1.66436
HALLMARK_TNFA_SIGNALING_VIA_NFKB	1.31481
HALLMARK_EPITHELIAL_MESENCHYMAL_TRANSITION	0.942031
HALLMARK_APOPTOSIS	0.82363
HALLMARK_COAGULATION	-1.92209
HALLMARK_MYC_TARGETS_V1	2.03106
HALLMARK_P53_PATHWAY	2.49503
HALLMARK_KRAS_SIGNALING_DN	2.59475
HALLMARK_E2F_TARGETS	3.08528
HALLMARK_G2M_CHECKPOINT	2.78366
HALLMARK_PEROXISOME	-1.87991
HALLMARK_FATTY_ACID_METABOLISM	-1.77046
HALLMARK_WNT_BETA_CATENIN_SIGNALING	1.39949
HALLMARK_TGF_BETA_SIGNALING	1.17029
HALLMARK_GLYCOLYSIS	0.873276

## Sheet: Figure1. CIBERSORTX
Mixture	B cells naive	B cells memory	Plasma cells	T cells CD8	T cells CD4 naive	T cells CD4 memory resting	T cells CD4 memory activated	T cells follicular helper	T cells regulatory (Tregs)	T cells gamma delta	NK cells resting	NK cells activated	Monocytes	Macrophages M0	Macrophages M1	Macrophages M2	Dendritic cells resting	Dendritic cells activated	Mast cells resting	Mast cells activated	Eosinophils	Neutrophils	P-value	Correlation	RMSE
YX15261T	0	0.0104443	0.0114478	0.0248486	0	0.352412	0	0.0185819	0.0159763	0	0	0.0243011	0	0.379525	0.018645	0.066863	0	0	0	0.0769546	0	0	0	0.101308	1.07539
YX15263T	0	0.0294877	0.0398643	0.00816375	0	0.393384	0	0	0	0	0.0364631	0.0044713	0.0193556	0.135425	0.0463521	0.246223	0	0.0143599	0.0189483	0	0.00275634	0.00474611	0	0.0222896	1.07951
YX15271T	0	0.0571094	0.0485594	0.129463	0	0.342987	0	0	0	0	0	0.0249681	0.0437667	0	0.0542061	0.225995	0	0	0.0705097	0	0	0.00243525	0	0.212108	1.00039
YX16036T	0	0.0793895	0.114539	0.0450058	0	0.224864	0	0	0	0	0	0.0281932	0.0694398	0.0399464	0	0.200459	0.00242057	0.0791648	0.116578	0	0	0	0	0.323428	0.947948
YX16041T	0.0537944	0	0.112556	0.000425072	0	0.270513	0	0	0	0	0.0402126	0	0.0564444	0.0529636	0.0282686	0.320895	0	0.0271372	0.0367907	0	0	0	0	0.27104	0.971793
YX16057T	0	0.0540576	0.0176087	0.0259614	0	0.255009	0.0105691	0	0	0	0.0709472	0	0.0490232	0.158054	0.0378072	0.168834	0.00499203	0.0332959	0.0491991	0	0	0.0646413	0	0.136935	1.02456
YX16062T	0.0256328	0.056718	0.116277	0.025766	0	0.231533	0.00450982	0.00509754	0	0	0.0561507	0	0.025764	0.0925775	0.0131462	0.26575	0	0	0.0810772	0	0	0	0	0.28567	0.965574
YX16112T	0	0.0844064	0.0573914	0.0230541	0	0.318012	0.0119368	0	0	0	0.0304081	0	0.0472763	0.147569	0.0429696	0.224827	0	0	0.0118188	0	0.000329843	0	0	0.231818	0.989913
YX16113T	0.324102	0	0.0835393	0.0510885	0	0.224399	0	0	0	0	0.0383895	0	0.03252	0.00654485	0.0104564	0.203918	0	0.0114746	0.0135682	0	0	0	0	0.364322	0.94126
YX16119T	0.074626	0.00671775	0.0458288	0.0608345	0	0.14239	0	0.0351334	0	0	0.0544197	0	0.0975533	0.159357	0.0360307	0.207294	0	0	0.079815	0	0	0	0	0.192083	1.00102
YX16120T	0	0.0204329	0.0504964	0.0494978	0	0.155625	0	0.0380075	0	0	0.0263328	0	0.0440077	0.14884	0.0423586	0.364256	0	0	0.0455341	0	0.0146113	0	0	0.0127244	1.08304
YX16127T	0	0.0170441	0.00208149	0.0120688	0	0.345769	0	0	0	0	0	0.043667	0.09284	0.0246023	0	0.196066	0	0.0313452	0.233422	0	0.00109399	0	0	-0.0172287	1.08765
YX16128T	0.0661346	0	0.00149151	0.0890228	0	0.369758	0.018815	0	0	0	0	0	0.00826333	0.0543934	0.0327495	0.240498	0.0236124	0.0124279	0.0828334	0	0	0	0	0.163918	1.01972
YX16130T	0	0.00995682	0.166573	0.0147031	0.0420857	0.15285	0	0	0	0	0.00753628	0.0346744	0.00785615	0.040186	0.188131	0.13263	0	0.0969425	0.084184	0	0	0.021692	0	0.25796	0.993279
YX16132T	0.0673231	0	0.0717144	0.0289446	0	0.31292	0.0307133	0	0	0	0.0350486	0	0	0.124396	0.0366535	0.203319	0.00116036	0.0278622	0.0135335	0	0	0.0464115	0	0.217429	0.994582
YX16135T	0	0.0402807	0.0948479	0.107814	0.0504461	0.159864	0	0	0	0	0.0207343	0.0335729	0.0309409	0.0330102	0.022643	0.348653	0.0138264	0.000480071	0.0428863	0	0	0	0	0.227629	0.990964
YX16139T	0.032761	0.104483	0.00266731	0.0841326	0	0.261539	0.018627	0	0	0	0	0	0.155432	0.211368	0.0157546	0.0793031	0.000958547	0.0329739	0	0	0	0	0	0.306832	0.958756
YX16141T	0	0.0126536	0.13321	0	0.000508906	0.296739	0	0	0	0	0.0156948	0.0263217	0.0208706	0.207072	0.00340785	0.194814	0	0.0319554	0.0567532	0	0	0	0	0.231027	0.992676
YX16144T	0.214727	0.220256	0	0.0595812	0.101865	0.167811	0.0175331	0	0	0	0.0192858	0	0.0440272	0.0307136	0.00752445	0.0793928	0	0.0372829	0	0	0	0	0	0.49456	0.868953
YX16147T	0.13954	0.226219	0	0.0809478	0.133733	0.179361	0.0207169	0	0	0	0.0142747	0	0.0236138	0.0106944	0.0341488	0.111017	0	0.0257331	0	0	0	0	0	0.524011	0.851268
YX16153T	0	0.0299178	0.0519987	0.0248732	0	0.336193	0	0	0	0	0.0244154	0	0.0283727	0.143814	0	0.211711	0.0108406	0.00295591	0.083594	0	0.0302845	0.0210287	0	0.0457623	1.06195
YX16155T	0	0.00769279	0.0370969	0	0	0.294573	0	0	0	0	0	0.046278	0.0797515	0.165991	0	0.194242	0.0121502	0.0251634	0.132574	0	0	0.00448771	0	0.0409276	1.06191
YX16158T	0.262325	0.0844144	0	0.0498567	0.192113	0.237387	0.0191972	0	0	0	0.0449253	0	0.0113458	0.0259888	0.00601179	0.0517785	0	0.012722	0	0.00193456	0	0	0	0.637289	0.775993
YX16159T	0.10532	0	0.0739755	0.115998	0	0.244691	0.0320406	0.0246377	0	0	0.081949	0	0.0795499	0	0.0391408	0.151241	0	0.00943695	0.035641	0	0.00637794	0	0	0.2415	0.986618
YX16160T	0	0.00228175	0.00898223	0.173244	0	0.113725	0.00397391	0.0827222	0	0	0.00638268	0.00755595	0.0375142	0	0.187175	0.235965	0	0.0841916	0.0562863	0	0	0	0	0.284982	0.978906
YX16161T	0	0.0256281	0.101	0.060749	0	0.262706	0.0122379	0	0	0	0.012715	0	0.0482007	0.106485	0.00655363	0.298499	0	0.0213179	0.0259254	0	0	0.0179821	0	0.235637	0.988327
YX16166T	0	0.0238147	0.0355218	0	0	0.386564	0	0	0	0	0.043597	0	0.00821514	0.0957781	0.0145352	0.282007	0	0.0689938	0.0272895	0.00312288	0	0.0105603	0	0.0287479	1.07401
YX16177T	0	0.0831574	0.0355217	0	0.0345663	0.304171	0	0	0	0	0.0607594	0	0.0257055	0.288704	0.0200665	0.112132	0	0	0.0352163	0	0	0	0	0.141649	1.03474
YX16178T	0	0.0740757	0.118052	0	0.0249539	0.197847	0.0302957	0.00446377	0	0	0.0818627	0	0.00593433	0.199063	0.00288054	0.189279	0	0.00902582	0	0.0622672	0	0	0	0.176587	1.01614
YX16180T	0.0187293	0	0.0293738	0.122668	0	0.435159	0.00656859	0	0	0	0.0380549	0.00153519	0.0319068	0	0.0362838	0.25907	0	0	0.0206507	0	0	0	0	0.133636	1.04677
YX16185T	0	0.0320024	0.0107171	0	0	0.264714	0	0	0.00525874	0	0	0.0572597	0.0342116	0.276759	0.12343	0.126446	0	0	0.0685818	0	0	0.000619628	0	0.0334995	1.08439
YX16188T	0.0853638	0.117843	0	0.130169	0	0.214042	0.0888257	0	0	0	0.0678024	0	0.0181109	0.00979549	0.123844	0.102539	0	0.00495576	0.0367089	0	0	0	0	0.380906	0.926423
YX16194T	0	0.0646299	0.0580332	0.146194	0.0149308	0.0735327	0	0.0518149	0	0	0.00396229	0.0587746	0.0257692	0	0	0.257765	0.0040295	0.13527	0.105294	0	0	0	0	0.187574	1.00235
YX16202T	0	0.0541457	0.0759512	0.0797877	0	0.113367	0.0601516	0.0850772	0	0	0.0752636	0	0.0150642	0.0677126	0.0955286	0.206703	0	0	0.0347425	0	0.0162658	0.0202387	0	0.155652	1.01634
YX16203T	0.0502897	0.00105258	0.0520262	0.060715	0	0.268632	0.00158937	0	0	0	0	0.0244667	0.0229499	0.102281	0.0302238	0.236158	0.0522464	0	0.0886932	0	0	0.00867568	0	0.206137	0.99576
YX16207T	0.0558086	0	0.109509	0.121869	0	0.131964	0	0.0124277	0	0	0.015297	0.0381487	0.122552	0.0323316	0.0226126	0.233259	0	0	0.0928133	0	0	0.0114076	0	0.281408	0.965618
YX16218T	0	0.074493	0.0544402	0.067161	0	0.325131	0.0184956	0	0	0	0.0494435	0	0.102563	0.0498595	0.0660041	0.131344	0	0.0350891	0.0259753	0	0	0	0	0.229117	0.989308
YX16222T	0	0.0241921	0.0257246	0.0473682	0	0.136116	0	0	0	0	0.0414677	0	0	0.182196	0.00917114	0.322449	0.0172728	0	0	0.00488276	0	0.189159	0	0.188806	1.02763
YX16224T	0	0.122905	0.0925206	0.0877184	0	0.22024	0.0210847	0.00638723	0	0	0.00571513	0.00615916	0.00564992	0.0517152	0.063242	0.218403	0.0181793	0.035777	0.0391685	0	0	0.00513509	0	0.358985	0.934019
YX16227T	0	0.00850028	0.18804	0.113098	0	0.226194	0	0	0	0	0.0548552	0	0.0385343	0.121095	0	0.202036	0	0.0325645	0.015083	0	0	0	0	0.317006	0.957189
YX16236T	0	0.017244	0.264777	0.0710146	0.0196806	0.228373	0	0.00329869	0	0	0.109694	0	0.0653829	0	0.0252661	0.155639	0	0.0311213	0	0.0081612	0.00034785	0	0	0.353526	0.94709
YX15047T	0	0.0698794	0.0593537	0.059132	0	0.173485	0	0.0964237	0	0	0.0565767	0.00215498	0.035636	0.0109615	0.0566534	0.143903	0	0.168039	0.0678017	0	0	0	0	0.181566	1.00862
YX15106T	0	0.0135234	0.00239724	0.026848	0	0.245275	0.0609351	0	0	0	0.087636	0.000966172	0.00940697	0.0558311	0.100937	0.222747	0	0.120808	0.0526886	0	0	0	0	0.0516719	1.06748
YX15166T	0	0.0358964	0	0	0	0.325339	0	0	0	0	0.0679339	0	0.0286564	0	0.0371883	0.405301	0	0.0168448	0.0772529	0	0	0.00558707	0	0.0434595	1.06673
YX15187T	0	0.109936	0.0362295	0	0	0.292055	0	0.0418397	0	0	0.0348402	0.000199884	0.0241767	0.109545	0	0.143515	0	0.153547	0	0.0528146	0.00130227	0	0	0.0301225	1.06828
YX15211T	0	0.015107	0.0630685	0.0515682	0	0.378942	0.013539	0	0	0	0.0319858	0	0.0941883	0.140232	0	0.16601	0	0.0135541	0	0.0215961	0.0102084	0	0	0.14392	1.02957
YX15214T	0	0.00995677	0	0.0115554	0	0.367095	0	0	0	0	0	0	0.0344596	0.314958	0	0	0	0	0	0.136728	0.0175482	0.107698	0	0.133489	1.05701
YX16009T	0	0.0117787	0.0534211	0.155813	0	0.29047	0.0173773	0.00819138	0	0	0.0386985	0	0.0524852	0.0371663	0.108691	0.196524	0	0	0.0293826	0	0	0	0	0.218429	1.00029
YX16011T	0	0.107601	0.081769	0	0.0334178	0.168332	0	0.038241	0	0	0.0713524	0	0	0.303285	0	0.116264	0	0.0464036	0	0.0333347	0	0	0	-0.0237224	1.10643
YX16068T	0	0.220655	0.00707025	0	0	0.0943585	0	0.0281722	0	0	0.12954	0	0.00108611	0.22419	0	0.0518817	0	0.163342	0	0.0797044	0	0	0	-0.0470469	1.11056
YX16070T	0	0.100418	0.0556592	0.0181883	0	0.281873	0.0308254	0.00198691	0	0	0.0784814	0	0.0130191	0.0870599	0.0557398	0.208388	0	0.0309935	0.0140591	0	0	0.0233082	0	0.163495	1.01438
YX16075T	0.171057	0.240289	0.0348242	0.062471	0.116619	0.116388	0.00145839	0	0	0	0	0.0212064	0.0426898	0.0245801	0.0293331	0.127747	0	0.0113369	0	0	0	0	0	0.525247	0.850203
YX16079T	0	0.0946278	0.0436555	0	0	0.282312	0	0.0977593	0	0	0.0388709	0.000171597	0.0225347	0.131168	0.0969444	0.130976	0	0.0132081	0.0477725	0	0	0	0	0.0775748	1.05247
YX16087T	0	0.0280216	0.0258979	0.0620976	0	0.162572	0	0.0719274	0	0	0.0895709	0.00250076	0.0299294	0.264007	0.077903	0.144886	0	0	0	0.0311087	0.00957815	0	0	0.00928024	1.09088
YX16094T	0.0180548	0.277372	0.0266781	0.00722666	0	0.182885	0.00774504	0.00415502	0	0	0.122781	0	0	0.198352	0.0237899	0.095429	0	0.002502	0	0.0330293	0	0	0	0.246514	0.990499
YX16172T	0	0.0469421	0.09669	0	0.0200269	0.195557	0	0.0378881	0	0	0.0573248	0	0.0178083	0.0100418	0.0282562	0.262117	0	0.134587	0.092761	0	0	0	0	0.209631	0.99326
YX16295T	0	0.135691	0.0412704	0.0398482	0	0.276191	0	0.0366083	0	0	0.0565483	0.0279471	0.0369582	0.144152	0	0.088366	0.00676435	0.0660436	0.0436115	0	0	0	0	-0.0320382	1.09322
YX16327T	0	0.102827	0.101051	0.0761207	0	0.167387	0	0.0351717	0	0	0.0480248	0.00698482	0.00787589	0.0618912	0.0645003	0.260152	0	0.0680132	0	0	0	0	0	0.0173167	1.07862
YX16335T	0	0.0224135	0.0287016	0.047983	0	0.191058	0	0.0349336	0	0	0.021361	0.000203102	0.0745385	0.251547	0.00525563	0.272249	0.00217756	0.000776448	0.0446618	0	0	0.00214069	0	0.0493511	1.07667
YX16341T	0	0.0871313	0.0221278	0	0	0.263688	0.0212103	0.0554387	0	0	0.0643947	0	0.0201571	0.195303	0.0785279	0.172976	0	0	0	0.0190456	0	0	0	0.0251638	1.07599
YX16343T	0	0.0194612	0.0874517	0	0	0.22151	0	0.00167615	0	0	0.0756335	0	0	0.15949	0	0.31572	0	0.116427	0.00262954	0	0	0	0	0.0844815	1.05597
YX16347T	0	0.0992268	0.0243966	0	0.00383815	0.0991206	0.00458661	0	0	0	0.0727228	0	0	0.368564	0.000761763	0.289086	0	0.0175115	0.00796219	0.0122233	0	0	0	0.211391	1.02428

## Sheet: Figure2. MicrobialAbundance
Genus	YX15047T	YX16160T	YX16202T	YX16327T	YX16079T	YX16094T	YX16070T	YX16011T	YX16068T	YX15187T	YX16295T	YX15106T	YX15214T	YX15166T	YX16087T	YX16172T	YX16341T	YX16036T	YX16155T	YX16130T	YX16343T	YX16180T	YX16203T	YX16159T	YX16194T	YX16161T	YX16207T	YX15271T	YX16135T	YX16218T	YX16224T	YX16141T	YX16113T	YX15211T	YX16075T	YX16144T	YX16158T	YX16188T	YX16132T	YX16009T	YX16119T	YX16041T	YX16227T	YX16112T	YX16153T	YX16222T	YX16177T	YX16335T	YX16127T
Pseudomonas	0.00273147	0.167871	0.144486	0.0917615	0.364403	0.37416	0.320074	0.371855	0.416308	0.308647	0.341665	0.240906	0.328858	0.41078	0.339256	0.356767	0.103258	0.22439	0.152511	0.137472	0.11406	0.195072	0.105763	0.175606	0.180718	0.20525	0.118843	0.212797	0.178819	0.145567	0.127725	0.198636	0.178262	0.306602	0.328149	0.180402	0.185092	0.184158	0.161408	0.00449973	0.15495	0.211982	0.152845	0.170955	0.177091	0.171556	0.204111	0.0867401	0.134344
Elizabethkingia	0.955875	0.0195943	0.0366436	0.26214	0.080316	0.0786113	0.0832262	0.0825475	0.074408	0.294189	0.0828342	0.510228	0.081232	0.159474	0.0925725	0.0783862	0.203383	0.0213171	0.0453158	0.148171	0.34878	0.00435072	0.0884922	0.0400468	0.0427719	0.0341058	0.0793619	0.00107903	0.0174355	0.0579299	0.0518741	0.00927527	0.16238	0.33983	0.0633414	0.0297079	0.0363152	0.00471489	0.147443	0.928802	0.13835	0.166858	0.0296636	0.0990175	0.0334421	0.111029	0.00226688	0.168255	0.146883
Acinetobacter	0.00109695	0.17211	0.190161	0.133666	0.107832	0.120944	0.130229	0.116757	0.120794	0.0950363	0.109496	0.0689077	0.0668526	0.121145	0.125795	0.125738	0.106378	0.11017	0.132358	0.110546	0.0644806	0.085616	0.21031	0.185385	0.183293	0.134846	0.209611	0.174311	0.136289	0.140857	0.161655	0.127401	0.103988	0.100964	0.0977636	0.129439	0.159534	0.0826492	0.108619	0.00120854	0.122667	0.122735	0.198418	0.130887	0.133198	0.146087	0.076063	0.177207	0.108362
Brevundimonas	0.000446659	0.130066	0.177868	0.101819	0.079884	0.0732502	0.0914976	0.0655953	0.0674549	0.0341871	0.0766895	0.0240411	0.0874283	0.0494413	0.0853104	0.0802376	0.137166	0.118012	0.156849	0.202177	0.122137	0.156271	0.162144	0.145278	0.133885	0.109133	0.161396	0.120019	0.147017	0.163694	0.213743	0.138194	0.154844	0.0389893	0.116951	0.131676	0.128206	0.151431	0.143387	0.000800228	0.205439	0.106866	0.0975818	0.164354	0.118852	0.139059	0.167014	0.100269	0.186776
Sphingopyxis	0.000762363	0.141658	0.14741	0.0944333	0.0966873	0.0995935	0.0937056	0.0878094	0.102134	0.0597742	0.0948632	0.0421261	0.117438	0.08418	0.0922108	0.0886357	0.101036	0.12563	0.14017	0.11536	0.116618	0.193718	0.121789	0.12815	0.145462	0.138722	0.114855	0.128822	0.169911	0.153469	0.153969	0.157236	0.0988771	0.0611287	0.10038	0.16793	0.137814	0.183381	0.129625	0.00124791	0.0954739	0.101182	0.147479	0.104298	0.141749	0.152039	0.191245	0.0760981	0.0960551
Comamonas	0.000575631	0.112764	0.114994	0.0503107	0.113798	0.111789	0.0991947	0.0840585	0.0850797	0.0597778	0.117946	0.0374522	0.150057	0.0709544	0.109112	0.116973	0.0545776	0.147779	0.122666	0.11075	0.0558761	0.143307	0.0937572	0.0913127	0.113744	0.144522	0.0932802	0.140956	0.120588	0.141696	0.0842724	0.140321	0.121046	0.0541946	0.119748	0.126704	0.131194	0.15487	0.113516	0.000943416	0.0844454	0.099915	0.128966	0.126742	0.140577	0.0909673	0.115304	0.0419363	0.112131
Sphingomonas	0.000155721	0.036377	0.0329636	0.0358552	0.0220012	0.022988	0.0245611	0.0202724	0.0252198	0.0102197	0.0235593	0.00600687	0.0230557	0.0135869	0.0234101	0.0219108	0.0472472	0.0518524	0.0357191	0.031655	0.0140249	0.032475	0.0501909	0.0296976	0.0338951	0.0290541	0.0344566	0.0467582	0.0388489	0.0295778	0.0263964	0.0485959	0.0303943	0.00938442	0.0252697	0.0418065	0.0269606	0.0389949	0.0340432	0.000258709	0.0442977	0.0230368	0.035362	0.0302119	0.0315103	0.0231266	0.0300515	0.0549044	0.0333068
Sphingobium	5.84229e-05	0.0244388	0.0195224	0.0186901	0.0089656	0.00823081	0.00846276	0.00791941	0.0100379	0.00375888	0.00797868	0.00289999	0.0103246	0.0059741	0.00832985	0.00917724	0.0219799	0.0305353	0.0243565	0.0200885	0.0176564	0.0264373	0.0148114	0.0303576	0.0269863	0.0277978	0.0184646	0.0286039	0.0316547	0.0214818	0.0214662	0.025139	0.0231012	0.0045337	0.0103603	0.0276362	0.0224097	0.0284557	0.0200493	0.000106821	0.0265282	0.0304212	0.0271181	0.0198649	0.0239415	0.0270219	0.0260078	0.0194756	0.0228049
Caulobacter	0.000125444	0.019551	0.0187655	0.0092379	0.0172641	0.017128	0.0165564	0.017827	0.0155184	0.0118214	0.0153756	0.00813353	0.0208038	0.0144209	0.0162332	0.0154908	0.0109066	0.0225654	0.0181187	0.015768	0.0117351	0.0216648	0.0129021	0.024808	0.0194494	0.0222383	0.0135194	0.020142	0.0231909	0.0152566	0.0140862	0.0213775	0.0156029	0.0120946	0.0157391	0.0206339	0.0215822	0.0237408	0.0138491	0.000175135	0.0138029	0.0189195	0.0154609	0.014891	0.0152643	0.0223094	0.026498	0.00825704	0.0151711
Delftia	0.0370672	0.0146633	0.00814302	0.0143043	0.0134004	0.0111106	0.0144373	0.0151032	0.009404	0.00305545	0.0169713	0.0074857	0.00751719	0.00150516	0.0157685	0.0151178	0.0139054	0.00899416	0.00928965	0.00746726	0.0285776	0.00581576	0.0265564	0.0116391	0.0107191	0.00473098	0.025324	0.000397539	0.0145789	0.0305454	0.0100441	0.0180599	0.00968067	0.00327752	0.012746	0.0198467	0.00680335	0.00798757	0.00730117	0.0454815	0.0203604	0.00810122	0.0137109	0.0293522	0.010609	0.0202528	0.00729077	0.0136427	0.00381113
Agrobacterium	6.51837e-05	0.0183399	0.00887381	0.00112166	0.00461719	0.00513003	0.0051132	0.00919845	0.00781771	0.0104325	0.00572913	0.00869317	0.00567745	0.0115624	0.0052944	0.00404918	0.00187701	0.00732976	0.0206906	0.00591937	0.00173523	0.0102553	0.00549641	0.0192585	0.00904428	0.0197258	0.00658026	0.00709891	0.00723656	0.0105151	0.0112384	0.00649502	0.00729314	0.0107836	0.00747396	0.00857676	0.0104808	0.0111493	0.00666377	6.14682e-05	0.00511304	0.00880132	0.0156634	0.00841265	0.0173544	0.0107052	0.0200649	0.00127484	0.00519875
Klebsiella	2.03561e-05	0.0129331	0.00660316	0.0103596	0.00169425	0.000686459	0.00175681	0.00318765	0.000305557	0.000162332	0.00132424	0.00111251	0.000688064	0.000263311	0.000270603	0.00149846	0.00877417	0.00462511	0.0116888	0.00537506	0.00381929	0.0170255	0.0093439	0.012869	0.00768345	0.0217304	0.0151545	0.00450544	0.00708845	0.0100958	0.0166891	0.00637821	0.00537193	0.000495799	0.000593366	0.0201782	0.00282707	0.0377191	0.0165725	2.63843e-05	0.00804787	0.00618426	0.00409303	0.0243169	0.0130791	0.00272398	0.03143	0.00959856	0.000494751
Rhizobium	4.67383e-05	0.0151391	0.00600287	0.001777	0.00401724	0.00360307	0.00428607	0.00449319	0.00484828	0.00698027	0.00414448	0.00468407	0.00393337	0.00681793	0.00422964	0.00249078	0.00155492	0.00880211	0.0159498	0.00617452	0.00148478	0.00783574	0.00512034	0.0157487	0.00935832	0.0155828	0.00646062	0.00649314	0.00596699	0.00857981	0.00930916	0.00392505	0.0069574	0.00747512	0.00491671	0.0050549	0.00809047	0.00987353	0.00747501	5.64766e-05	0.00625946	0.00785118	0.0126551	0.00847406	0.0116224	0.0127891	0.0166034	0.00216527	0.00572056
Bradyrhizobium	0.000238174	0.0188589	0.00323633	0.0114434	0.00972873	0.00646946	0.0331401	0.0271845	0.00136525	0.0106923	0.0140181	0.00907306	0.00835244	0.00124307	0.00559147	0.0151178	0.0119951	0.00854605	0.00310935	0.0033339	0.0010465	0.00776915	0.0190639	0.00398968	0.00422904	0.00358164	0.00705882	0.00276384	0.00402031	0.00416089	0.00728809	0.00369142	0.00274192	0.00487933	0.00238222	0.00849389	0.0084812	0.00737741	0.00472258	0.000499447	0.00520475	0.00551749	0.00877903	0.00475898	0.00699876	0.00279208	0.00572846	0.00374999	0.00106294
Dechloromonas	1.99887e-05	0.00821835	0.00798643	0.00255838	0.00258217	0.00281281	0.00224215	0.00603068	0.00313033	0.00256484	0.00202791	0.00224198	0.000949308	0.00387496	0.00221482	0.00215778	0.0035652	0.0109946	0.0067945	0.0073652	0.00341679	0.0126304	0.00488891	0.00767939	0.0075369	0.00817898	0.00725823	0.0106389	0.0126322	0.00719285	0.00765556	0.00873791	0.00749832	0.002653	0.00189387	0.00944686	0.00802151	0.00965165	0.00733015	2.06796e-05	0.00797909	0.00845127	0.00867779	0.00804421	0.00823384	0.0078723	0.0131418	0.00214173	0.00643563
Others	0.000714449	0.0874173	0.0763409	0.160523	0.0728095	0.0634924	0.0715165	0.0801617	0.0561737	0.0887017	0.0853774	0.0260083	0.0868322	0.0447764	0.074401	0.066252	0.172396	0.0984556	0.104413	0.0723763	0.0945519	0.0797558	0.0693705	0.0781737	0.0712237	0.0808008	0.0883749	0.0946143	0.0847228	0.0593814	0.0825882	0.086538	0.0719615	0.042715	0.092292	0.0724674	0.106187	0.0638451	0.0779951	0.0158116	0.0610813	0.0731776	0.103526	0.0554191	0.116477	0.0596688	0.0671793	0.234284	0.121442
[truncated: 13 more columns]

## Sheet: Figure2. Diversity
alpha-diversity					beta-diveristy
sample	shannon	richness	group		Bray-Crutis Distance	group
YX15047T	0.216177	87	Basal		0.151505	Classical
YX16160T	2.6551	62	Basal		0.248602	Classical
YX16202T	2.49589	67	Basal		0.122105	Classical
YX16327T	2.65533	104	Basal		0.232221	Classical
YX16079T	2.32194	120	Basal		0.143161	Classical
YX16094T	2.24677	121	Basal		0.270053	Classical
YX16070T	2.39165	99	Basal		0.285849	Classical
YX16011T	2.39646	111	Basal		0.106046	Classical
YX16068T	2.15164	154	Basal		0.158375	Classical
YX15187T	2.1934	133	Basal		0.277167	Classical
YX16295T	2.40975	121	Basal		0.138762	Classical
YX15106T	1.66253	101	Basal		0.149148	Classical
YX15214T	2.40537	140	Basal		0.177172	Classical
YX15166T	2.04547	144	Basal		0.3068	Classical
YX16087T	2.34829	145	Basal		0.24153	Classical
YX16172T	2.28773	93	Basal		0.161339	Classical
YX16341T	2.68557	95	Basal		0.213803	Classical
YX16036T	2.62947	85	Hybrid		0.260327	Classical
YX16155T	2.69038	73	Hybrid		0.180889	Classical
YX16130T	2.49461	70	Hybrid		0.184424	Classical
YX16343T	2.41845	117	Hybrid		0.240837	Classical
YX16180T	2.50274	76	Hybrid		0.227204	Classical
YX16203T	2.53516	55	Hybrid		0.155352	Classical
YX16159T	2.59766	61	Hybrid		0.204598	Classical
YX16194T	2.5216	69	Hybrid		0.141462	Classical
YX16161T	2.58846	61	Hybrid		0.250493	Classical
YX16207T	2.57441	53	Hybrid		0.287491	Classical
YX15271T	2.50086	84	Hybrid		0.169889	Classical
YX16135T	2.58848	81	Hybrid		0.151131	Classical
YX16218T	2.5047	52	Hybrid		0.210238	Classical
YX16224T	2.5275	58	Hybrid		0.165057	Classical
YX16141T	2.54719	76	Hybrid		0.133735	Classical
YX16113T	2.5306	97	Hybrid		0.1393	Classical
YX15211T	1.98535	129	Hybrid		0.281405	Classical
YX16075T	2.44813	198	Hybrid		0.182251	Classical
YX16144T	2.55506	50	Hybrid		0.130923	Classical
YX16158T	2.56719	65	Hybrid		0.219418	Classical
YX16188T	2.45829	43	Hybrid		0.26492	Classical
YX16132T	2.57488	61	Hybrid		0.164602	Classical
YX16009T	0.374118	128	Hybrid		0.208468	Classical
YX16119T	2.49257	57	Classical		0.18958	Classical
YX16041T	2.54066	80	Classical		0.197463	Classical
YX16227T	2.67388	87	Classical		0.12739	Classical
YX16112T	2.51696	48	Classical		0.169784	Classical
YX16153T	2.67819	64	Classical		0.229276	Classical
YX16222T	2.52619	80	Classical		0.332261	Classical
YX16177T	2.48552	58	Classical		0.261631	Classical
YX16335T	2.86686	170	Classical		0.269983	Classical
YX16127T	2.65058	147	Classical		0.161639	Classical
YX16120T	2.51209	48	Classical		0.18177	Classical
YX16166T	2.59374	72	Classical		0.234204	Classical
YX15263T	2.48241	55	Classical		0.143387	Classical
YX16062T	2.53898	66	Classical		0.217719	Classical
YX15261T	2.48758	88	Classical		0.146094	Classical
YX16178T	2.63102	59	Classical		0.164873	Classical
YX16236T	2.65038	90	Classical		0.189865	Classical
YX16139T	2.63074	93	Classical		0.384732	Classical
YX16185T	2.52438	105	Classical		0.158555	Classical
YX16347T	2.59606	112	Classical		0.138388	Classical
YX16057T	2.62237	53	Classical		0.146564	Classical
YX16128T	2.54547	58	Classical		0.15312	Classical
YX16147T	2.51789	71	Classical		0.117449	Classical
					0.19712	Classical
					0.334838	Classical
					0.150017	Classical
					0.155603	Classical
					0.208822	Classical
					0.150459	Classical
					0.117312	Classical
					0.14623	Classical
					0.233515	Classical
					0.175475	Classical
					0.110987	Classical
					0.175225	Classical
					0.295836	Classical
					0.108317	Classical
					0.11836	Classical
					0.168013	Classical
					0.156925	Classical
					0.184885	Classical
					0.392259	Classical
					0.250233	Classical
					0.240044	Classical
					0.119449	Classical
					0.205524	Classical
					0.186237	Classical
					0.154468	Classical
					0.180214	Classical
					0.10716	Classical
					0.130696	Classical
					0.162371	Classical
					0.366172	Classical
					0.120833	Classical
					0.122899	Classical
					0.120542	Classical
					0.209086	Classical
					0.322869	Classical
					0.188211	Classical
					0.151471	Classical
					0.192939	Classical
					0.107276	Classical
					0.126817	Classical
					0.0749324	Classical
					0.232574	Classical
					0.162497	Classical
					0.0951487	Classical
					0.173969	Classical
					0.27132	Classical
					0.145599	Classical
					0.131863	Classical
					0.165188	Classical
					0.491689	Classical
					0.272206	Classical
					0.278327	Classical
					0.125766	Classical
					0.258178	Classical
					0.164132	Classical
					0.237933	Classical
					0.178223	Classical
					0.175743	Classical
					0.207837	Classical
					0.113008	Classical
					0.387519	Classical
					0.194459	Classical
					0.218745	Classical
					0.229381	Classical
					0.303671	Classical
					0.291719	Classical
					0.442423	Classical
					0.274911	Classical
					0.36221	Classical
					0.299358	Classical
					0.487212	Classical
					0.402413	Classical
					0.332028	Classical
					0.439565	Classical
					0.338215	Classical
					0.356817	Classical
					0.343184	Classical
					0.365451	Classical
					0.22115	Classical
					0.272344	Classical
					0.166024	Classical
					0.152458	Classical
					0.19988	Classical
					0.318356	Classical
					0.244366	Classical
					0.172167	Classical
					0.193127	Classical
					0.251442	Classical
					0.21206	Classical
					0.200089	Classical
					0.252088	Classical
					0.270822	Classical
					0.15661	Classical
					0.178373	Classical
					0.174641	Classical
					0.324005	Classical
					0.24858	Classical
					0.191416	Classical
					0.261784	Classical
					0.293299	Classical
					0.191264	Classical
					0.207408	Classical
					0.242798	Classical
					0.253765	Classical
					0.185051	Classical
					0.200879	Classical
					0.171699	Classical
					0.083516	Classical
					0.164058	Classical
					0.123936	Classical
					0.39456	Classical
					0.162786	Classical
					0.150578	Classical
					0.137532	Classical
					0.143304	Classical
					0.0926803	Classical
					0.291671	Classical
					0.234202	Classical
					0.159114	Classical
					0.236297	Classical
					0.264046	Classical
					0.182129	Classical
					0.158042	Classical
					0.213323	Classical
					0.14273	Classical
					0.220563	Classical
					0.167498	Classical
					0.105887	Classical
					0.152337	Classical
					0.264652	Classical
					0.142754	Classical
					0.167359	Classical
					0.183973	Classical
					0.247948	Classical
					0.164847	Classical
					0.0907969	Classical
					0.196085	Classical
					0.309908	Classical
					0.151823	Classical
					0.152473	Classical
					0.159934	Classical
					0.183413	Classical
					0.204456	Classical
					0.200978	Classical
					0.384303	Classical
					0.196018	Classical
					0.220067	Classical
					0.218732	Classical
					0.117842	Classical
					0.118238	Classical
					0.366337	Classical
					0.134085	Classical
					0.124883	Classical
					0.105857	Classical
					0.156891	Classical
					0.294776	Classical
					0.103016	Classical
					0.12574	Classical
					0.12632	Classical
					0.359693	Classical
					0.173935	Classical
					0.181568	Classical
					0.180696	Classical
					0.330256	Classical
					0.316698	Classical
					0.363269	Classical
					0.107782	Classical
					0.131797	Classical
					0.0918581	Classical
					0.174034	Hybrid
					0.22696	Hybrid
					0.397533	Hybrid
					0.142827	Hybrid
					0.266824	Hybrid
					0.178817	Hybrid
					0.148717	Hybrid
					0.107949	Hybrid
					0.261752	Hybrid
					0.0995445	Hybrid
					0.135891	Hybrid
					0.181733	Hybrid
					0.260709	Hybrid
					0.103939	Hybrid
					0.190113	Hybrid
					0.416321	Hybrid
					0.185098	Hybrid
					0.135101	Hybrid
					0.144991	Hybrid
					0.150596	Hybrid
					0.189234	Hybrid
					0.958722	Hybrid
					0.166287	Hybrid
					0.369249	Hybrid
					0.157888	Hybrid
					0.202762	Hybrid
					0.111696	Hybrid
					0.101173	Hybrid
					0.115923	Hybrid
					0.18237	Hybrid
					0.176678	Hybrid
					0.1138	Hybrid
					0.096372	Hybrid
					0.152548	Hybrid
					0.131345	Hybrid
					0.158407	Hybrid
					0.462234	Hybrid
					0.240566	Hybrid
					0.119388	Hybrid
					0.113389	Hybrid
					0.170046	Hybrid
					0.139677	Hybrid
					0.933771	Hybrid
					0.272958	Hybrid
					0.235999	Hybrid
					0.194838	Hybrid
					0.208781	Hybrid
					0.196624	Hybrid
					0.232918	Hybrid
					0.179886	Hybrid
					0.253594	Hybrid
					0.210085	Hybrid
					0.162319	Hybrid
					0.167208	Hybrid
					0.222065	Hybrid
					0.0908	Hybrid
					0.383049	Hybrid
					0.248706	Hybrid
					0.217101	Hybrid
					0.219867	Hybrid
					0.252718	Hybrid
					0.0863981	Hybrid
					0.833484	Hybrid
					0.416539	Hybrid
					0.331649	Hybrid
					0.37578	Hybrid
					0.373376	Hybrid
					0.404952	Hybrid
					0.331667	Hybrid
					0.426223	Hybrid
					0.391392	Hybrid
					0.345598	Hybrid
					0.371781	Hybrid
					0.396742	Hybrid
					0.271514	Hybrid
					0.262249	Hybrid
					0.384086	Hybrid
					0.383683	Hybrid
					0.388514	Hybrid
					0.424099	Hybrid
					0.273061	Hybrid
					0.605713	Hybrid
					0.296401	Hybrid
					0.192159	Hybrid
					0.159173	Hybrid
					0.137862	Hybrid
					0.26842	Hybrid
					0.153283	Hybrid
					0.112945	Hybrid
					0.154861	Hybrid
					0.223883	Hybrid
					0.104675	Hybrid
					0.196756	Hybrid
					0.477888	Hybrid
					0.255758	Hybrid
					0.120845	Hybrid
					0.16275	Hybrid
					0.0636921	Hybrid
					0.195238	Hybrid
					0.978972	Hybrid
					0.174992	Hybrid
					0.177435	Hybrid
					0.270926	Hybrid
					0.0689416	Hybrid
					0.245973	Hybrid
					0.226157	Hybrid
					0.169875	Hybrid
					0.183263	Hybrid
					0.23986	Hybrid
					0.226102	Hybrid
					0.478853	Hybrid
					0.31283	Hybrid
					0.22606	Hybrid
					0.231701	Hybrid
					0.297583	Hybrid
					0.197931	Hybrid
					0.873603	Hybrid
					0.0729065	Hybrid
					0.131095	Hybrid
					0.152441	Hybrid
					0.147836	Hybrid
					0.126526	Hybrid
					0.149484	Hybrid
					0.149248	Hybrid
					0.158566	Hybrid
					0.185872	Hybrid
					0.446065	Hybrid
					0.250841	Hybrid
					0.140625	Hybrid
					0.121491	Hybrid
					0.192379	Hybrid
					0.165963	Hybrid
					0.937417	Hybrid
					0.114405	Hybrid
					0.154963	Hybrid
					0.116975	Hybrid
					0.0945903	Hybrid
					0.118468	Hybrid
					0.150749	Hybrid
					0.109998	Hybrid
					0.164967	Hybrid
					0.439346	Hybrid
					0.224204	Hybrid
					0.0954654	Hybrid
					0.0869657	Hybrid
					0.166749	Hybrid
					0.150799	Hybrid
					0.935446	Hybrid
					0.245736	Hybrid
					0.115962	Hybrid
					0.131275	Hybrid
					0.143945	Hybrid
					0.214686	Hybrid
					0.10851	Hybrid
					0.197929	Hybrid
					0.424992	Hybrid
					0.2146	Hybrid
					0.107678	Hybrid
					0.109837	Hybrid
					0.15119	Hybrid
					0.181264	Hybrid
					0.950467	Hybrid
					0.235856	Hybrid
					0.2165	Hybrid
					0.150551	Hybrid
					0.135817	Hybrid
					0.235411	Hybrid
					0.208439	Hybrid
					0.471819	Hybrid
					0.29636	Hybrid
					0.203567	Hybrid
					0.209172	Hybrid
					0.274983	Hybrid
					0.187255	Hybrid
					0.884645	Hybrid
					0.139801	Hybrid
					0.183029	Hybrid
					0.2375	Hybrid
					0.103434	Hybrid
					0.221606	Hybrid
					0.456749	Hybrid
					0.226223	Hybrid
					0.14257	Hybrid
					0.126298	Hybrid
					0.176298	Hybrid
					0.218266	Hybrid
					0.98712	Hybrid
					0.122465	Hybrid
					0.182264	Hybrid
					0.0797926	Hybrid
					0.171358	Hybrid
					0.469826	Hybrid
					0.239187	Hybrid
					0.0729121	Hybrid
					0.127068	Hybrid
					0.120494	Hybrid
					0.165123	Hybrid
					0.955972	Hybrid
					0.125791	Hybrid
					0.126991	Hybrid
					0.170021	Hybrid
					0.45862	Hybrid
					0.242908	Hybrid
					0.120184	Hybrid
					0.136591	Hybrid
					0.165542	Hybrid
					0.152471	Hybrid
					0.900646	Hybrid
					0.211214	Hybrid
					0.232954	Hybrid
					0.483119	Hybrid
					0.302668	Hybrid
					0.179852	Hybrid
					0.171441	Hybrid
					0.235723	Hybrid
					0.199194	Hybrid
					0.927156	Hybrid
					0.189863	Hybrid
					0.461698	Hybrid
					0.228995	Hybrid
					0.0818878	Hybrid
					0.126431	Hybrid
					0.123776	Hybrid
					0.181518	Hybrid
					0.961182	Hybrid
					0.324151	Hybrid
					0.191468	Hybrid
					0.18539	Hybrid
					0.185574	Hybrid
					0.214251	Hybrid
					0.0808405	Hybrid
					0.816926	Hybrid
					0.295367	Hybrid
					0.460509	Hybrid
					0.442019	Hybrid
					0.495306	Hybrid
					0.353929	Hybrid
					0.645587	Hybrid
					0.236982	Hybrid
					0.225573	Hybrid
					0.279376	Hybrid
					0.224966	Hybrid
					0.911938	Hybrid
					0.109925	Hybrid
					0.116236	Hybrid
					0.163139	Hybrid
					0.939667	Hybrid
					0.175245	Hybrid
					0.18094	Hybrid
					0.946139	Hybrid
					0.202406	Hybrid
					0.976603	Hybrid
					0.832028	Hybrid
					0.958979	Basal
					0.948424	Basal
					0.716615	Basal
					0.899318	Basal
					0.903324	Basal
					0.895491	Basal
					0.895403	Basal
					0.909224	Basal
					0.695794	Basal
					0.893227	Basal
					0.475383	Basal
					0.904337	Basal
					0.832098	Basal
					0.884662	Basal
					0.899554	Basal
					0.775879	Basal
					0.11321	Basal
					0.35243	Basal
					0.292348	Basal
					0.293609	Basal
					0.263956	Basal
					0.322552	Basal
					0.327702	Basal
					0.475804	Basal
					0.290008	Basal
					0.571888	Basal
					0.303599	Basal
					0.397456	Basal
					0.283047	Basal
					0.281998	Basal
					0.329331	Basal
					0.361966	Basal
					0.30976	Basal
					0.304821	Basal
					0.293177	Basal
					0.350755	Basal
					0.335179	Basal
					0.492837	Basal
					0.312787	Basal
					0.583019	Basal
					0.314429	Basal
					0.406729	Basal
					0.298322	Basal
					0.305135	Basal
					0.327703	Basal
					0.384216	Basal
					0.388896	Basal
					0.345836	Basal
					0.392481	Basal
					0.406257	Basal
					0.333416	Basal
					0.376925	Basal
					0.413918	Basal
					0.418527	Basal
					0.375801	Basal
					0.354431	Basal
					0.373188	Basal
					0.114461	Basal
					0.0313877	Basal
					0.077594	Basal
					0.0756117	Basal
					0.0843338	Basal
					0.275946	Basal
					0.0404096	Basal
					0.436588	Basal
					0.104103	Basal
					0.154089	Basal
					0.0520627	Basal
					0.0355824	Basal
					0.363532	Basal
					0.0828178	Basal
					0.0719054	Basal
					0.0583276	Basal
					0.281493	Basal
					0.0553936	Basal
					0.441055	Basal
					0.119198	Basal
					0.134338	Basal
					0.0528229	Basal
					0.0423111	Basal
					0.380164	Basal
					0.0948113	Basal
					0.118222	Basal
					0.273367	Basal
					0.0682936	Basal
					0.433368	Basal
					0.130828	Basal
					0.18599	Basal
					0.0521965	Basal
					0.0642577	Basal
					0.350438	Basal
					0.0826496	Basal
					0.268349	Basal
					0.0906477	Basal
					0.429498	Basal
					0.169061	Basal
					0.133666	Basal
					0.0943639	Basal
					0.0772476	Basal
					0.38433	Basal
					0.28637	Basal
					0.106972	Basal
					0.446796	Basal
					0.16425	Basal
					0.0976447	Basal
					0.098886	Basal
					0.0923326	Basal
					0.397027	Basal
					0.267045	Basal
					0.22343	Basal
					0.30065	Basal
					0.200816	Basal
					0.266765	Basal
					0.281258	Basal
					0.376749	Basal
					0.432856	Basal
					0.101171	Basal
					0.173266	Basal
					0.0460166	Basal
					0.0429044	Basal
					0.363418	Basal
					0.439642	Basal
					0.367411	Basal
					0.42753	Basal
					0.441517	Basal
					0.461796	Basal
					0.231005	Basal
					0.114435	Basal
					0.121677	Basal
					0.393216	Basal
					0.155225	Basal
					0.157519	Basal
					0.370839	Basal
					0.0434803	Basal
					0.356664	Basal
					0.374399	Basal

## Sheet: Figure2. PCoA
names	PCoA1	PCoA2	group
YX15047T	0.819128	-0.125157	Basal
YX15106T	0.401205	0.125267	Basal
YX15166T	0.0935109	0.225148	Basal
YX15187T	0.241669	0.208476	Basal
YX15211T	0.264264	0.190447	Hybrid
YX15214T	-0.0271643	0.166051	Basal
YX15261T	-0.0436982	-0.0288616	Classical
YX15263T	-0.0135548	-0.0856384	Classical
YX15271T	-0.152239	-0.00397483	Hybrid
YX16009T	0.815332	-0.124908	Hybrid
YX16011T	0.00644155	0.213082	Basal
YX16036T	-0.118756	0.0268469	Hybrid
YX16041T	0.0330294	0.0265363	Classical
YX16057T	-0.0753899	-0.019028	Classical
YX16062T	-0.021926	-0.0281241	Classical
YX16068T	-0.0107255	0.213472	Basal
YX16070T	-0.0128325	0.162937	Basal
YX16075T	-0.043949	0.150464	Hybrid
YX16079T	-0.0143928	0.187808	Basal
YX16087T	-0.00268453	0.168974	Basal
YX16094T	-0.0180066	0.192314	Basal
YX16112T	-0.0340275	-0.0391896	Classical
YX16113T	0.0189487	-0.0246174	Hybrid
YX16119T	0.0137561	-0.0589106	Classical
YX16120T	0.0164804	-0.00671023	Classical
YX16127T	0.0106177	-0.0593247	Classical
YX16128T	-0.0897555	-0.0656721	Classical
YX16130T	0.00567427	-0.0673389	Hybrid
YX16132T	-5.68009e-05	-0.0505705	Hybrid
YX16135T	-0.131952	-0.0541341	Hybrid
YX16139T	-0.0408744	-0.0197117	Classical
YX16141T	-0.134693	-0.03209	Hybrid
YX16144T	-0.117136	-0.0485516	Hybrid
YX16147T	-0.0979096	-0.0148344	Classical
YX16153T	-0.11751	-0.0353318	Classical
YX16155T	-0.110476	-0.0723956	Hybrid
YX16158T	-0.116925	-0.0259197	Hybrid
YX16159T	-0.106912	-0.0601318	Hybrid
YX16160T	-0.128921	-0.0660224	Basal
YX16161T	-0.119943	0.00238556	Hybrid
YX16166T	-0.140694	2.07449e-05	Classical
YX16172T	-0.0159562	0.184927	Basal
YX16177T	-0.146778	-0.0372076	Classical
YX16178T	-0.134801	-0.0595223	Classical
YX16180T	-0.14992	-0.040729	Hybrid
YX16185T	-0.124838	-0.0191415	Classical
YX16188T	-0.15083	-0.0610054	Hybrid
YX16194T	-0.108932	-0.0465239	Hybrid
YX16202T	-0.118764	-0.097207	Basal
YX16203T	-0.0356108	-0.113881	Hybrid
YX16207T	-0.0491234	-0.105766	Hybrid
YX16218T	-0.0834567	-0.0835935	Hybrid
YX16222T	-0.0277348	-0.043083	Classical
YX16224T	-0.0931264	-0.109398	Hybrid
YX16227T	-0.119502	-0.0625791	Classical
YX16236T	-0.111365	-0.00241796	Classical
YX16295T	-0.00819077	0.182323	Basal
YX16327T	0.169384	-0.0895111	Basal
YX16335T	0.0995747	-0.111807	Classical
YX16341T	0.105864	-0.107078	Basal
YX16343T	0.235174	-0.110986	Hybrid
YX16347T	0.17198	-0.108894	Classical

## Sheet: Figure3. ComparativeAnalysis
Genus	FC_Basal_vs_Classical	wilcoxon_P_Basal_vs_Classical
Mesorhizobium	2.06695	0
Chelatococcus	5.86641	5e-05
Acinetobacter	1.0635	0
Sphingomonas	0.687061	0
Rhodopseudomonas	2.488	1e-05
Paucibacter	2.89336	0.00018
Sphingopyxis	0.757023	1e-05
Caulobacter	0.9855	0
Neorhizobium	Inf	5e-05
Alcanivorax	Inf	5e-05
Pandoraea	2.50335	7e-05
Bradyrhizobium	2.7845	0
Ochrobactrum	6.30214	0.00019
Comamonas	0.948601	1e-05
Methylibium	1.64616	2e-05
Pseudomonas	2.14731	1e-05
Methyloversatilis	1.26903	1e-05
Tessaracoccus	1.04264	6e-05
Ensifer	2.91839	0.0001
Shinella	1.36737	9e-05
Streptomyces	1.15704	0.00057
Altererythrobacter	0.815575	0.00027
Blastomonas	0.85599	2e-05
Rubrivivax	1.60407	8e-05
Flavobacterium	0.782409	8e-05
Collimonas	1.97453	0.00081
Nitrobacter	Inf	0.00045
Erythrobacter	0.485427	4e-05
Sinorhizobium	1.20163	8e-05
Rhizobacter	1.64155	0.0058
Elizabethkingia	7.18933	8e-05
Janibacter	1.97085	0.00054
Afipia	Inf	0.0012
Methylorubrum	-0.136062	0.01846
Nocardioides	1.58496	0.00181
Aeromonas	1.60407	0.00109
Alicycliphilus	0.887525	0.00097
Burkholderia	0.678072	0.0001
Laribacter	2.9279	0.00228
Sphingorhabdus	2.19219	0.00022
Brachybacterium	2.70266	0.00103
Aerococcus	2.94298	0.00048
Novosphingobium	0.378512	0.00124
Bosea	3.8125	0.00075
Melaminivora	1.03562	0.00107
Porphyrobacter	0.659925	0.0002
Herbaspirillum	1.31034	0.00046
Methylobacterium	0.422233	0.00173
Ralstonia	1.04264	0.00038
Chryseobacterium	3.69377	0.00142
Microvirga	2.8339	0.00534
Stenotrophomonas	1.19535	0.00011
Rhodobacter	2.07382	0.00057
Bordetella	0.807355	0.00212
Sulfuritalea	2.1635	0.00587
Delftia	5.62732	0.00155
Massilia	0.9855	0.0017
Chromobacterium	3.97361	0.00411
Corynebacterium	1.61353	0.00107
Verminephrobacter	1.85599	0.0246
Agrobacterium	1.04264	0.00482
Candida	-5.64386	0.00244
Thiomonas	1.04264	0.00464
Leptothrix	1.33914	0.0077
Kytococcus	3.9514	0.00597
Ottowia	1.72247	0.01399
Paracoccus	0.713696	0.01502
Polaromonas	0.773996	0.01323
Starkeya	Inf	0.04639
Martelella	Inf	0.00789
Sphingobium	-0.217591	0.00703
Brevundimonas	0.321928	0.00703
Phreatobacter	0.773996	0.01765
Bacillus	-4.05889	0.03749
Fusobacterium	0.555816	0.06218
Mitsuaria	1.42761	0.10452
Acidovorax	0.0703893	0.04496
Roseolovirus	-2.73697	0.09456
Enterococcus	0.238787	0.01765
Citromicrobium	1.25701	0.02439
Aminobacter	1.28096	0.03284
Azospirillum	0.790772	0.112
Roseateles	2.18903	0.09456

## Sheet: Figure3. AbundanceMatrix
name	YX15047T	YX16160T	YX16202T	YX16327T	YX16079T	YX16094T	YX16070T	YX16011T	YX16068T	YX15187T	YX16295T	YX15106T	YX15214T	YX15166T	YX16087T	YX16172T	YX16341T	YX16036T	YX16155T	YX16130T	YX16343T	YX16180T	YX16203T	YX16159T	YX16194T	YX16161T	YX16207T	YX15271T	YX16135T	YX16218T	YX16224T	YX16141T	YX16113T	YX15211T	YX16075T	YX16144T	YX16158T	YX16188T	YX16132T	YX16009T	YX16119T	YX16041T	YX16227T	YX16112T	YX16153T	YX16222T	YX16177T	YX16335T	YX16127T
Pseudomonas	38787.8	6677.06	6711.22	9844.13	41827.8	41969.7	36978.2	42510.8	49424.5	55899.6	37232	59342.2	36200.5	65578.1	38019.6	42124.1	11798.6	8855.54	6615.52	7043.63	14798.1	7463.38	5557.65	8035.04	7539.81	8654.56	6078.95	8247.33	7807.26	6174.34	6396.71	8352.72	8695.73	54298.8	33357.8	7212.4	8679.18	7019.17	8113.26	40598.7	7474.84	10103.1	6139.16	7801.16	7665.94	7496.4	7586.26	10347.5	7313.24
Acinetobacter	15577.1	6845.67	8832.72	14339.6	12377.5	13566.3	15045.4	13347.8	14340.8	17212.2	11932.1	16974	7359.1	19340	14097.5	14846	12155.2	4347.87	5741.33	5664.01	8365.7	3275.63	11051.4	8482.5	7647.24	5685.93	10721.8	6755.75	5950.36	5974.6	8095.95	5357.25	5072.58	17880.6	9938.12	5174.9	7480.71	3150.17	5459.81	10904	5917.49	5849.61	7969.64	5972.77	5765.9	6383.48	2827.06	21139.4	5898.86
Sphingopyxis	10825.8	5634.47	6847	10130.8	11098.2	11171.4	10825.8	10038.5	12125.4	10825.8	10337.5	10376.9	12927.5	13438.7	10333.8	10465.4	11544.8	4957.99	6080.18	5910.65	15130	7411.58	6399.8	5863.63	6068.88	5849.35	5874.96	4992.71	7418.32	6509.53	7711.02	6611.83	4823.28	10825.8	10204.1	6713.79	6462.23	6989.57	6515.65	11259.2	4605.69	4822.37	5923.64	4759.44	6136.04	6643.56	7108.06	9077.94	5228.91
[truncated: 13 more columns]

[truncated: 9 more sheets: Figure3. Survival, Figure4.KEGGFunctions, Figure4.eggNOGFunctions, Figure5. Correlation1, Figure5. Correlation2, Figure6.Bray-Jaccard, Figure6. Manhattan, Figure6. Enrichment, Figure6. Cytoscape]
